# Supplementary material for: Deciphering osteoarthritis genetics across 826,690 individuals from 9 populations
Source: Cell. 2021 Sep 2;184(18):4784–4818.e17. doi: 10.1016/j.cell.2021.07.038 (PMC8459317; doi:10.1016/j.cell.2021.07.038)
Supplement: Table S1. Phenotype definition and cohort information, related to Figure 1 and Genetic architecture: Identification of osteoarthritis risk variants — GO cohorts included in the meta-analysis summarizing sample numbers, characteristics and analysis details. [file mmc1.xlsx]

## Sheet: Table S1
Table S1. Phenotype definition and cohort information, related to Figure 1 and GENETIC ARCHITECTURE: Identification of osteoarthritis risk variants. GO cohorts included in the meta-analysis summarising sample numbers, characteristics and analysis details.
	AllOA		Knee/HipOA		KneeOA		HipOA		TJR		THR		TKR		SpineOA		FingerOA		ThumbOA		HandOA		EarlyAllOA		Cohort information									Genotyping	Pre-imputation individual-level QC exclusions					Pre-imputation variant-level QC exclusions						Autosomal Imputation (GRCh37 hg19)
Cohorts	Cases	Controls	Cases	Controls	Cases	Controls	Cases	Controls	Cases	Controls	Cases	Controls	Cases	Controls	Cases	Controls	Cases	Controls	Cases	Controls	Cases	Controls	Cases	Controls	Ethnicity	Case definition	Control definition	Female cases	Female controls	Age cases	Age controls	BMI cases	BMI controls	Platform	Call rate (%)	Genetic ancestry outliers excluded	Heterozygosity outliers excluded (measure and threshold)	In unrelated cohorts was there a high relatedness exclusion (measure, threshold if relevant)	Additional exclusions	Call rate (%)	Monomorphic variants excluded	Minor allele frequency filter (%)	Hardy Weinberg equilibrium p-value (threshold)	Additional exclusions	Additional information	Imputation server or software used	Phasing information	Imputation panel	Imputation modes used
arcOGEN	8078	9268	8078	9268	3753	9268	3534	9268	6453	9268	3312	9268	2421	9268											UK	radiographic and/or TJR	population-based	60.07	56.02	69.95(8.59)	53.60(16.27)	29.34(6.97)	28.17(5.39)	cases:Illumina 610k or Illumina OmniExpress; controls:Illumina CoreExome	98	Yes	Visual outliers	PLINK IBS, PI_HAT > 0.2	NA	98	Yes	1	P<1e-4	Cluster separation score <0.4 (CoreExome & Exome). Variants not present across all 3 genotyping array datasets. Indels. Variants differentially missing between cases and controls (Fisher’s exact test p<0.0001). In addition, we performed a case-control analysis and visually inspected the cluster plots for any variant with p≤5e-8	Final HRC pre-imputation checking tool used (http://www.well.ox.ac.uk/~wrayner/tools/#Checking)	Michigan	Eagle v2.3 (phased output)	HRC r1.1	Quality Control & Imputation
deCODE	28572	296852	9429	199421	4672	172791	5714	199421	7987	184383	5134	183824	3322	144202	2017	196802	7037	215735	5973	190592	8591	215735			Icelandic	ICD codes, clinical evaluations including radiographic data, TJR	population-based	62.49	47.28	69.7(15.5)	48.6(22.4)	26.9(4.8)	26.2(5.0)	Illumina HumanHap and Omni chips	98	non-Icelandic	NA	NA	NA	98	Yes	NA	P<1e-6	NA	NA	deCODE	deCODE	deCODE	NA
Estonian Biobank	14561	13026	11096	13279	9180	9802	5644	6766	1563	6913	477	7006	544	7027	5156	6646	283	7015	251	7012	521	6998	2584	7421	Estonian	ICD codes	population-based with ICD code exclusions	71.53	61.12	65.65(13.66)	45.76(15.33)	28.55(5.54)	24.73(4.72)	Illumina CoreExome, OmniExpress and GSA	95	Yes	NA	NA	NA	95	no	1	P<1e-4	Cluster separation score <0.4 (CoreExome & Exome). Variants not present across all 3 genotyping array datasets. Indels.	NA	Beagle	Eagle v2.3 (phased output)	EstRef	NA
Japan-Study	1265	3330	899	3396	899	3396									366	3331									Japanese	symptomatic OA with radiographic data obtained by expert (board-certified) orthopedic surgeons	population-based (Biobank Japan)	71.07	44.23	61.52(18.77)	52.43(15.75)	24.25(3.58)	22.43(3.66)	cases : Illumina 610k, Illumina 550k controls：Illumina 550k	98	Yes	NA	PLINK IBS, PI_HAT>0.25	NA	99	Yes	5	P<1e-5	Frequency difference with reference panel> 0.2 palindromic MAF>0.4	NA	minimac3 2.0.1	shapeit2 2.837	1000genomes Phase3 v5 20130502	Quality Control & Imputation
GARP-LLS	380	2486	215	2005	148	2005	106	2005							253	2486					212	2005			Dutch	radiographic	population-based	82.1	54.86	60.13 (7.62)	59.21(6.84)	27.02(4.71)	25.42(3.59)	Illumina Human660W, OmniExpress BeadChips	95	Yes	NA	PLINK IBS,PI_HAT > 0.2	NA	95	Yes	1	P<1e-4	NA	Final HRC pre-imputation checking tool used (http://www.well.ox.ac.uk/~wrayner/tools/#Checking)	Michigan	Eagle v2.3 (phased output)	HRC	Quality Control & Imputation
Rotterdam Study 1	3486	2385	1983	3188	1448	3792	876	4387	444	3188	335	4387	132	3792	456	2066	1729	2382	1439	3928	2272	1821			Dutch	radiographic	population-based	65.71	51.52	69.97(8.82)	70.23(10.53)	26.1(4.07)	27.1(4.08)	Illumina 550k + 660quad	<95	Yes	Excess heterozygosity at MAF≥1% and MAF<1% defined as ±3 standard deviation from mean	PLINK IBS,PI_HAT > 0.2	Gender mismatch	>95%	Yes	5	P<1e-7	NA	Final HRC pre-imputation checking tool used (http://www.well.ox.ac.uk/~wrayner/tools/#Checking)	Michigan	ShapeIT v2.r790 (unphased)	HRCr1.0	Quality Control & Imputation
Rotterdam Study 2	1123	940	674	1281	478	1491	282	1729	171	1281	112	1729	67	1491			643	983	326	1454	783	779			Dutch	radiographic	population-based	64.05	46.04	66.22(8.77)	62.39(6.12)	27.76(4.38)	26.89(4.25)	Illumina 550k + 660quad	<95	Yes	Excess heterozygosity at MAF≥1% and MAF<1% defined as ±3 standard deviation from mean	PLINK IBS,PI_HAT > 0.2	Gender mismatch	>95%	Yes	5	P<1e-7	NA	Final HRC pre-imputation checking tool used (http://www.well.ox.ac.uk/~wrayner/tools/#Checking)	Michigan	ShapeIT v2.r790 (unphased)	HRCr1.0	Quality Control & Imputation
Rotterdam Study 3	859	1944	491	2205	365	2395	174	2553	103	2205	61	2553	45	2395	132	1155	301	1419	167	1750	394	1284			Dutch	radiographic	population-based	61.69	54.44	59.69(7.57)	55.95(5.79)	28.76(5.2)	26.81(4.73)	Illumina 550k + 660quad	<95	Yes	Excess heterozygosity at MAF≥1% and MAF<1% defined as ±3 standard deviation from mean	PLINK IBS,PI_HAT > 0.2	Gender mismatch	>95%	Yes	5	P<1e-7	NA	Final HRC pre-imputation checking tool used (http://www.well.ox.ac.uk/~wrayner/tools/#Checking)	Michigan	ShapeIT v2.r790 (unphased)	HRCr1.0	Quality Control & Imputation
TwinsUK																	184	764	233	715	317	640			UK	radiographic	radiographic	100	100	60.6 (6.18)	52.08 (7.04)	25.23 (3.85)	24.78 (4.61)	HumanHap300 and HumanHap610Q, 1M-Duo, 1.2MDuo 1M	98	Yes	Visual outliers	GENABLE was used to account for relatedness	NA	<97% (SNPs with MAF ≥ 5%) or < 99% (for 1% ≤ MAF < 5%).	Yes	1	p-value<10-6,	NA	NA	Michigan	Eagle v2.3 (phased output)	1000G Phase3 v5	Quality Control & Imputation
ARGO-Athens	993	2538	993	2538	754	2538	239	2538	993	2538	239	2538	754	2538											Greece	TJR	population-based	67.37	42.36	67.40(6.30)	50.22(14.03)	29.96(4.12)	27.58(5.77)	cases: Illumina Infinium HumanCoreExome-24; controls: Illumina HumanCoreExome-12	90	Yes	Excess heterozygosity at MAF≥1% and MAF<1% defined as ±3 standard deviation from mean	PLINK IBS, PI_HAT > 0.2. 63 individuals were excluded	Sex mismatch.	98	Yes	1	P<1e-4	Cluster separation score <0.4 . Indels. Variants differentially missing between cases and controls (Fisher’s exact test p<0.0001).	Final HRC pre-imputation checking tool used (http://www.well.ox.ac.uk/~wrayner/tools/#Checking)	Michigan	Eagle v2.3 (phased output)	HRC.r1-1	Quality Control & Imputation
ARGO-Larissa	445	245	445	245	445	245			445	245			445	245											Greece	TKR	population-based	79.1	51.02	NA	NA	NA	NA	Illumina Human Core Exome-24 Bead Chip	90	Yes	Excess heterozygosity at MAF≥1% and MAF<1% defined as ±3 standard deviation from mean	PLINK IBS, PI_HAT > 0.2. 44 individuals were excluded	Sex mismatch. Sanger Identity checks.	98	Yes	1	P<1e-4	Cluster separation score <0.4 . Indels. Variants differentially missing between cases and controls (Fisher’s exact test p<0.0001).	Final HRC pre-imputation checking tool used (http://www.well.ox.ac.uk/~wrayner/tools/#Checking)	Michigan	Eagle v2.3 (phased output)	HRC.r1-1	Quality Control & Imputation
HKSpineOA	449	981													449	981									Southern Chinese	MRI based diagnosis but it is compatible with radiographic diagnosis	population-based	60.58	62.18	53.36(6.57)	49.87(7.74)	24.25(3.58)	23.33(3.39)	Illumina humanOmniZhongHua-8 v1.2 BeadChip	97	Yes	Visual outliers	perl script provided by Anderson 2010: IBD> 0.185	Individuals with mismatched genotypic and phenotypic gender (PLINK labels sample with inbreeding coefficient F greater than 0.8 as male and less than 0.2 as female) or ambiguous gender (F between 0.2 to 0.8) were excluded.	97	Yes	5	P<1e-5	NA	NA	Michigan	ShapeIT v2.r790 (unphased)	HRC r1.1	Quality Control & Imputation
NHSaffy	193	2740							193	2740	193	2740													European	THR excluding self-reported or confirmed hip fracture or rheumatoid arthritis	population-based	100	100	58.74 (6.21)	57.29 (6.90)	27.36 (5.47)	26.58 (5.46)	both cases and controls: Affymetrix HumanCoreExome IlluminaHumanHap OmniExpress OncoArray	95	Yes	Visual outliers	PLINK (one of identical twins were excluded)	samples with gender discordance	95	Yes	1	P<1e-4	NA	NA	Michigan	ShapeIT	HRC r1.1	Quality Control & Imputation
NHShuco	146	4282							146	4282	146	4282																100	100	53.45 (9.02)	47.64 (8.27)	27.85 (6.58)	25.86 (5.45)
NHSillu	208	3471							208	3471	208	3471																100	100	59.41 (8.89)	55.21 (9.55)	26.16 (5.04)	25.27 (4.96)
NHSomni	253	3346							253	3346	253	3346																100	100	61.20 (7.78)	59.06 (8.15)	26.78 (4.91)	25.68 (5.01)
NHSonco	238	5925							238	5925	238	5925																100	100	59.62 (9.34)	54.66 (9.70)	27.40 (5.60)	26.10 (5.57)
Hunt	18694	26368	8363	26368	4861	26368	4692	26368	3912	26368	2721	26368	1408	26368	2527	26368	340	26368	872	26368	1117	26368	2341	26368	European	selt-reported, ICD codes, Norwegian Arthroplasty Register ( NAR)	population-based with ICD code and Norwegian Arthroplasty Register( NAR) exclusions, age>=45	61.74	46.13	61.76 (12.90)	60.51 (12.69)	28.00 (4.53)	26.89 (4.05)	HumanCoreExome12 v1.0, HumanCoreExome12 v1.1 and UM HUNT Biobank v1.0	99	Yes	Visual outliers	Removed technical and unexpected duplicates	Gender mismatch	99	Yes	1	P<1e-4	Cluster separation score < 0.4, Gentrain score < 0.15	Final HRC pre-imputation checking tool used (http://www.well.ox.ac.uk/~wrayner/tools/#Checking)	Minimac3 v2.0.1	Eagle v2.3 (phased output)	HRC-HUNT	NA
Geisingher 30K	7445	8396	4546	8404	3982	8404	982	3772							1443	8404					1275	8404			Mainly European Americans	ICD codes	ICD codes exclusions	62.22	52.54	59.21(12.21)	56.28(19.20)	33.54(8.93)	27.83(12.70)	Illumina GSA-24v1-0_A1	90	YES. European individuals (KDE clustering of PCs with Hapmap3 data)	Remove individuals with extremely high/low inbreeding coefficients	NA	NA	90	Yes	1	P<1e-15	Remove A/T & G/C if MAF > 0.4, SNPs with differing alleles, SNPs with > 0.2 allele frequency difference, SNPs not in HRC reference panel	Mark McCarthy’s HRC pre-imputation check tools	Michigan	NA	HRC.r1-1	NA
Geisingher 60K	21508	12804	13587	12783	12011	12783	2916	12782							4434	12783					3903	12783			Mainly European Americans	ICD codes	ICD codes exclusions	64.54	59.67	56.67(12.08)	48.91(18.60)	32.41(9.06)	25.38(15.11)	Illumina OmniExpressExome	90	YES. European individuals (KDE clustering of PCs with Hapmap3 data)	Remove individuals with extremely high/low inbreeding coefficients	NA	NA	90	Yes	1	P<1e-15	Remove A/T & G/C if MAF > 0.4, SNPs with differing alleles, SNPs with > 0.2 allele frequency difference, SNPs not in HRC reference panel	Mark McCarthy’s HRC pre-imputation check tools	Michigan	NA	HRC.r1-1	NA
UK-Biobank	68621	247846	28942	116223	19501	78279	11286	45354	17778	71536	9592	38579	9062	36515	11139	44556	287	1148	1275	5100	1516	6064	1913	7660	UK	self-reported and ICD codes	population-based with ICD code exclusions	58.3	53.01	60.38(6.61)	56.09(8.06)	28.98(5.28)	27.01(4.55)	UK BiLEVE and UK Biobank Axiom arrays	95	Yes	An outlier detection algorithm aberrant was used.	i. Exclude 1165 samples (977 samples that don’t have a relatedness score as they were excluded prior to the analyses due to KING’s strict criteria for missingness and heterozygosity and 188 individuals who have more than 10 putative third-degree relatives in the kinship table). ii. Use the list with the pairs of individuals related up to the third degree in the data set. We used “i-graph” package…	Remove samples with permission withdrawal. Sex mismatch. Excluding UK cohorts (arcOGEN & UKHLS) duplicates. Samples were excluded according to the sample QC information that were provided by UKBB centrally.	-	No	-	P<1e-12	The marker-based QC tests were done centrally using the UKBB pipeline. Details of these analyses are given in: Bycroft et al, "The UK Biobank resource with deep phenotyping and genomic data", Nature,562, pp 203-209 (2018).	The genotyping data were used only for estimating the relatedness matrix in LMM analyses. For these analyses, additional QC tests were applied. Autosomal variants with maf<0.001 and missingness greater than 10% were filtered out.	IMPUTE4 (a modified version of the IMPUTE2)	SHAPEIT3 (a modified version of the SHAPEIT2)	HRC.r1-1-UK10K & 1000 Genomes phase 3	NA
Total	177517	649173	89741	400604	62497	333557	36445	316943	40887	327689	23021	296016	18200	233841	28372	305578	10804	255814	10536	236919	20901	282881	6838	41449
	826690		490345		396054		353388		368576		319037		252041		333950		266618		247455		303782		48287
ICD10 codes used	Inclusions	Exclusions	Inclusions	Exclusions	Inclusions	Exclusions	Inclusions	Exclusions							Inclusions	Exclusions	Inclusions	Exclusions	Inclusions	Exclusions	Inclusions	Exclusions
	M15.0	M11.1	M17	M11.1	M17	M11.1	M16	M11.1							M51.36	M11.1	M19.041	M11.1	M18.0	M11.1	M19.041	M11.1
	M15.1	M11.10	M17.0	M11.10	M17.0	M11.10	M16.0	M11.10							M47.2	M11.10	M19.042	M11.10	M18.1	M11.10	M19.042	M11.10
	M15.2	M11.11	M17.1	M11.11	M17.1	M11.11	M16.1	M11.11							M47.20	M11.11	M19.04	M11.11	M18.10	M11.11	M19.04	M11.11
	M15.99	M11.12	M17.9	M11.12	M17.9	M11.12	M16.9	M11.12							M47.21	M11.12	M19.049	M11.12	M18.11	M11.12	M19.049	M11.12
	M16	M11.13	M19.06	M11.13	M19.06	M11.13	M19.05	M11.13							M47.22	M11.13		M11.13	M18.12	M11.13	M18.0	M11.13
	M16.0	M11.14	M19.96	M11.14	M19.96	M11.14	M19.95	M11.14							M47.23	M11.14		M11.14	M18.9	M11.14	M18.1	M11.14
	M16.1	M11.15	M16	M11.15		M11.15		M11.15							M47.24	M11.15		M11.15		M11.15	M18.10	M11.15
	M16.9	M11.16	M16.0	M11.16		M11.16		M11.16							M47.25	M11.16		M11.16		M11.16	M18.11	M11.16
	M17	M11.17	M16.1	M11.17		M11.17		M11.17							M47.26	M11.17		M11.17		M11.17	M18.12	M11.17
	M17.0	M11.18	M16.9	M11.18		M11.18		M11.18							M47.27	M11.18		M11.18		M11.18	M18.9	M11.18
	M17.1	M11.19	M19.05	M11.19		M11.19		M11.19							M47.28	M11.19		M11.19		M11.19		M11.19
	M17.9	M11.2	M19.95	M11.2		M11.2		M11.2							M47.29	M11.2		M11.2		M11.2		M11.2
	M18	M11.20		M11.20		M11.20		M11.20							M47.8	M11.20		M11.20		M11.20		M11.20
	M18.0	M11.21		M11.21		M11.21		M11.21							M47.80	M11.21		M11.21		M11.21		M11.21
	M18.1	M11.22		M11.22		M11.22		M11.22							M47.81	M11.22		M11.22		M11.22		M11.22
	M18.9	M11.23		M11.23		M11.23		M11.23							M47.82	M11.23		M11.23		M11.23		M11.23
	M19	M11.24		M11.24		M11.24		M11.24							M47.83	M11.24		M11.24		M11.24		M11.24
	M19.0	M11.25		M11.25		M11.25		M11.25							M47.84	M11.25		M11.25		M11.25		M11.25
	M19.00	M11.26		M11.26		M11.26		M11.26							M47.85	M11.26		M11.26		M11.26		M11.26
	M19.01	M11.27		M11.27		M11.27		M11.27							M47.86	M11.27		M11.27		M11.27		M11.27
	M19.02	M11.28		M11.28		M11.28		M11.28							M47.87	M11.28		M11.28		M11.28		M11.28
	M19.03	M11.29		M11.29		M11.29		M11.29							M47.88	M11.29		M11.29		M11.29		M11.29
	M19.04	M11.8		M11.8		M11.8		M11.8							M47.89	M11.8		M11.8		M11.8		M11.8
	M19.05	M11.80		M11.80		M11.80		M11.80							M47.9	M11.80		M11.80		M11.80		M11.80
	M19.06	M11.81		M11.81		M11.81		M11.81							M47.90	M11.81		M11.81		M11.81		M11.81
	M19.07	M11.82		M11.82		M11.82		M11.82							M47.91	M11.82		M11.82		M11.82		M11.82
	M19.08	M11.83		M11.83		M11.83		M11.83							M47.92	M11.83		M11.83		M11.83		M11.83
	M19.09	M11.84		M11.84		M11.84		M11.84							M47.93	M11.84		M11.84		M11.84		M11.84
	M19.9	M11.85		M11.85		M11.85		M11.85							M47.94	M11.85		M11.85		M11.85		M11.85
	M19.90	M11.86		M11.86		M11.86		M11.86							M47.95	M11.86		M11.86		M11.86		M11.86
	M19.91	M11.87		M11.87		M11.87		M11.87							M47.96	M11.87		M11.87		M11.87		M11.87
	M19.92	M11.88		M11.88		M11.88		M11.88							M47.97	M11.88		M11.88		M11.88		M11.88
	M19.93	M11.89		M11.89		M11.89		M11.89							M47.98	M11.89		M11.89		M11.89		M11.89
	M19.94	M11.9		M11.9		M11.9		M11.9								M11.9		M11.9		M11.9		M11.9
	M19.95	M11.90		M11.90		M11.90		M11.90								M11.90		M11.90		M11.90		M11.90
	M19.96	M11.91		M11.91		M11.91		M11.91								M11.91		M11.91		M11.91		M11.91
	M19.97	M11.92		M11.92		M11.92		M11.92								M11.92		M11.92		M11.92		M11.92
	M19.98	M11.93		M11.93		M11.93		M11.93								M11.93		M11.93		M11.93		M11.93
	M19.99	M11.94		M11.94		M11.94		M11.94								M11.94		M11.94		M11.94		M11.94
	M47.2	M11.95		M11.95		M11.95		M11.95								M11.95		M11.95		M11.95		M11.95
	M47.20	M11.96		M11.96		M11.96		M11.96								M11.96		M11.96		M11.96		M11.96
	M47.21	M11.97		M11.97		M11.97		M11.97								M11.97		M11.97		M11.97		M11.97
	M47.22	M11.98		M11.98		M11.98		M11.98								M11.98		M11.98		M11.98		M11.98
	M47.23	M11.99		M11.99		M11.99		M11.99								M11.99		M11.99		M11.99		M11.99
	M47.24	M13		M13		M13		M13								M13		M13		M13		M13
	M47.25	M13.0		M13.0		M13.0		M13.0								M13.0		M13.0		M13.0		M13.0
	M47.26	M13.00		M13.00		M13.00		M13.00								M13.00		M13.00		M13.00		M13.00
	M47.27	M13.05		M13.05		M13.05		M13.05								M13.05		M13.05		M13.05		M13.05
	M47.28	M13.06		M13.06		M13.06		M13.06								M13.06		M13.06		M13.06		M13.06
	M47.29	M13.09		M13.09		M13.09		M13.09								M13.09		M13.09		M13.09		M13.09
	M47.8	M13.1		M13.1		M13.1		M13.1								M13.1		M13.1		M13.1		M13.1
	M47.80	M13.10		M13.10		M13.10		M13.10								M13.10		M13.10		M13.10		M13.10
	M47.81	M13.14		M13.14		M13.14		M13.14								M13.14		M13.14		M13.14		M13.14
	M47.82	M13.15		M13.15		M13.15		M13.15								M13.15		M13.15		M13.15		M13.15
	M47.83	M13.16		M13.16		M13.16		M13.16								M13.16		M13.16		M13.16		M13.16
	M47.84	M13.19		M13.19		M13.19		M13.19								M13.19		M13.19		M13.19		M13.19
	M47.85	M13.8		M13.8		M13.8		M13.8								M13.8		M13.8		M13.8		M13.8
	M47.86	M13.80		M13.80		M13.80		M13.80								M13.80		M13.80		M13.80		M13.80
	M47.87	M13.84		M13.84		M13.84		M13.84								M13.84		M13.84		M13.84		M13.84
	M47.88	M13.85		M13.85		M13.85		M13.85								M13.85		M13.85		M13.85		M13.85
	M47.89	M13.86		M13.86		M13.86		M13.86								M13.86		M13.86		M13.86		M13.86
	M47.9	M13.89		M13.89		M13.89		M13.89								M13.89		M13.89		M13.89		M13.89
	M47.90	M13.9		M13.9		M13.9		M13.9								M13.9		M13.9		M13.9		M13.9
	M47.91	M13.90		M13.90		M13.90		M13.90								M13.90		M13.90		M13.90		M13.90
	M47.92	M13.94		M13.94		M13.94		M13.94								M13.94		M13.94		M13.94		M13.94
	M47.93	M13.95		M13.95		M13.95		M13.95								M13.95		M13.95		M13.95		M13.95
	M47.94	M13.96		M13.96		M13.96		M13.96								M13.96		M13.96		M13.96		M13.96
	M47.95	M13.99		M13.99		M13.99		M13.99								M13.99		M13.99		M13.99		M13.99
	M47.96	M15		M15		M15		M15								M15		M15		M15		M15
	M47.97	M15.0		M15.0		M15.0		M15.0								M15.0		M15.0		M15.0		M15.0
	M47.98	M15.1		M15.1		M15.1		M15.1								M15.1		M15.1		M15.1		M15.1
		M15.2		M15.2		M15.2		M15.2								M15.2		M15.2		M15.2		M15.2
		M15.3		M15.3		M15.3		M15.3								M15.3		M15.3		M15.3		M15.3
		M15.4		M15.4		M15.4		M15.4								M15.4		M15.4		M15.4		M15.4
		M15.8		M15.8		M15.8		M15.8								M15.8		M15.8		M15.8		M15.8
		M15.9		M15.9		M15.9		M15.9								M15.9		M15.9		M15.9		M15.9
		M15.99		M15.99		M15.99		M15.99								M15.99		M15.99		M15.99		M15.99
		M16		M16		M16		M16								M16		M16		M16		M16
		M16.0		M16.0		M16.0		M16.0								M16.0		M16.0		M16.0		M16.0
		M16.1		M16.1		M16.1		M16.1								M16.1		M16.1		M16.1		M16.1
		M16.2		M16.2		M16.2		M16.2								M16.2		M16.2		M16.2		M16.2
		M16.3		M16.3		M16.3		M16.3								M16.3		M16.3		M16.3		M16.3
		M16.4		M16.4		M16.4		M16.4								M16.4		M16.4		M16.4		M16.4
		M16.5		M16.5		M16.5		M16.5								M16.5		M16.5		M16.5		M16.5
		M16.6		M16.6		M16.6		M16.6								M16.6		M16.6		M16.6		M16.6
		M16.7		M16.7		M16.7		M16.7								M16.7		M16.7		M16.7		M16.7
		M16.9		M16.9		M16.9		M16.9								M16.9		M16.9		M16.9		M16.9
		M17		M17		M17		M17								M17		M17		M17		M17
		M17.0		M17.0		M17.0		M17.0								M17.0		M17.0		M17.0		M17.0
		M17.1		M17.1		M17.1		M17.1								M17.1		M17.1		M17.1		M17.1
		M17.2		M17.2		M17.2		M17.2								M17.2		M17.2		M17.2		M17.2
		M17.3		M17.3		M17.3		M17.3								M17.3		M17.3		M17.3		M17.3
		M17.4		M17.4		M17.4		M17.4								M17.4		M17.4		M17.4		M17.4
		M17.5		M17.5		M17.5		M17.5								M17.5		M17.5		M17.5		M17.5
		M17.9		M17.9		M17.9		M17.9								M17.9		M17.9		M17.9		M17.9
		M18		M18		M18		M18								M18		M18		M18		M18
		M18.0		M18.0		M18.0		M18.0								M18.0		M18.0		M18.0		M18.0
		M18.1		M18.1		M18.1		M18.1								M18.1		M18.1		M18.1		M18.1
		M18.2		M18.2		M18.2		M18.2								M18.2		M18.2		M18.2		M18.2
		M18.3		M18.3		M18.3		M18.3								M18.3		M18.3		M18.3		M18.3
		M18.4		M18.4		M18.4		M18.4								M18.4		M18.4		M18.4		M18.4
		M18.5		M18.5		M18.5		M18.5								M18.5		M18.5		M18.5		M18.5
		M18.9		M18.9		M18.9		M18.9								M18.9		M18.9		M18.9		M18.9
		M19		M19		M19		M19								M19		M19		M19		M19
		M19.0		M19.0		M19.0		M19.0								M19.0		M19.0		M19.0		M19.0
		M19.00		M19.00		M19.00		M19.00								M19.00		M19.00		M19.00		M19.00
		M19.01		M19.01		M19.01		M19.01								M19.01		M19.01		M19.01		M19.01
		M19.02		M19.02		M19.02		M19.02								M19.02		M19.02		M19.02		M19.02
		M19.03		M19.03		M19.03		M19.03								M19.03		M19.03		M19.03		M19.03
		M19.04		M19.04		M19.04		M19.04								M19.04		M19.04		M19.04		M19.04
		M19.05		M19.05		M19.05		M19.05								M19.05		M19.05		M19.05		M19.05
		M19.06		M19.06		M19.06		M19.06								M19.06		M19.06		M19.06		M19.06
		M19.07		M19.07		M19.07		M19.07								M19.07		M19.07		M19.07		M19.07
		M19.08		M19.08		M19.08		M19.08								M19.08		M19.08		M19.08		M19.08
		M19.09		M19.09		M19.09		M19.09								M19.09		M19.09		M19.09		M19.09
		M19.1		M19.1		M19.1		M19.1								M19.1		M19.1		M19.1		M19.1
		M19.10		M19.10		M19.10		M19.10								M19.10		M19.10		M19.10		M19.10
		M19.11		M19.11		M19.11		M19.11								M19.11		M19.11		M19.11		M19.11
		M19.12		M19.12		M19.12		M19.12								M19.12		M19.12		M19.12		M19.12
		M19.13		M19.13		M19.13		M19.13								M19.13		M19.13		M19.13		M19.13
		M19.14		M19.14		M19.14		M19.14								M19.14		M19.14		M19.14		M19.14
		M19.15		M19.15		M19.15		M19.15								M19.15		M19.15		M19.15		M19.15
		M19.16		M19.16		M19.16		M19.16								M19.16		M19.16		M19.16		M19.16
		M19.17		M19.17		M19.17		M19.17								M19.17		M19.17		M19.17		M19.17
		M19.18		M19.18		M19.18		M19.18								M19.18		M19.18		M19.18		M19.18
		M19.19		M19.19		M19.19		M19.19								M19.19		M19.19		M19.19		M19.19
		M19.2		M19.2		M19.2		M19.2								M19.2		M19.2		M19.2		M19.2
		M19.20		M19.20		M19.20		M19.20								M19.20		M19.20		M19.20		M19.20
		M19.21		M19.21		M19.21		M19.21								M19.21		M19.21		M19.21		M19.21
		M19.22		M19.22		M19.22		M19.22								M19.22		M19.22		M19.22		M19.22
		M19.23		M19.23		M19.23		M19.23								M19.23		M19.23		M19.23		M19.23
		M19.24		M19.24		M19.24		M19.24								M19.24		M19.24		M19.24		M19.24
		M19.25		M19.25		M19.25		M19.25								M19.25		M19.25		M19.25		M19.25
		M19.26		M19.26		M19.26		M19.26								M19.26		M19.26		M19.26		M19.26
		M19.27		M19.27		M19.27		M19.27								M19.27		M19.27		M19.27		M19.27
		M19.28		M19.28		M19.28		M19.28								M19.28		M19.28		M19.28		M19.28
		M19.29		M19.29		M19.29		M19.29								M19.29		M19.29		M19.29		M19.29
		M19.8		M19.8		M19.8		M19.8								M19.8		M19.8		M19.8		M19.8
		M19.80		M19.80		M19.80		M19.80								M19.80		M19.80		M19.80		M19.80
		M19.81		M19.81		M19.81		M19.81								M19.81		M19.81		M19.81		M19.81
		M19.82		M19.82		M19.82		M19.82								M19.82		M19.82		M19.82		M19.82
		M19.83		M19.83		M19.83		M19.83								M19.83		M19.83		M19.83		M19.83
		M19.84		M19.84		M19.84		M19.84								M19.84		M19.84		M19.84		M19.84
		M19.85		M19.85		M19.85		M19.85								M19.85		M19.85		M19.85		M19.85
		M19.86		M19.86		M19.86		M19.86								M19.86		M19.86		M19.86		M19.86
		M19.87		M19.87		M19.87		M19.87								M19.87		M19.87		M19.87		M19.87
		M19.88		M19.88		M19.88		M19.88								M19.88		M19.88		M19.88		M19.88
		M19.89		M19.89		M19.89		M19.89								M19.89		M19.89		M19.89		M19.89
		M19.9		M19.9		M19.9		M19.9								M19.9		M19.9		M19.9		M19.9
		M19.90		M19.90		M19.90		M19.90								M19.90		M19.90		M19.90		M19.90
		M19.91		M19.91		M19.91		M19.91								M19.91		M19.91		M19.91		M19.91
		M19.92		M19.92		M19.92		M19.92								M19.92		M19.92		M19.92		M19.92
		M19.93		M19.93		M19.93		M19.93								M19.93		M19.93		M19.93		M19.93
		M19.94		M19.94		M19.94		M19.94								M19.94		M19.94		M19.94		M19.94
		M19.95		M19.95		M19.95		M19.95								M19.95		M19.95		M19.95		M19.95
		M19.96		M19.96		M19.96		M19.96								M19.96		M19.96		M19.96		M19.96
		M19.97		M19.97		M19.97		M19.97								M19.97		M19.97		M19.97		M19.97
		M19.98		M19.98		M19.98		M19.98								M19.98		M19.98		M19.98		M19.98
		M19.99		M19.99		M19.99		M19.99								M19.99		M19.99		M19.99		M19.99
		M20		M20		M20		M20								M20		M20		M20		M20
		M20.0		M20.0		M20.0		M20.0								M20.0		M20.0		M20.0		M20.0
		M21		M21		M21		M21								M21		M21		M21		M21
		M21.0		M21.0		M21.0		M21.0								M21.0		M21.0		M21.0		M21.0
		M21.00		M21.00		M21.00		M21.00								M21.00		M21.00		M21.00		M21.00
		M21.05		M21.05		M21.05		M21.05								M21.05		M21.05		M21.05		M21.05
		M21.06		M21.06		M21.06		M21.06								M21.06		M21.06		M21.06		M21.06
		M21.09		M21.09		M21.09		M21.09								M21.09		M21.09		M21.09		M21.09
		M21.1		M21.1		M21.1		M21.1								M21.1		M21.1		M21.1		M21.1
		M21.10		M21.10		M21.10		M21.10								M21.10		M21.10		M21.10		M21.10
		M21.15		M21.15		M21.15		M21.15								M21.15		M21.15		M21.15		M21.15
		M21.16		M21.16		M21.16		M21.16								M21.16		M21.16		M21.16		M21.16
		M21.19		M21.19		M21.19		M21.19								M21.19		M21.19		M21.19		M21.19
		M21.2		M21.2		M21.2		M21.2								M21.2		M21.2		M21.2		M21.2
		M21.20		M21.20		M21.20		M21.20								M21.20		M21.20		M21.20		M21.20
		M21.24		M21.24		M21.24		M21.24								M21.24		M21.24		M21.24		M21.24
		M21.25		M21.25		M21.25		M21.25								M21.25		M21.25		M21.25		M21.25
		M21.26		M21.26		M21.26		M21.26								M21.26		M21.26		M21.26		M21.26
		M21.29		M21.29		M21.29		M21.29								M21.29		M21.29		M21.29		M21.29
		M22		M22		M22		M22								M22		M22		M22		M22
		M22.0		M22.0		M22.0		M22.0								M22.0		M22.0		M22.0		M22.0
		M22.1		M22.1		M22.1		M22.1								M22.1		M22.1		M22.1		M22.1
		M22.2		M22.2		M22.2		M22.2								M22.2		M22.2		M22.2		M22.2
		M22.3		M22.3		M22.3		M22.3								M22.3		M22.3		M22.3		M22.3
		M22.4		M22.4		M22.4		M22.4								M22.4		M22.4		M22.4		M22.4
		M22.8		M22.8		M22.8		M22.8								M22.8		M22.8		M22.8		M22.8
		M22.9		M22.9		M22.9		M22.9								M22.9		M22.9		M22.9		M22.9
		M23		M23		M23		M23								M23		M23		M23		M23
		M23.0		M23.0		M23.0		M23.0								M23.0		M23.0		M23.0		M23.0
		M23.00		M23.00		M23.00		M23.00								M23.00		M23.00		M23.00		M23.00
		M23.01		M23.01		M23.01		M23.01								M23.01		M23.01		M23.01		M23.01
		M23.02		M23.02		M23.02		M23.02								M23.02		M23.02		M23.02		M23.02
		M23.03		M23.03		M23.03		M23.03								M23.03		M23.03		M23.03		M23.03
		M23.04		M23.04		M23.04		M23.04								M23.04		M23.04		M23.04		M23.04
		M23.05		M23.05		M23.05		M23.05								M23.05		M23.05		M23.05		M23.05
		M23.06		M23.06		M23.06		M23.06								M23.06		M23.06		M23.06		M23.06
		M23.07		M23.07		M23.07		M23.07								M23.07		M23.07		M23.07		M23.07
		M23.09		M23.09		M23.09		M23.09								M23.09		M23.09		M23.09		M23.09
		M23.1		M23.1		M23.1		M23.1								M23.1		M23.1		M23.1		M23.1
		M23.10		M23.10		M23.10		M23.10								M23.10		M23.10		M23.10		M23.10
		M23.11		M23.11		M23.11		M23.11								M23.11		M23.11		M23.11		M23.11
		M23.12		M23.12		M23.12		M23.12								M23.12		M23.12		M23.12		M23.12
		M23.13		M23.13		M23.13		M23.13								M23.13		M23.13		M23.13		M23.13
		M23.14		M23.14		M23.14		M23.14								M23.14		M23.14		M23.14		M23.14
		M23.15		M23.15		M23.15		M23.15								M23.15		M23.15		M23.15		M23.15
		M23.16		M23.16		M23.16		M23.16								M23.16		M23.16		M23.16		M23.16
		M23.17		M23.17		M23.17		M23.17								M23.17		M23.17		M23.17		M23.17
		M23.19		M23.19		M23.19		M23.19								M23.19		M23.19		M23.19		M23.19
		M23.2		M23.2		M23.2		M23.2								M23.2		M23.2		M23.2		M23.2
		M23.20		M23.20		M23.20		M23.20								M23.20		M23.20		M23.20		M23.20
		M23.21		M23.21		M23.21		M23.21								M23.21		M23.21		M23.21		M23.21
		M23.22		M23.22		M23.22		M23.22								M23.22		M23.22		M23.22		M23.22
		M23.23		M23.23		M23.23		M23.23								M23.23		M23.23		M23.23		M23.23
		M23.24		M23.24		M23.24		M23.24								M23.24		M23.24		M23.24		M23.24
		M23.25		M23.25		M23.25		M23.25								M23.25		M23.25		M23.25		M23.25
		M23.26		M23.26		M23.26		M23.26								M23.26		M23.26		M23.26		M23.26
		M23.27		M23.27		M23.27		M23.27								M23.27		M23.27		M23.27		M23.27
		M23.29		M23.29		M23.29		M23.29								M23.29		M23.29		M23.29		M23.29
		M23.3		M23.3		M23.3		M23.3								M23.3		M23.3		M23.3		M23.3
		M23.30		M23.30		M23.30		M23.30								M23.30		M23.30		M23.30		M23.30
		M23.31		M23.31		M23.31		M23.31								M23.31		M23.31		M23.31		M23.31
		M23.32		M23.32		M23.32		M23.32								M23.32		M23.32		M23.32		M23.32
		M23.33		M23.33		M23.33		M23.33								M23.33		M23.33		M23.33		M23.33
		M23.34		M23.34		M23.34		M23.34								M23.34		M23.34		M23.34		M23.34
		M23.35		M23.35		M23.35		M23.35								M23.35		M23.35		M23.35		M23.35
		M23.36		M23.36		M23.36		M23.36								M23.36		M23.36		M23.36		M23.36
		M23.37		M23.37		M23.37		M23.37								M23.37		M23.37		M23.37		M23.37
		M23.39		M23.39		M23.39		M23.39								M23.39		M23.39		M23.39		M23.39
		M23.4		M23.4		M23.4		M23.4								M23.4		M23.4		M23.4		M23.4
		M23.40		M23.40		M23.40		M23.40								M23.40		M23.40		M23.40		M23.40
		M23.41		M23.41		M23.41		M23.41								M23.41		M23.41		M23.41		M23.41
		M23.42		M23.42		M23.42		M23.42								M23.42		M23.42		M23.42		M23.42
		M23.43		M23.43		M23.43		M23.43								M23.43		M23.43		M23.43		M23.43
		M23.44		M23.44		M23.44		M23.44								M23.44		M23.44		M23.44		M23.44
		M23.45		M23.45		M23.45		M23.45								M23.45		M23.45		M23.45		M23.45
		M23.46		M23.46		M23.46		M23.46								M23.46		M23.46		M23.46		M23.46
		M23.47		M23.47		M23.47		M23.47								M23.47		M23.47		M23.47		M23.47
		M23.49		M23.49		M23.49		M23.49								M23.49		M23.49		M23.49		M23.49
		M23.5		M23.5		M23.5		M23.5								M23.5		M23.5		M23.5		M23.5
		M23.50		M23.50		M23.50		M23.50								M23.50		M23.50		M23.50		M23.50
		M23.51		M23.51		M23.51		M23.51								M23.51		M23.51		M23.51		M23.51
		M23.52		M23.52		M23.52		M23.52								M23.52		M23.52		M23.52		M23.52
		M23.53		M23.53		M23.53		M23.53								M23.53		M23.53		M23.53		M23.53
		M23.54		M23.54		M23.54		M23.54								M23.54		M23.54		M23.54		M23.54
		M23.55		M23.55		M23.55		M23.55								M23.55		M23.55		M23.55		M23.55
		M23.56		M23.56		M23.56		M23.56								M23.56		M23.56		M23.56		M23.56
		M23.57		M23.57		M23.57		M23.57								M23.57		M23.57		M23.57		M23.57
		M23.59		M23.59		M23.59		M23.59								M23.59		M23.59		M23.59		M23.59
		M23.6		M23.6		M23.6		M23.6								M23.6		M23.6		M23.6		M23.6
		M23.60		M23.60		M23.60		M23.60								M23.60		M23.60		M23.60		M23.60
		M23.61		M23.61		M23.61		M23.61								M23.61		M23.61		M23.61		M23.61
		M23.62		M23.62		M23.62		M23.62								M23.62		M23.62		M23.62		M23.62
		M23.63		M23.63		M23.63		M23.63								M23.63		M23.63		M23.63		M23.63
		M23.64		M23.64		M23.64		M23.64								M23.64		M23.64		M23.64		M23.64
		M23.65		M23.65		M23.65		M23.65								M23.65		M23.65		M23.65		M23.65
		M23.66		M23.66		M23.66		M23.66								M23.66		M23.66		M23.66		M23.66
		M23.67		M23.67		M23.67		M23.67								M23.67		M23.67		M23.67		M23.67
		M23.69		M23.69		M23.69		M23.69								M23.69		M23.69		M23.69		M23.69
		M23.8		M23.8		M23.8		M23.8								M23.8		M23.8		M23.8		M23.8
		M23.80		M23.80		M23.80		M23.80								M23.80		M23.80		M23.80		M23.80
		M23.81		M23.81		M23.81		M23.81								M23.81		M23.81		M23.81		M23.81
		M23.82		M23.82		M23.82		M23.82								M23.82		M23.82		M23.82		M23.82
		M23.83		M23.83		M23.83		M23.83								M23.83		M23.83		M23.83		M23.83
		M23.84		M23.84		M23.84		M23.84								M23.84		M23.84		M23.84		M23.84
		M23.85		M23.85		M23.85		M23.85								M23.85		M23.85		M23.85		M23.85
		M23.86		M23.86		M23.86		M23.86								M23.86		M23.86		M23.86		M23.86
		M23.87		M23.87		M23.87		M23.87								M23.87		M23.87		M23.87		M23.87
		M23.89		M23.89		M23.89		M23.89								M23.89		M23.89		M23.89		M23.89
		M23.9		M23.9		M23.9		M23.9								M23.9		M23.9		M23.9		M23.9
		M23.90		M23.90		M23.90		M23.90								M23.90		M23.90		M23.90		M23.90
		M23.91		M23.91		M23.91		M23.91								M23.91		M23.91		M23.91		M23.91
		M23.92		M23.92		M23.92		M23.92								M23.92		M23.92		M23.92		M23.92
		M23.93		M23.93		M23.93		M23.93								M23.93		M23.93		M23.93		M23.93
		M23.94		M23.94		M23.94		M23.94								M23.94		M23.94		M23.94		M23.94
		M23.95		M23.95		M23.95		M23.95								M23.95		M23.95		M23.95		M23.95
		M23.96		M23.96		M23.96		M23.96								M23.96		M23.96		M23.96		M23.96
		M23.97		M23.97		M23.97		M23.97								M23.97		M23.97		M23.97		M23.97
		M23.99		M23.99		M23.99		M23.99								M23.99		M23.99		M23.99		M23.99
		M24		M24		M24		M24								M24		M24		M24		M24
		M24.0		M24.0		M24.0		M24.0								M24.0		M24.0		M24.0		M24.0
		M24.00		M24.00		M24.00		M24.00								M24.00		M24.00		M24.00		M24.00
		M24.01		M24.01		M24.01		M24.01								M24.01		M24.01		M24.01		M24.01
		M24.02		M24.02		M24.02		M24.02								M24.02		M24.02		M24.02		M24.02
		M24.03		M24.03		M24.03		M24.03								M24.03		M24.03		M24.03		M24.03
		M24.04		M24.04		M24.04		M24.04								M24.04		M24.04		M24.04		M24.04
		M24.05		M24.05		M24.05		M24.05								M24.05		M24.05		M24.05		M24.05
		M24.06		M24.06		M24.06		M24.06								M24.06		M24.06		M24.06		M24.06
		M24.07		M24.07		M24.07		M24.07								M24.07		M24.07		M24.07		M24.07
		M24.08		M24.08		M24.08		M24.08								M24.08		M24.08		M24.08		M24.08
		M24.09		M24.09		M24.09		M24.09								M24.09		M24.09		M24.09		M24.09
		M24.1		M24.1		M24.1		M24.1								M24.1		M24.1		M24.1		M24.1
		M24.10		M24.10		M24.10		M24.10								M24.10		M24.10		M24.10		M24.10
		M24.11		M24.11		M24.11		M24.11								M24.11		M24.11		M24.11		M24.11
		M24.12		M24.12		M24.12		M24.12								M24.12		M24.12		M24.12		M24.12
		M24.13		M24.13		M24.13		M24.13								M24.13		M24.13		M24.13		M24.13
		M24.14		M24.14		M24.14		M24.14								M24.14		M24.14		M24.14		M24.14
		M24.15		M24.15		M24.15		M24.15								M24.15		M24.15		M24.15		M24.15
		M24.16		M24.16		M24.16		M24.16								M24.16		M24.16		M24.16		M24.16
		M24.17		M24.17		M24.17		M24.17								M24.17		M24.17		M24.17		M24.17
		M24.18		M24.18		M24.18		M24.18								M24.18		M24.18		M24.18		M24.18
		M24.19		M24.19		M24.19		M24.19								M24.19		M24.19		M24.19		M24.19
		M24.2		M24.2		M24.2		M24.2								M24.2		M24.2		M24.2		M24.2
		M24.20		M24.20		M24.20		M24.20								M24.20		M24.20		M24.20		M24.20
		M24.21		M24.21		M24.21		M24.21								M24.21		M24.21		M24.21		M24.21
		M24.22		M24.22		M24.22		M24.22								M24.22		M24.22		M24.22		M24.22
		M24.23		M24.23		M24.23		M24.23								M24.23		M24.23		M24.23		M24.23
		M24.24		M24.24		M24.24		M24.24								M24.24		M24.24		M24.24		M24.24
		M24.25		M24.25		M24.25		M24.25								M24.25		M24.25		M24.25		M24.25
		M24.26		M24.26		M24.26		M24.26								M24.26		M24.26		M24.26		M24.26
		M24.27		M24.27		M24.27		M24.27								M24.27		M24.27		M24.27		M24.27
		M24.28		M24.28		M24.28		M24.28								M24.28		M24.28		M24.28		M24.28
		M24.29		M24.29		M24.29		M24.29								M24.29		M24.29		M24.29		M24.29
		M24.3		M24.3		M24.3		M24.3								M24.3		M24.3		M24.3		M24.3
		M24.30		M24.30		M24.30		M24.30								M24.30		M24.30		M24.30		M24.30
		M24.34		M24.34		M24.34		M24.34								M24.34		M24.34		M24.34		M24.34
		M24.35		M24.35		M24.35		M24.35								M24.35		M24.35		M24.35		M24.35
		M24.36		M24.36		M24.36		M24.36								M24.36		M24.36		M24.36		M24.36
		M24.39		M24.39		M24.39		M24.39								M24.39		M24.39		M24.39		M24.39
		M24.4		M24.4		M24.4		M24.4								M24.4		M24.4		M24.4		M24.4
		M24.40		M24.40		M24.40		M24.40								M24.40		M24.40		M24.40		M24.40
		M24.44		M24.44		M24.44		M24.44								M24.44		M24.44		M24.44		M24.44
		M24.45		M24.45		M24.45		M24.45								M24.45		M24.45		M24.45		M24.45
		M24.46		M24.46		M24.46		M24.46								M24.46		M24.46		M24.46		M24.46
		M24.49		M24.49		M24.49		M24.49								M24.49		M24.49		M24.49		M24.49
		M24.5		M24.5		M24.5		M24.5								M24.5		M24.5		M24.5		M24.5
		M24.50		M24.50		M24.50		M24.50								M24.50		M24.50		M24.50		M24.50
		M24.54		M24.54		M24.54		M24.54								M24.54		M24.54		M24.54		M24.54
		M24.55		M24.55		M24.55		M24.55								M24.55		M24.55		M24.55		M24.55
		M24.56		M24.56		M24.56		M24.56								M24.56		M24.56		M24.56		M24.56
		M24.59		M24.59		M24.59		M24.59								M24.59		M24.59		M24.59		M24.59
		M24.6		M24.6		M24.6		M24.6								M24.6		M24.6		M24.6		M24.6
		M24.60		M24.60		M24.60		M24.60								M24.60		M24.60		M24.60		M24.60
		M24.64		M24.64		M24.64		M24.64								M24.64		M24.64		M24.64		M24.64
		M24.65		M24.65		M24.65		M24.65								M24.65		M24.65		M24.65		M24.65
		M24.66		M24.66		M24.66		M24.66								M24.66		M24.66		M24.66		M24.66
		M24.69		M24.69		M24.69		M24.69								M24.69		M24.69		M24.69		M24.69
		M24.7		M24.7		M24.7		M24.7								M24.7		M24.7		M24.7		M24.7
		M24.70		M24.70		M24.70		M24.70								M24.70		M24.70		M24.70		M24.70
		M24.71		M24.71		M24.71		M24.71								M24.71		M24.71		M24.71		M24.71
		M24.72		M24.72		M24.72		M24.72								M24.72		M24.72		M24.72		M24.72
		M24.73		M24.73		M24.73		M24.73								M24.73		M24.73		M24.73		M24.73
		M24.74		M24.74		M24.74		M24.74								M24.74		M24.74		M24.74		M24.74
		M24.75		M24.75		M24.75		M24.75								M24.75		M24.75		M24.75		M24.75
		M24.76		M24.76		M24.76		M24.76								M24.76		M24.76		M24.76		M24.76
		M24.77		M24.77		M24.77		M24.77								M24.77		M24.77		M24.77		M24.77
		M24.78		M24.78		M24.78		M24.78								M24.78		M24.78		M24.78		M24.78
		M24.79		M24.79		M24.79		M24.79								M24.79		M24.79		M24.79		M24.79
		M24.8		M24.8		M24.8		M24.8								M24.8		M24.8		M24.8		M24.8
		M24.80		M24.80		M24.80		M24.80								M24.80		M24.80		M24.80		M24.80
		M24.84		M24.84		M24.84		M24.84								M24.84		M24.84		M24.84		M24.84
		M24.85		M24.85		M24.85		M24.85								M24.85		M24.85		M24.85		M24.85
		M24.86		M24.86		M24.86		M24.86								M24.86		M24.86		M24.86		M24.86
		M24.89		M24.89		M24.89		M24.89								M24.89		M24.89		M24.89		M24.89
		M24.9		M24.9		M24.9		M24.9								M24.9		M24.9		M24.9		M24.9
		M24.90		M24.90		M24.90		M24.90								M24.90		M24.90		M24.90		M24.90
		M24.94		M24.94		M24.94		M24.94								M24.94		M24.94		M24.94		M24.94
		M24.95		M24.95		M24.95		M24.95								M24.95		M24.95		M24.95		M24.95
		M24.96		M24.96		M24.96		M24.96								M24.96		M24.96		M24.96		M24.96
		M24.99		M24.99		M24.99		M24.99								M24.99		M24.99		M24.99		M24.99
		M25		M25		M25		M25								M25		M25		M25		M25
		M25.5		M25.5		M25.5		M25.5								M25.5		M25.5		M25.5		M25.5
		M25.50		M25.50		M25.50		M25.50								M25.50		M25.50		M25.50		M25.50
		M25.51		M25.51		M25.51		M25.51								M25.51		M25.51		M25.51		M25.51
		M25.52		M25.52		M25.52		M25.52								M25.52		M25.52		M25.52		M25.52
		M25.53		M25.53		M25.53		M25.53								M25.53		M25.53		M25.53		M25.53
		M25.54		M25.54		M25.54		M25.54								M25.54		M25.54		M25.54		M25.54
		M25.55		M25.55		M25.55		M25.55								M25.55		M25.55		M25.55		M25.55
		M25.56		M25.56		M25.56		M25.56								M25.56		M25.56		M25.56		M25.56
		M25.57		M25.57		M25.57		M25.57								M25.57		M25.57		M25.57		M25.57
		M25.58		M25.58		M25.58		M25.58								M25.58		M25.58		M25.58		M25.58
		M25.59		M25.59		M25.59		M25.59								M25.59		M25.59		M25.59		M25.59
		M25.6		M25.6		M25.6		M25.6								M25.6		M25.6		M25.6		M25.6
		M25.60		M25.60		M25.60		M25.60								M25.60		M25.60		M25.60		M25.60
		M25.61		M25.61		M25.61		M25.61								M25.61		M25.61		M25.61		M25.61
		M25.62		M25.62		M25.62		M25.62								M25.62		M25.62		M25.62		M25.62
		M25.63		M25.63		M25.63		M25.63								M25.63		M25.63		M25.63		M25.63
		M25.64		M25.64		M25.64		M25.64								M25.64		M25.64		M25.64		M25.64
		M25.65		M25.65		M25.65		M25.65								M25.65		M25.65		M25.65		M25.65
		M25.66		M25.66		M25.66		M25.66								M25.66		M25.66		M25.66		M25.66
		M25.67		M25.67		M25.67		M25.67								M25.67		M25.67		M25.67		M25.67
		M25.68		M25.68		M25.68		M25.68								M25.68		M25.68		M25.68		M25.68
		M25.69		M25.69		M25.69		M25.69								M25.69		M25.69		M25.69		M25.69
		M25.7		M25.7		M25.7		M25.7								M25.7		M25.7		M25.7		M25.7
		M25.70		M25.70		M25.70		M25.70								M25.70		M25.70		M25.70		M25.70
		M25.71		M25.71		M25.71		M25.71								M25.71		M25.71		M25.71		M25.71
		M25.72		M25.72		M25.72		M25.72								M25.72		M25.72		M25.72		M25.72
		M25.73		M25.73		M25.73		M25.73								M25.73		M25.73		M25.73		M25.73
		M25.74		M25.74		M25.74		M25.74								M25.74		M25.74		M25.74		M25.74
		M25.75		M25.75		M25.75		M25.75								M25.75		M25.75		M25.75		M25.75
		M25.76		M25.76		M25.76		M25.76								M25.76		M25.76		M25.76		M25.76
		M25.77		M25.77		M25.77		M25.77								M25.77		M25.77		M25.77		M25.77
		M25.78		M25.78		M25.78		M25.78								M25.78		M25.78		M25.78		M25.78
		M25.79		M25.79		M25.79		M25.79								M25.79		M25.79		M25.79		M25.79
		M25.8		M25.8		M25.8		M25.8								M25.8		M25.8		M25.8		M25.8
		M25.80		M25.80		M25.80		M25.80								M25.80		M25.80		M25.80		M25.80
		M25.81		M25.81		M25.81		M25.81								M25.81		M25.81		M25.81		M25.81
		M25.82		M25.82		M25.82		M25.82								M25.82		M25.82		M25.82		M25.82
		M25.83		M25.83		M25.83		M25.83								M25.83		M25.83		M25.83		M25.83
		M25.84		M25.84		M25.84		M25.84								M25.84		M25.84		M25.84		M25.84
		M25.85		M25.85		M25.85		M25.85								M25.85		M25.85		M25.85		M25.85
		M25.86		M25.86		M25.86		M25.86								M25.86		M25.86		M25.86		M25.86
		M25.87		M25.87		M25.87		M25.87								M25.87		M25.87		M25.87		M25.87
		M25.88		M25.88		M25.88		M25.88								M25.88		M25.88		M25.88		M25.88
		M25.89		M25.89		M25.89		M25.89								M25.89		M25.89		M25.89		M25.89
		M25.9		M25.9		M25.9		M25.9								M25.9		M25.9		M25.9		M25.9
		M25.90		M25.90		M25.90		M25.90								M25.90		M25.90		M25.90		M25.90
		M25.91		M25.91		M25.91		M25.91								M25.91		M25.91		M25.91		M25.91
		M25.92		M25.92		M25.92		M25.92								M25.92		M25.92		M25.92		M25.92
		M25.93		M25.93		M25.93		M25.93								M25.93		M25.93		M25.93		M25.93
		M25.94		M25.94		M25.94		M25.94								M25.94		M25.94		M25.94		M25.94
		M25.95		M25.95		M25.95		M25.95								M25.95		M25.95		M25.95		M25.95
		M25.96		M25.96		M25.96		M25.96								M25.96		M25.96		M25.96		M25.96
		M25.97		M25.97		M25.97		M25.97								M25.97		M25.97		M25.97		M25.97
		M25.98		M25.98		M25.98		M25.98								M25.98		M25.98		M25.98		M25.98
		M25.99		M25.99		M25.99		M25.99								M25.99		M25.99		M25.99		M25.99
		M42		M42		M42		M42								M42		M42		M42		M42
		M42.0		M42.0		M42.0		M42.0								M42.0		M42.0		M42.0		M42.0
		M42.00		M42.00		M42.00		M42.00								M42.00		M42.00		M42.00		M42.00
		M42.01		M42.01		M42.01		M42.01								M42.01		M42.01		M42.01		M42.01
		M42.02		M42.02		M42.02		M42.02								M42.02		M42.02		M42.02		M42.02
		M42.03		M42.03		M42.03		M42.03								M42.03		M42.03		M42.03		M42.03
		M42.04		M42.04		M42.04		M42.04								M42.04		M42.04		M42.04		M42.04
		M42.05		M42.05		M42.05		M42.05								M42.05		M42.05		M42.05		M42.05
		M42.06		M42.06		M42.06		M42.06								M42.06		M42.06		M42.06		M42.06
		M42.07		M42.07		M42.07		M42.07								M42.07		M42.07		M42.07		M42.07
		M42.08		M42.08		M42.08		M42.08								M42.08		M42.08		M42.08		M42.08
		M42.09		M42.09		M42.09		M42.09								M42.09		M42.09		M42.09		M42.09
		M42.1		M42.1		M42.1		M42.1								M42.1		M42.1		M42.1		M42.1
		M42.10		M42.10		M42.10		M42.10								M42.10		M42.10		M42.10		M42.10
		M42.11		M42.11		M42.11		M42.11								M42.11		M42.11		M42.11		M42.11
		M42.12		M42.12		M42.12		M42.12								M42.12		M42.12		M42.12		M42.12
		M42.13		M42.13		M42.13		M42.13								M42.13		M42.13		M42.13		M42.13
		M42.14		M42.14		M42.14		M42.14								M42.14		M42.14		M42.14		M42.14
		M42.15		M42.15		M42.15		M42.15								M42.15		M42.15		M42.15		M42.15
		M42.16		M42.16		M42.16		M42.16								M42.16		M42.16		M42.16		M42.16
		M42.17		M42.17		M42.17		M42.17								M42.17		M42.17		M42.17		M42.17
		M42.18		M42.18		M42.18		M42.18								M42.18		M42.18		M42.18		M42.18
		M42.19		M42.19		M42.19		M42.19								M42.19		M42.19		M42.19		M42.19
		M42.9		M42.9		M42.9		M42.9								M42.9		M42.9		M42.9		M42.9
		M42.90		M42.90		M42.90		M42.90								M42.90		M42.90		M42.90		M42.90
		M42.91		M42.91		M42.91		M42.91								M42.91		M42.91		M42.91		M42.91
		M42.92		M42.92		M42.92		M42.92								M42.92		M42.92		M42.92		M42.92
		M42.93		M42.93		M42.93		M42.93								M42.93		M42.93		M42.93		M42.93
		M42.94		M42.94		M42.94		M42.94								M42.94		M42.94		M42.94		M42.94
		M42.95		M42.95		M42.95		M42.95								M42.95		M42.95		M42.95		M42.95
		M42.96		M42.96		M42.96		M42.96								M42.96		M42.96		M42.96		M42.96
		M42.97		M42.97		M42.97		M42.97								M42.97		M42.97		M42.97		M42.97
		M42.98		M42.98		M42.98		M42.98								M42.98		M42.98		M42.98		M42.98
		M42.99		M42.99		M42.99		M42.99								M42.99		M42.99		M42.99		M42.99
		M47.2		M47.2		M47.2		M47.2								M47.2		M47.2		M47.2		M47.2
		M47.20		M47.20		M47.20		M47.20								M47.20		M47.20		M47.20		M47.20
		M47.21		M47.21		M47.21		M47.21								M47.21		M47.21		M47.21		M47.21
		M47.22		M47.22		M47.22		M47.22								M47.22		M47.22		M47.22		M47.22
		M47.23		M47.23		M47.23		M47.23								M47.23		M47.23		M47.23		M47.23
		M47.24		M47.24		M47.24		M47.24								M47.24		M47.24		M47.24		M47.24
		M47.25		M47.25		M47.25		M47.25								M47.25		M47.25		M47.25		M47.25
		M47.26		M47.26		M47.26		M47.26								M47.26		M47.26		M47.26		M47.26
		M47.27		M47.27		M47.27		M47.27								M47.27		M47.27		M47.27		M47.27
		M47.28		M47.28		M47.28		M47.28								M47.28		M47.28		M47.28		M47.28
		M47.29		M47.29		M47.29		M47.29								M47.29		M47.29		M47.29		M47.29
		M47.8		M47.8		M47.8		M47.8								M47.8		M47.8		M47.8		M47.8
		M47.80		M47.80		M47.80		M47.80								M47.80		M47.80		M47.80		M47.80
		M47.81		M47.81		M47.81		M47.81								M47.81		M47.81		M47.81		M47.81
		M47.82		M47.82		M47.82		M47.82								M47.82		M47.82		M47.82		M47.82
		M47.83		M47.83		M47.83		M47.83								M47.83		M47.83		M47.83		M47.83
		M47.84		M47.84		M47.84		M47.84								M47.84		M47.84		M47.84		M47.84
		M47.85		M47.85		M47.85		M47.85								M47.85		M47.85		M47.85		M47.85
		M47.86		M47.86		M47.86		M47.86								M47.86		M47.86		M47.86		M47.86
		M47.87		M47.87		M47.87		M47.87								M47.87		M47.87		M47.87		M47.87
		M47.88		M47.88		M47.88		M47.88								M47.88		M47.88		M47.88		M47.88
		M47.89		M47.89		M47.89		M47.89								M47.89		M47.89		M47.89		M47.89
		M47.9		M47.9		M47.9		M47.9								M47.9		M47.9		M47.9		M47.9
		M47.90		M47.90		M47.90		M47.90								M47.90		M47.90		M47.90		M47.90
		M47.91		M47.91		M47.91		M47.91								M47.91		M47.91		M47.91		M47.91
		M47.92		M47.92		M47.92		M47.92								M47.92		M47.92		M47.92		M47.92
		M47.93		M47.93		M47.93		M47.93								M47.93		M47.93		M47.93		M47.93
		M47.94		M47.94		M47.94		M47.94								M47.94		M47.94		M47.94		M47.94
		M47.95		M47.95		M47.95		M47.95								M47.95		M47.95		M47.95		M47.95
		M47.96		M47.96		M47.96		M47.96								M47.96		M47.96		M47.96		M47.96
		M47.97		M47.97		M47.97		M47.97								M47.97		M47.97		M47.97		M47.97
		M47.98		M47.98		M47.98		M47.98								M47.98		M47.98		M47.98		M47.98
		M49.52		M49.52		M49.52		M49.52								M49.52		M49.52		M49.52		M49.52
		M49.53		M49.53		M49.53		M49.53								M49.53		M49.53		M49.53		M49.53
		M49.54		M49.54		M49.54		M49.54								M49.54		M49.54		M49.54		M49.54
		M49.55		M49.55		M49.55		M49.55								M49.55		M49.55		M49.55		M49.55
		M49.56		M49.56		M49.56		M49.56								M49.56		M49.56		M49.56		M49.56
		M49.57		M49.57		M49.57		M49.57								M49.57		M49.57		M49.57		M49.57
		M49.58		M49.58		M49.58		M49.58								M49.58		M49.58		M49.58		M49.58
		M49.59		M49.59		M49.59		M49.59								M49.59		M49.59		M49.59		M49.59
		M49.8		M49.8		M49.8		M49.8								M49.8		M49.8		M49.8		M49.8
		M49.80		M49.80		M49.80		M49.80								M49.80		M49.80		M49.80		M49.80
		M49.81		M49.81		M49.81		M49.81								M49.81		M49.81		M49.81		M49.81
		M49.82		M49.82		M49.82		M49.82								M49.82		M49.82		M49.82		M49.82
		M49.83		M49.83		M49.83		M49.83								M49.83		M49.83		M49.83		M49.83
		M49.84		M49.84		M49.84		M49.84								M49.84		M49.84		M49.84		M49.84
		M49.85		M49.85		M49.85		M49.85								M49.85		M49.85		M49.85		M49.85
		M49.86		M49.86		M49.86		M49.86								M49.86		M49.86		M49.86		M49.86
		M49.87		M49.87		M49.87		M49.87								M49.87		M49.87		M49.87		M49.87
		M49.88		M49.88		M49.88		M49.88								M49.88		M49.88		M49.88		M49.88
		M49.89		M49.89		M49.89		M49.89								M49.89		M49.89		M49.89		M49.89
		M50		M50		M50		M50								M50		M50		M50		M50
		M50.1		M50.1		M50.1		M50.1								M50.1		M50.1		M50.1		M50.1
		M50.2		M50.2		M50.2		M50.2								M50.2		M50.2		M50.2		M50.2
		M50.3		M50.3		M50.3		M50.3								M50.3		M50.3		M50.3		M50.3
		M50.8		M50.8		M50.8		M50.8								M50.8		M50.8		M50.8		M50.8
		M50.9		M50.9		M50.9		M50.9								M50.9		M50.9		M50.9		M50.9
		M51		M51		M51		M51								M51		M51		M51		M51
		M94.9		M94.9		M94.9		M94.9								M94.9		M94.9		M94.9		M94.9
		M94.90		M94.90		M94.90		M94.90								M94.90		M94.90		M94.90		M94.90
		M94.91		M94.91		M94.91		M94.91								M94.91		M94.91		M94.91		M94.91
		M94.92		M94.92		M94.92		M94.92								M94.92		M94.92		M94.92		M94.92
		M94.93		M94.93		M94.93		M94.93								M94.93		M94.93		M94.93		M94.93
		M94.94		M94.94		M94.94		M94.94								M94.94		M94.94		M94.94		M94.94
		M94.95		M94.95		M94.95		M94.95								M94.95		M94.95		M94.95		M94.95
		M94.96		M94.96		M94.96		M94.96								M94.96		M94.96		M94.96		M94.96
		M94.97		M94.97		M94.97		M94.97								M94.97		M94.97		M94.97		M94.97
		M94.98		M94.98		M94.98		M94.98								M94.98		M94.98		M94.98		M94.98
		M94.99		M94.99		M94.99		M94.99								M94.99		M94.99		M94.99		M94.99
		Q65		Q65		Q65		Q65								Q65		Q65		Q65		Q65
		Q65.0		Q65.0		Q65.0		Q65.0								Q65.0		Q65.0		Q65.0		Q65.0
		Q65.1		Q65.1		Q65.1		Q65.1								Q65.1		Q65.1		Q65.1		Q65.1
		Q65.2		Q65.2		Q65.2		Q65.2								Q65.2		Q65.2		Q65.2		Q65.2
		Q65.3		Q65.3		Q65.3		Q65.3								Q65.3		Q65.3		Q65.3		Q65.3
		Q65.4		Q65.4		Q65.4		Q65.4								Q65.4		Q65.4		Q65.4		Q65.4
		Q65.5		Q65.5		Q65.5		Q65.5								Q65.5		Q65.5		Q65.5		Q65.5
		Q65.6		Q65.6		Q65.6		Q65.6								Q65.6		Q65.6		Q65.6		Q65.6
		Q65.8		Q65.8		Q65.8		Q65.8								Q65.8		Q65.8		Q65.8		Q65.8
		Q65.9		Q65.9		Q65.9		Q65.9								Q65.9		Q65.9		Q65.9		Q65.9
Abbreviations and headers: AllOA, OA at any of one or more of the investigated joint sites: hip, knee, hand, finger, thumb and spine; KneeOA, OA or joint replacement at the left and/or right knee joint; HipOA, OA or joint replacement at the left and/or right hip joint; Knee/HipOA, KneeOA and/or HipOA; TJR, undergone total knee and/or hip replacement due to OA in left, right or both joints; THR, u…
[truncated: 10 more columns]
