# Supplementary material for: Deciphering osteoarthritis genetics across 826,690 individuals from 9 populations
Source: Cell. 2021 Sep 2;184(18):4784–4818.e17. doi: 10.1016/j.cell.2021.07.038 (PMC8459317; doi:10.1016/j.cell.2021.07.038)
Supplement: Table S2. Summary statistics in GO meta-analysis for the previously reported osteoarthritis SNVs, related to Genetic architecture: Identification of osteoarthritis risk variants and STAR Methods [file mmc2.xlsx]

## Sheet: Table S2
Table S2. Summary statistics in GO meta-analysis for the previously reported osteoarthritis SNVs, related to GENETIC ARCHITECTURE: Identification of osteoarthritis risk variants and STAR Methods.															GO meta-analyses
Previously reported SNVs															AllOA									HipOA									KneeOA									KneeHipOA
SNVs	Coordinates	Nearest gene	EA	EAF	OR	OR_L	OR_U	P	Site	Sex	Ethnic group	PMID	Reported as	Comments	OR	OR_95L	OR_95U	P	EA	WEAF	Direction	HetISq	HetPVal	OR	OR_95L	OR_95U	P	EA	WEAF	Direction	HetISq	HetPVal	OR	OR_95L	OR_95U	P	EA	WEAF	Direction	HetISq	HetPVal	OR	OR_95L	OR_95U	P	EA	WEAF	Direction	HetISq
rs2820436	1:219640680	SLC30A10; LYPLAL1	C	0.66	0.93	0.91	0.96	2.01e-09	Hospital diagnosed OA	Both	European	29559693	Novel	R2=0.45 and D=0.75 with rs2785988 in 1000GENOMES:phase_3:EUR; R2=0.53 and D'=0.82 in UKBB | R2=0.44 and D'=0.75 with rs2820443 in 1000GENOMES:phase_3:EUR; R2=0.52 & D'=0.82 in UKBB	1.02439	1.0148	1.03408	4.652e-07	a	0.3389	+-+++--++++-++?-++--	0	0.7175	1.06535	1.04569	1.08537	2.338e-11	a	0.3388	++++++---+++	10.1	0.346	1.04269	1.02747	1.05813	2.277e-08	a	0.3302	+++++++++-+-+-	0	0.6639	1.04991	1.03682	1.06316	2.718e-14	a	0.3346	+++++++++--++-	9.7
rs3771501	2:70717653	TGFA	G	0.53	0.94	0.92	0.96	1.66e-08	Self-reported OA	Both	European	29559693	Novel		1.03634	1.02724	1.04553	4.048e-15	a	0.4679	+++++-+++++++-++---+	0	0.7656	1.06705	1.04839	1.08604	6.591e-13	a	0.4647	++++++---+--	0	0.7097	1.03334	1.01906	1.04782	3.55e-06	a	0.4655	-+++++++++---+	0	0.6538	1.04446	1.03205	1.05702	8.804e-13	a	0.467	++++++++++----	0
rs7639618	3:15216429	COL6A4P1 (DVWA)	C	0.63	1.43	1.28	1.59	7.3e-11	Knee	Both	Asian	18622395	Novel		1.00331	0.991187	1.01557	0.5902	t	0.162	-++---+++-++++--++-+	20.4	0.2014	0.998901	0.974725	1.02368	0.9284	t	0.1541	-+--+-+-+-++	25.5	0.1937	0.993819	0.975295	1.0127	0.5183	t	0.1637	-++--++-+++--+	0	0.5684	0.9995	0.983372	1.01589	0.9527	t	0.1615	-++--++-++--++	8
rs6976	3:52728804	GLT8D1	T	0.37	1.12	1.08	1.16	7.2e-11	Hip & knee	Both	European	22763110	Novel	R2=0.9959 (R2=0.995171 in UKBB), 0.9014 and 0.8938 with rs1177, rs3774355, rs678 respectively in 1000GENOMES:phase_3:EUR	1.01959	1.01044	1.02882	2.739e-05	t	0.3951	+++++-++++---+?++++-	46.1	0.01503	1.06375	1.04474	1.0831	1.582e-11	t	0.399	++++++++--++	29.5	0.1566	1.01593	1.00169	1.03036	0.0274	t	0.4008	+-+++-++--+---	24.9	0.1858	1.03345	1.02096	1.04608	9.877e-08	t	0.3991	+++++-++---+--	47.1
rs12107036	3:189600160	TP63	G	0.52	1.21	1.13	1.29	6.7e-08	Knee	Females	European	22763110	Novel		0.993322	0.984407	1.00232	0.143	a	0.4638	----+-++---+++----+-	0	0.6759	0.989159	0.971864	1.00676	0.2275	a	0.4657	----------++	0	0.4735	0.986196	0.972568	1.00002	0.04981	a	0.4675	---+-+---++-++	0	0.6643	0.989357	0.977599	1.00126	0.07977	a	0.4652	---+-----+-+++	12.9
rs11335718	4:79528542	ANXA3	A	0.11	1.11	1.07	1.16	4.26e-08	Self-reported OA	Both	European	29559693	Novel		1.01918	1.00274	1.0359	0.02131	d	0.1111	?-??-???++??????????	0	0.4483	1.02245	0.98933	1.05668	0.1885	d	0.1137	?+?-++??????	78	0.003433	1.03159	1.00308	1.06091	0.02974	d	0.112	?-??+?++??????	73	0.01121	1.02439	1.00078	1.04857	0.04271	d	0.1119	?-??-?++??????	58.4
rs10947262	6:32373312	BTNL2	C	0.58	1.31	1.2	1.44	5.1e-09	Knee	Both	Asian and European	20305777	Novel	Reported indpedent to rs7775228 after conditional analysis (same publication). R2=0.10 D'=0.34 in 1000G EUR and R2=0.04 D'=0.29 in UKBB | R2=0.006and D'=0.135 with rs9277552 in 1000G EUR and R2=0.00165729 and D'=0.0762485 in UKBB	0.980591	0.963256	0.998237	0.03017	t	0.0922	---+?-??---+?-????-?	46.5	0.04415	0.979611	0.945283	1.01519	0.257	t	0.0855	--+?+--?+???	25.7	0.2328	0.969088	0.943228	0.995657	0.0226	t	0.0987	--++??---+?-??	69.5	0.0009757	0.973167	0.950545	0.996326	0.02349	t	0.0936	--++??---+-???	67.9
rs7775228	6:32658079	HLA-DQB1	T	0.62	1.34	1.21	1.49	2.4e-08	Knee	Both	Asian	20305777	Novel	Reported indpedent to rs10947262 after conditional analysis (same publication). R2=0.10 D'=0.34 in 1000G EUR and R2=0.04 D'=0.29 in UKBB | R2=0.0117 and D'=0.1367 with rs9277552 in 1000G EUR and R2=0.0112874 and D'=0.138291 in UKBB	1.00803	0.993712	1.02256	0.2739	t	0.8683	-++--++-+-+-?-??-+++	45.5	0.02157	1.0001	0.971126	1.02994	0.9946	t	0.8759	-+--++-?+---	0	0.6725	1.00582	0.983207	1.02895	0.6195	t	0.8662	+++-++--+-?+--	66.2	0.0003924	1.00361	0.984128	1.02347	0.7175	t	0.8684	-+---++-+-+?-+	63
rs10948172	6:44777691	SUPT3H	G	0.29	1.14	1.09	1.2	7.9e-08	Hip & knee	Males	European	22763110	Novel	R2=0.0022 and D'=0.0975 with rs12154055 in 1000G EUR and R2=4.15812e-06 and D'=0.00407831 in UKBB | R2=0.2378 and D'=0.9818 with rs2396502 in 1000GENOMES:phase_3:EUR | R2=0.5399 and D'=0.8203 with rs1997995 in 1000GENOMES:phase_3:EUR	0.976481	0.966958	0.986097	1.939e-06	a	0.7088	--+-------+-++------	0	0.7068	0.935102	0.917132	0.953423	1.054e-11	a	0.7112	-----------+	0	0.8972	0.981376	0.966487	0.996494	0.01585	a	0.7118	--+-+---+-+++-	0	0.511	0.964062	0.951485	0.976805	4.521e-08	a	0.71	--+-----+-+++-	0
rs9350591	6:76241527	FILIP1; SENP6	T	0.11	1.18	1.12	1.25	2.4e-09	Hip	Both	European	22763110	Novel		1.02061	1.00651	1.03491	0.003768	t	0.1163	+-+-+++-+++++++++++-	27.1	0.1285	1.12008	1.09019	1.15079	1.817e-16	t	0.1194	++++++++++-+	60.6	0.003318	0.994416	0.973206	1.01609	0.6118	t	0.1161	--+--+-+++++--	0	0.6532	1.03169	1.01286	1.05088	0.0009007	t	0.1169	+-+-++++++++--	51.7
rs3815148	7:106938420	COG5	C	0.23	1.14	1.09	1.19	8e-08	Knee & Hand	Both	European	20112360	Novel	R2=0.738 and D'=1 with rs4730250 in 1000G EUR and R2=0.69 and D'=0.97 in UKBB.	0.982554	0.97221	0.993008	0.00113	a	0.7719	--++---+----++?+-++-	30.6	0.1015	0.993322	0.972517	1.01457	0.534	a	0.7733	+-+-----+--+	0	0.5961	0.963098	0.947186	0.979277	9.485e-06	a	0.7762	---+--------+-	32.5	0.1156	0.977653	0.963765	0.991742	0.001907	a	0.7742	---+--------++	7.8
rs4730250	7:107207695	DUS4L	G	0.17	1.17	1.11	1.24	9.2e-09	Knee	Both	European	21068099	Novel	R2=0.738 and D'=1 with rs3815148 in 1000G EUR and R2=0.69 and D'=0.97 in UKBB.	0.985506	0.973985	0.997164	0.01425	a	0.8242	---++--+--+-++-+-+++	12.6	0.2975	0.998301	0.975287	1.02186	0.8883	a	0.8261	+-++-------+	1.6	0.4287	0.966475	0.949018	0.984253	0.0002442	a	0.8265	---+----+---+-	50.1	0.01673	0.981474	0.966205	0.996984	0.01927	a	0.8254	---++---+---++	31.1
rs7792864	7:156346087	LINC01006	C	0.88	2.35	1.77	3.13	4.11e-09	Knee	Both	African Americans	28916551	Novel		1.01339	0.982295	1.04547	0.4027	c	0.9771	--+++?-++++-+?++++-+	0	0.9494	1.01045	0.949212	1.07565	0.7437	c	0.977	--+++++-+---	0	0.9219	1.01461	0.967036	1.06451	0.5533	c	0.9763	--+++++-+-+?++	0	0.8254	1.02306	0.981423	1.06647	0.2828	c	0.9767	--+++-+-+-?+-+	0
rs11780978	8:145034852	PLEC	A	0.4	1.13	1.08	1.17	1.98e-09	Hospital diagnosed hip OA	Both	European	29559693	Novel		1.00844	0.999188	1.01777	0.07295	a	0.3931	++----++++--+-+-++-+	0	0.4875	1.04477	1.0259	1.06399	2.185e-06	a	0.3911	++++++--+++-	13.3	0.3147	0.9997	0.985498	1.01411	0.9626	a	0.3907	++---++------+	0	0.7659	1.01096	0.998749	1.02332	0.08096	a	0.3923	++---+++-----+	4.8
rs10116772	9:4290541	GLIS3	A	0.4	0.97	0.96	0.98	3.71e-08	Hip and/or knee (TJR)	Both	European	29436472	Novel		0.981277	0.97247	0.990165	4.282e-05	a	0.4092	---+----------+-+-+-	10.9	0.3191	0.966765	0.949489	0.984355	0.000245	a	0.4153	--+---+---+-	41.4	0.06549	0.96127	0.9478	0.974931	4.05e-08	a	0.4133	--------------	0	0.478	0.96464	0.952989	0.976434	6.381e-09	a	0.4116	------------+-	33.3
rs116882138	9:27313557	MOB3B; EQTN	A	0.02	1.13	1.21	1.49	5.09e-08	Hospital diagnosed hip and/or knee OA	Both	European	29559693	Novel		1.06962	1.03173	1.10889	0.0002513	a	0.0162	-+-++?++++---?++++++	9.2	0.3446	1.08654	1.01014	1.16872	0.02567	a	0.0159	--+++-??-+--	42.8	0.07233	1.04227	0.983715	1.10431	0.1603	a	0.0153	-+-+++++---?-+	0	0.4707	1.06503	1.0139	1.11873	0.01211	a	0.0157	-+-+++++--?--+	6.8
rs4836732	9:119266695	ASTN2	C	0.47	1.2	1.13	1.27	6.1e-10	Hip	Females	European	22763110	Novel		0.996506	0.987562	1.00553	0.4429	t	0.5312	-+-+-+++--+-+----+-+	39.2	0.03806	0.938193	0.921788	0.954889	1.454e-12	t	0.5297	-+--------++	49.8	0.0251	1.00985	0.995893	1.024	0.1659	t	0.5317	++-+++--+--+++	0	0.6015	0.982554	0.970877	0.994372	0.003875	t	0.5301	-+-+-+--+-+-++	44.4
rs4764133	12:15064363	MGP; ERP27	T	0.39	2.29	1.89	2.79	1.8e-15	Hand	Both	European	28855172	Novel		1.00582	0.996594	1.01513	0.2205	t	0.3684	-+---+++++++------++	46.6	0.01179	0.974627	0.956836	0.99275	0.005931	t	0.3649	-+----------	26.2	0.1866	0.977751	0.963673	0.992036	0.002226	t	0.3641	-+---+--++++-+	19.8	0.2381	0.981179	0.969138	0.99337	0.002719	t	0.3656	-+------++++--	34.4
rs10492367	12:28014970	KLHL42 (KLHDC5); PTHLH	T	0.19	1.14	1.09	1.2	1.5e-08	Hip	Both	European	22763110	Novel		1.02235	1.01079	1.03403	0.0001268	t	0.1933	+++-+-+-+++++++++-+-	39	0.03909	1.12154	1.09697	1.14665	2.746e-24	t	0.1983	+++++++-++++	52.3	0.01744	1.00351	0.98596	1.02136	0.7005	t	0.192	+++-++--++----	36	0.0877	1.0497	1.03397	1.06566	3.463e-10	t	0.1937	+++-++++++--++	58
rs835487	12:105060767	CHST11	G	0.34	1.13	1.09	1.18	1.6e-08	Hip	Both	European	22763110	Novel		0.991834	0.982739	1.00101	0.08178	a	0.6493	-+---+-+--+-----+++-	0	0.9732	0.986098	0.968096	1.00443	0.1356	a	0.6503	-+--+-++-+-+	47.5	0.03381	0.995809	0.98147	1.01036	0.5686	a	0.6519	++---+--+-++++	44.4	0.03736	0.99362	0.981427	1.00597	0.3133	a	0.6505	-+---+--+-+++-	9
rs11842874	13:113694509	MCF2L	A	0.93	1.17	1.11	1.23	2.1e-08	Hip & knee	Both	European	21871595	Novel		1.0018	0.985057	1.01883	0.8308	a	0.922	+-++-++-+--+++++--+-	0	0.7973	0.993223	0.960298	1.02728	0.6914	a	0.9258	+--++-++--++	0	0.4942	0.996805	0.971157	1.02313	0.8079	a	0.921	+-+--+-+-++-+-	15	0.2893	0.998301	0.976052	1.02106	0.8836	a	0.9223	+-+-+----+-++-	0
rs3204689	15:58246802	ALDH1A2	C	0.507	1.46	1.31	1.63	1.1e-11	Hand/Severe fingers	Both	European	24728293	Novel	Reported indpedent to rs4238326 after conditional analysis (same publication). R2=0.5641 with rs4238326 in 1000GENOMES:phase_3:EUR & D=0.92; R2=0.64 with rs4238326 and D=0.97 in UKBB | R2=0.56 and D’=0.95 with rs4775006 in 1000GENOMES:phase_3:EUR; R2= 0.592397 and D'=0.987455 in UKBB	1.003	0.994197	1.01189	0.5071	c	0.4744	-+++--++-+-++--++-++	0	0.5212	1.01521	0.997464	1.03328	0.09312	c	0.4805	+++-+++++++-	15.2	0.2956	0.969573	0.956174	0.983159	1.323e-05	c	0.4682	--+------++---	24.1	0.1932	0.98462	0.972918	0.996462	0.01076	c	0.4713	--+--+-+-+-+--	21.4
rs4238326	15:58336000	ALDH1A2	C	0.41	1.44	1.29	1.6	8.6e-11	Hand/Severe fingers	Both	European	24728293	Novel	Reported indpedent to rs3204689 after conditional analysis (same publication). R2=0.5641 with rs3204689 in 1000GENOMES:phase_3:EUR & D=0.92; R2=0.64 with rs4238326 and D=0.97 in UKBB | R2=0.3658 and D’=0.9536 with rs4775006 in 1000GENOMES:phase_3:EUR; R2=0.402057 and D'=0.987748 in UKBB	0.9998	0.990632	1.00905	0.969	t	0.6238	+---++--+-+--++-----	8.6	0.3488	0.981179	0.963457	0.999228	0.03977	t	0.6192	---+--+----+	0	0.5577	1.03345	1.01877	1.04834	7.16e-06	t	0.6291	++--+++++--+++	48	0.02306	1.014	1.00155	1.0266	0.02678	t	0.6266	+---+-+-+-+-++	31.7
rs12901071	15:67370389	SMAD3	A	0.68	1.08	1.05	1.11	3.12e-10	Knee and Hip/BMI	Both	European	28934396	Novel	R2=0.59 and D’=0.99 with rs12901372 in 1000GENOMES:phase_3:EUR; R2= 0.559175 and D'=0.993483 in UKBB	1.02984	1.01999	1.03977	2.638e-09	a	0.6636	++?-+++-++++++-+++--	40.3	0.03579	1.07154	1.05116	1.09232	1.363e-12	a	0.6582	++++++++?++-	0	0.6231	1.02973	1.01411	1.0456	0.000186	a	0.6578	++?-++++++-+-+	51	0.01735	1.04248	1.02888	1.05626	4.959e-10	a	0.6605	++?-+++++++--+	53.9
rs8044769	16:53839135	FTO	C	0.5	1.11	1.07	1.15	6.9e-08	Hip & knee	Females	European	22763110	Novel	R2=0.564864 and D’=0.902016 with rs9930333 in UKBB; no rsults in 1000G	0.983242	0.974608	0.991952	0.0001578	t	0.4831	-------+----++--+-+-	0	0.8421	0.962617	0.945971	0.979556	1.948e-05	t	0.4799	---------+--	4.5	0.4008	0.958582	0.94552	0.971824	1.446e-09	t	0.4771	--------------	0	0.8491	0.962328	0.951077	0.973712	1.77e-10	t	0.4789	-----+--------	0
rs864839	16:87671419	JPH3	T	0.72	1.08	1.05	1.11	2.01e-08	Self-reported OA	Both	European	29559693	Novel		0.9995	0.989559	1.00954	0.9157	t	0.7112	+----+-++++-+++--++-	19	0.2183	1.01623	0.996311	1.03655	0.1093	t	0.7113	+-++-+-++++-	0	0.6159	0.98906	0.973864	1.00449	0.1627	t	0.7078	+------++--+--	42.5	0.04684	0.991635	0.978507	1.00494	0.2127	t	0.7093	+---+--++-+---	36.4
rs2521349	17:67503501	MAP2K6	A	0.38	1.13	1.09	1.18	9.95e-10	Hospital diagnosed hip OA	Both	European	29559693	Novel		1.01197	1.00289	1.02114	0.01075	a	0.3874	++++++-+-+++-++++++-	33.8	0.07064	1.05675	1.03787	1.07598	2.022e-09	a	0.3901	+-++++-+++--	30.8	0.1451	1.03025	1.01581	1.04489	3.678e-05	a	0.3932	++++++++++++--	24.9	0.1854	1.03583	1.02332	1.04849	1.425e-08	a	0.3911	+++++-++++++--	34.4
rs12982744	19:2177193	DOT1L	C	0.59	1.17	1.11	1.23	7.8e-09	Hip	Males	European	23505243	Novel		0.997304	0.988159	1.00653	0.558	c	0.615	+++---+--+-+--+-+---	0	0.6468	1.03262	1.01397	1.05162	0.0005701	c	0.617	+++-++++++++	39.7	0.07641	0.979611	0.965884	0.993533	0.004407	c	0.6112	+--------++--+	0	0.6207	0.997603	0.985554	1.0098	0.6975	c	0.6129	+----+-+-+--++	19
rs952072729	19:18787521	COMP	G	0.00026	16.7	7.5	36.9	4e-12	Hip	Both	Icelandic	28319091	Novel		#N/A	#N/A	#N/A	#N/A	#N/A	#N/A	#N/A	#N/A	#N/A	#N/A	#N/A	#N/A	#N/A	#N/A	#N/A	#N/A	#N/A	#N/A	#N/A	#N/A	#N/A	#N/A	#N/A	#N/A	#N/A	#N/A	#N/A	#N/A	#N/A	#N/A	#N/A	#N/A	#N/A	#N/A	#N/A
rs375575359	19:37353346	ZNF345	C	0.03	1.21	1.14	1.3	7.54e-09	Self-reported OA	Both	European	29559693	Novel		1.03004	1.00079	1.06015	0.04458	d	0.0375	?-??-???++??????????	7.1	0.3574	0.993422	0.937061	1.05317	0.824	d	0.0394	?+?-+-??????	0	0.6348	1.03417	0.983947	1.08696	0.1859	d	0.0381	?-??-?++??????	60	0.0576	1.02788	0.985854	1.0717	0.1975	d	0.0378	?-??-?++??????	38.6
rs143383	20:34025983	GDF5	A	0.63	1.16	1.11	1.22	8.3e-09	Knee (but also Hip for Asian)	Both	European	20870806	Novel	R2=0.82 and D’=0.99 with rs143384 in 1000GENOMES:phase_3:EUR; R2=0.826847 and D'=0.990841 in UKBB	1.03262	1.02315	1.04218	1.061e-11	a	0.6379	+++++-++++++++++---+	44.5	0.01718	1.02573	1.0072	1.04459	0.006613	a	0.6322	++++-+++++-+	12.2	0.3253	1.07058	1.05537	1.08601	1.183e-20	a	0.6324	++++++++++++++	25.5	0.1799	1.05749	1.04451	1.07063	7.823e-19	a	0.6341	++++++++++++++	0
rs6094710	20:46095649	ZMYND8; NCOA3	A	0.04	1.28	1.18	1.39	7.9e-09	Hip	Both	European	23989986	Novel		1.02716	1.00427	1.05058	0.01975	a	0.043	++++-?+++++--++---+-	27.8	0.1265	1.04123	0.994552	1.09009	0.08342	a	0.0425	++--++++-++-	46.2	0.03942	1.03221	0.997013	1.06864	0.07281	a	0.045	+++++-+++--?-+	0	0.9681	1.0379	1.00724	1.0695	0.0153	a	0.0442	+++--++++-?-+-	0
rs6516886	21:30393664	RWDD2B; USP16; LTN1	T	0.75	1.1	1.06	1.14	5.84e-08	Hospital diagnosed hip and/or knee OA	Both	European	29559693	Novel		0.987479	0.977466	0.997595	0.01518	a	0.2568	---+--++--++----++++	0	0.5731	0.977947	0.958214	0.998085	0.03157	a	0.2523	-+++---+++++	33.3	0.1236	0.975212	0.959852	0.990818	0.001887	a	0.2583	+-------+++---	0	0.6923	0.976774	0.963464	0.990267	0.0007263	a	0.2569	---+----++-+--	0
rs532464664	22:41238084	CHADL	CGCGCGCC	0.0392	7.71	4.86	12.25	5e-18	Hip	Both	Icelandic	28319091	Novel	R2=0.0001 and D’=1 with rs117018441 in 1000GENOMES (Warning: Genomic position for query variant1 (rs532464664) does not match RS number at 1000G position (chr22:41634087)):rs532464664 not present in UKBB	#N/A	#N/A	#N/A	#N/A	#N/A	#N/A	#N/A	#N/A	#N/A	#N/A	#N/A	#N/A	#N/A	#N/A	#N/A	#N/A	#N/A	#N/A	#N/A	#N/A	#N/A	#N/A	#N/A	#N/A	#N/A	#N/A	#N/A	#N/A	#N/A	#N/A	#N/A	#N/A	#N/A	#N/A	#N/A
rs3753841	1:103379918	COL11A1	A	0.61	1.08	1.05	1.11	5.2e-10	Hip	Both	European	30374069	Novel	Reported indpedent to rs2126643 after conditional analysis (same publication). R2=0.10 D'=0.34 in 1000G EUR	1.02665	1.01743	1.03595	1.497e-08	a	0.6161	+++++-+-+++-+++-+++-	0	0.5153	1.07219	1.05303	1.0917	4.027e-14	a	0.6187	++++++++++-+	0	0.6836	1.00321	0.989148	1.01746	0.6527	a	0.617	--++++--+-++--	20.4	0.232	1.02419	1.01182	1.03671	0.0001131	a	0.6173	+-+++++++-+---	0
chr1:150214028	1:150214028	N/A	C	0.37	1.03	1.02	1.05	2.54e-08	Hip	Both	European	30664745	Novel		1.03676	1.02484	1.04882	8.577e-10	d	0.3795	?????+??++??????????	0	0.8687	1.05274	1.02525	1.08097	0.0001339	d	0.3839	????++??????	0	0.7467	1.01755	0.996044	1.03952	0.1112	d	0.3805	??????++???+??	0	0.8478	1.03583	1.01791	1.05405	7.337e-05	d	0.3798	??????++??+???	0
chr1:174192402	1:174192402	N/A	TAAAAAAAAAAAAAAAAA	0.57	1.03	1.02	1.05	1.05e-08	OA at any site	Both	European	30664745	Novel		0.97609	0.963545	0.988799	0.0002343	d	0.4311	?????+??-???????????	23	0.2544	#N/A	#N/A	#N/A	#N/A	#N/A	#N/A	#N/A	#N/A	#N/A	0.957433	0.935177	0.980218	0.0002716	d	0.4314	??????-????+??	2.4	0.3115	0.964737	0.946198	0.983639	0.0002902	d	0.4309	??????-???+???	0
rs11583641	1:183906245	COLGALT2	C	0.72	1.08	1.06	1.11	5.58e-10	Hip	Both	European	30664745	Novel		0.975798	0.966092	0.9856	1.473e-06	t	0.2733	-----+-+--+------+--	10.4	0.3249	0.954278	0.935573	0.973357	3.758e-06	t	0.2723	--+--+++++--	63.3	0.00161	0.973167	0.958027	0.988546	0.0006451	t	0.2677	+-+-----+-+++-	23.2	0.2031	0.970154	0.95731	0.983171	9.264e-06	t	0.2696	--+-----+-++++	19.1
rs2820443	1:219753509	SLC30A10; LYPLAL1	C	0.72	1.08	1.04	1.07	6.01e-11	Hip	Both	European	30664745	Known	R2=0.9807 and D'=0.99 with rs2785988 in 1000GENOMES:phase_3:EUR; R2=0.994721 and D'=0.99 in UKBB | R2=0.44 and D'=0.75 with rs2820436 in 1000GENOMES:phase_3:EUR; R2=0.52 & D'=0.82 in UKBB	0.972777	0.96348	0.982165	2.003e-08	t	0.698	-++---+----+--++---+	4.1	0.4058	0.940635	0.92274	0.958877	3.754e-10	t	0.6977	-+-----++---	29.5	0.1566	0.959637	0.945263	0.97423	8.412e-08	t	0.7046	-+-------+---+	28.2	0.1538	0.951705	0.939473	0.964096	6.412e-14	t	0.7012	-+-------+---+	40.8
rs2785988	1:219744138	RP11-95P13.2	A	0.317	1.08	1.06	1.11	3.9e-10	Hip	Both	European	30374069	Novel	R2=0.45 and D=0.75 with rs2820436 in 1000GENOMES:phase_3:EUR; R2=0.53 and D'=0.82 in UKBB | R2=0.9807 and D'=0.99 with rs2820443 in 1000GENOMES:phase_3:EUR; R2=0.994721 and D'=0.99 in UKBB	1.02819	1.01836	1.03811	1.572e-08	a	0.3021	+--+++--+++-++--+++-	3.6	0.4123	1.06396	1.04372	1.0846	2.207e-10	a	0.3022	+++++++--+++	26.8	0.1813	1.04248	1.02686	1.05833	6.5e-08	a	0.2955	+-+++++++-+++-	28.6	0.1496	1.05106	1.03755	1.06475	4.317e-14	a	0.2988	+-+++++++-+++-	40.1
rs10218792	1:245750932	KIF26B	G	0.27	1.04	1.02	1.05	2.03e-08	OA at any site	Both	European	30664745	Novel		0.981179	0.97123	0.99123	0.0002335	t	0.732	-++---+--------+----	41.3	0.02829	0.990248	0.970458	1.01044	0.3418	t	0.7324	-++-----+-++	0	0.7094	0.97268	0.95736	0.988245	0.0005992	t	0.7315	-++--------+++	42.2	0.04836	0.976286	0.963172	0.989578	0.0005636	t	0.7316	-++-------+-++	40.7
rs2061027	2:33434336	LTBP1	A	0.51	1.04	1.03	1.05	3.16e-13	Knee & Hip and/or knee	Both	European	30664745	Novel	We consider rs2061027 & rs2061026 as one independent signal in this paper. R2=0.9039 and D’=0.98 with rs2061026 in 1000GENOMES:phase_3:EUR; R2=0.832436 and D’=0.947044 in UKBB	1.02603	1.01702	1.03512	1.506e-08	a	0.4999	++-++++-++---+++--++	17.1	0.2408	1.04081	1.02261	1.05933	8.98e-06	a	0.4946	+++++++--+-+	0	0.5328	1.04227	1.02787	1.05687	4.494e-09	a	0.4998	++-+++++---+-+	38.7	0.06903	1.03832	1.02598	1.0508	5.613e-10	a	0.4998	++-+++++--+--+	34.2
rs2061026	2:33435349	LTBP1	A	0.488	1.06	1.05	1.09	1.4e-11	Knee	Both	European	30374069	Novel	We consider rs2061027 & rs2061026 as one independent signal in this paper. R2=0.9039 and D’=0.98 with rs2061027 in 1000GENOMES:phase_3:EUR; R2=0.832436 and D’=0.947044 in UKBB	1.02112	1.01215	1.03017	3.871e-06	a	0.489	++-+-++-++-+-+++--++	37.6	0.04641	1.03138	1.01335	1.04974	0.0005922	a	0.4858	++++++---+-+	0	0.5771	1.03707	1.02274	1.0516	2.448e-07	a	0.4889	++-+++++-+-+-+	43.8	0.04012	1.03241	1.02014	1.04483	1.441e-07	a	0.4891	++-+++++-++--+	41.6
rs12470967	2:192671981	AC098872.3	A	0.43	1.06	1.04	1.08	1.5e-08	OA at any site	Both	European	30664745	Novel		1.01776	1.00684	1.02879	0.001357	a	0.4143	????+-??++??????????	0	0.527	1.04175	1.01773	1.06633	0.0005866	a	0.4065	???++-??????	72.2	0.02744	1.05127	1.03087	1.07208	5.202e-07	a	0.4172	????+?++???-??	47.2	0.1281	1.04498	1.02852	1.0617	6.699e-08	a	0.4147	????+?++??-???	66
rs62182810	2:204387482	RAPH1	A	0.55	1.03	1.02	1.05	1.65e-09	OA at any site	Both	European	30664745	Novel		1.02737	1.01815	1.03667	3.818e-09	a	0.5441	++++++-++++--+-+-++-	0	0.9124	1.0029	0.984982	1.02115	0.7524	a	0.5406	+-+-+++--+--	12.4	0.3229	1.02881	1.01439	1.04343	7.518e-05	a	0.5409	+++++-+++--+--	0	0.7183	1.02122	1.00889	1.03371	0.0006624	a	0.542	+++++-+++-+-+-	0
rs62262139	3:50022049	RBM6	A	0.54	1.04	1.03	1.05	9.09e-11	OA at any site	Both	European	30664745	Novel		1.03355	1.02087	1.04639	1.863e-07	a	0.5338	?????+??+???????????	0	0.8446	#N/A	#N/A	#N/A	#N/A	#N/A	#N/A	#N/A	#N/A	#N/A	1.04071	1.01731	1.06464	0.0005931	a	0.528	??????+????-??	0	0.5549	1.03904	1.01968	1.05878	6.25e-05	a	0.5297	??????+???-???	0
rs11177	3:52721305	GNL3	A	0.38	1.12	1.08	1.16	1.25e-10	Hip and/or knee	Both	European	22763110	Known	R2=0.9959 (R2=0.995171 in UKBB), 0.9051 and 0.8901 with rs6976, rs3774355, rs678 respectively in 1000GENOMES:phase_3:EUR	1.01928	1.01014	1.02851	3.627e-05	a	0.3954	+++++-++++---++++++-	45.1	0.01563	1.06364	1.04464	1.083	1.628e-11	a	0.3993	++++++++--++	28.6	0.1643	1.01582	1.00159	1.03026	0.02896	a	0.401	+-+++-++--+---	27.1	0.1641	1.03324	1.02076	1.04587	1.221e-07	a	0.3993	+++++-++---+--	49
rs3774355	3:52817778	GLT8D1	A	0.36	1.09	1.07	1.12	8.2e-14	Hip	Both	European	30664745	Known	R2=0.9014, 0.9051 and 0.9876 (R2=0.977886 in UKBB) with rs1177, rs6976, rs678 respectively in 1000GENOMES:phase_3:EUR	1.02081	1.01145	1.03026	1.109e-05	a	0.3718	+++-+-++++---++++++-	48.8	0.007698	1.07047	1.05114	1.09016	2.263e-13	a	0.3752	++++++-++-++	34.2	0.1162	1.01654	1.00209	1.03118	0.02418	a	0.3759	+-+-+-++--++--	22.2	0.2125	1.03583	1.02312	1.0487	1.824e-08	a	0.3751	+++-+-++--++--	51.1
rs678	3:52820981	ITIH1	T	0.368	1.08	1.05	1.11	1.6e-09	Hip	Both	European	30374069	Known	R2=0.8901, 0.8938, 0.9876 (R2=0.977886 in UKBB) and with rs1177, rs6976, rs3774355, respectively in 1000GENOMES:phase_3:EUR	0.980493	0.971502	0.989567	2.556e-05	a	0.6308	---+-+----+-+------+	49	0.007413	0.934821	0.917936	0.952017	3.737e-13	a	0.6271	------+--+--	28.8	0.1632	0.984127	0.970147	0.998309	0.02835	a	0.6262	-+-+-+--+-++++	21.9	0.2156	0.966475	0.954614	0.978483	4.898e-08	a	0.6272	---+-+--+-+-++	49.8
rs13107325	4:103188709	SLC39A8	T	0.08	1.1	1.07	1.12	8.29e-19	OA at any site	Both	European	30664745	Novel		1.08145	1.06191	1.10134	3.248e-17	t	0.0714	+-+++?-++++--?--+--+	17.7	0.2423	1.1086	1.06871	1.14999	3.596e-08	t	0.0697	+++++++++++-	13.1	0.316	1.06727	1.03797	1.09739	4.948e-06	t	0.0728	+++++++++-+?-+	24.1	0.1998	1.07659	1.05095	1.10286	1.829e-09	t	0.0726	+++++++++-?+-+	0.6
rs35611929	5:77467824	AP3B1	A	0.34	1.06	1.04	1.08	1.21e-08	Knee	Both	European	30664745	Novel		1.00803	0.998397	1.01776	0.1055	a	0.341	+-?--++-+---+---++--	18.3	0.2306	1.0021	0.983038	1.02154	0.8336	a	0.3392	-++--+--?++-	0	0.4969	1.02501	1.00926	1.041	0.001709	a	0.3359	++?--++----++-	53.9	0.01058	1.02	1.00669	1.03348	0.0032	a	0.3377	++?--+++--+-+-	31.5
rs3884606	5:170871074	FGF18	G	0.49	1.04	1.03	1.06	8.25e-09	Hip and/or knee	Both	European	30664745	Novel		0.977556	0.968782	0.986409	6.245e-07	a	0.5194	-+--------++++--+-+-	31.2	0.09101	0.950944	0.934134	0.968057	2.966e-08	a	0.5232	------+----+	18.1	0.266	0.972388	0.958951	0.986014	7.756e-05	a	0.526	-+------+++---	0	0.4963	0.963291	0.951842	0.974877	8.956e-10	a	0.5229	--------++-+--	25.1
rs115740542	6:26123502	HIST1H2BC	C	0.07	1.06	1.04	1.08	8.59e-09	OA at any site	Both	European	30664745	Novel	We consider rs1800562 & rs115740542 as one independent signal in this paper. R2=0.9763 and D'=1 with rs1800562 in 1000GENOMES:phase_3:EUR; R2=0.967347 in UKBB	0.953324	0.936656	0.97029	1.208e-07	t	0.9276	-----?++---+-?--+++-	0	0.6299	0.900595	0.869206	0.933117	7.702e-09	t	0.9282	------?+-+--	0	0.6774	0.962135	0.934627	0.990453	0.008921	t	0.9315	--------+++?+-	0	0.7727	0.944689	0.922006	0.967929	4.586e-06	t	0.9296	--+------+?+--	0
rs1800562	6:26093141	HFE	G	0.0725	1.95	1.64	2.32	5.4e-14	Hip	Both	European	30374069	Novel	We consider rs1800562 & rs115740542 as one independent signal in this paper. R2=0.9763 and D'=1 with rs115740542 in 1000GENOMES:phase_3:EUR; R2=0.967347 in UKBB	1.04676	1.02886	1.06497	2.239e-07	a	0.075	+++-+?--+++-+?++---+	6	0.384	1.1106	1.07273	1.1498	2.923e-09	a	0.0739	+++++++-+---	0	0.5521	1.03407	1.00549	1.06346	0.01948	a	0.0713	++-++++++--?-+	0	0.7083	1.05306	1.02838	1.07833	1.83e-05	a	0.0731	++-++++++-?-++	0
rs9277552	6:33055501	HLA-DPB1	C	0.79	1.06	1.04	1.08	2.37e-10	Hip and/or knee	Both	European	30664745	Novel	R2=0.006and D'=0.135 with rs10947262 in 1000G EUR and R2=0.00165729 and D'=0.0762485 in UKBB | R2=0.0117 and D'=0.1367 with rs7775228 in 1000G EUR and R2=0.0112874 and D'=0.138291 in UKBB	0.970348	0.959192	0.981635	3.981e-07	t	0.2082	----?-+--+++?--+---+	49.4	0.009501	0.948759	0.926161	0.97191	1.756e-05	t	0.2043	---?--+?-+-+	26.8	0.1976	0.956476	0.939199	0.97407	1.788e-06	t	0.2047	----?+--++?---	28.1	0.1688	0.954565	0.939714	0.96965	7.141e-09	t	0.2052	----?+--++-?-+	41.1
rs12154055	6:44449697	CDC5L	G	0.61	1.03	1.02	1.04	2.71e-08	OA at any site	Both	European	30664745	Novel	R2=0.0022 and D'=0.0975 with rs10948172 in 1000G EUR and R2=4.15812e-06 and D'=0.00407831 in UKBB | R2=0.0001 and D'=0.0108 with rs2396502 in 1000GENOMES:phase_3:EUR | R2=0.0044 and D'=0.1243 with rs1997995 in 1000GENOMES:phase_3:EUR	0.974238	0.965115	0.983446	5.389e-08	a	0.3855	--?--+------+---++-+	16	0.258	0.970931	0.95302	0.989179	0.001915	a	0.3898	--------?--+	0	0.9663	0.98906	0.974437	1.0039	0.151	a	0.3893	+-?-++--+-++-+	0	0.4932	0.978045	0.965664	0.990584	0.0006398	a	0.3884	--?--+----+--+	15.9
rs2396502	6:45357699	RUNX2	C	0.6	1.09	1.06	1.11	2.12e-12	Hip	Both	European	30664745	Known	R2=0.0001 and D'=0.0108 with rs12154055 in 1000G EUR | R2=0.2378 and D'=0.9818 with rs10948172 in 1000GENOMES:phase_3:EUR | R2=0.2312 and D'=0.8671 with rs1997995 in 1000GENOMES:phase_3:EUR	0.987677	0.978812	0.996622	0.007342	a	0.4122	-+-+++-+----++------	32.2	0.08326	0.951515	0.934694	0.968638	5.41e-08	a	0.4113	-+-+--------	57.8	0.006379	1.00803	0.993907	1.02236	0.2645	a	0.4123	++-++-+----++-	26.5	0.1695	0.985408	0.973506	0.997455	0.01707	a	0.4111	-+-++-----+-++	38.9
rs1997995	6:45374183	RUNX2	G	0.339	1.09	1.06	1.12	1.1e-11	Hip	Both	European	30374069	Known	R2=0.0044 and D'=0.1243 with rs12154055 in 1000G EUR | R2=0.5399 and D'=0.8203 with rs10948172 in 1000GENOMES:phase_3:EUR | R2=0.2312 and D'=0.8671 with rs2396502 in 1000GENOMES:phase_3:EUR	0.987973	0.978914	0.997116	0.01057	a	0.6491	--+--+++-++-++------	57	0.0008972	0.946674	0.929393	0.964277	5.332e-09	a	0.6493	------++----	0	0.4997	0.997902	0.983533	1.01248	0.7781	a	0.6519	+-++++--+-+++-	2.2	0.4257	0.977067	0.965077	0.989206	0.000253	a	0.6502	--+++---+-+++-	25.1
rs80287694	6:55636940	BMP5	G	0.11	1.12	1.08	1.16	2.66e-09	Hip	Both	European	30664745	Novel		0.982652	0.968693	0.996813	0.01715	a	0.8915	-----+++-----+----+-	0	0.568	0.901766	0.876327	0.927943	1.613e-12	a	0.8929	------------	37.7	0.09015	0.97268	0.951188	0.994658	0.01509	a	0.8905	+----+-+---++-	0	0.6756	0.953897	0.935749	0.972396	1.393e-06	a	0.8904	-----+----+-+-	2
rs12209223	6:76164589	FILIP1	A	0.1	1.17	1.13	1.21	3.88e-16	Hip	Both	European	30664745	Known		1.03293	1.01806	1.04802	1.059e-05	a	0.1079	+-+-+++-+++++++-+++-	34.5	0.06561	1.15004	1.11826	1.18273	1.878e-22	a	0.1117	++++++++++-+	61.1	0.002944	1.00864	0.986157	1.03163	0.4542	a	0.1071	--+-++++++++--	9.3	0.3511	1.0519	1.03189	1.0723	2.644e-07	a	0.1083	+-+-++++++++--	50.5
rs11764536	7:18409993	HDAC9	C	0.0233	1.26	1.17	1.36	1.6e-09	Hip	Both	European	30374069	Novel		0.965219	0.934687	0.996749	0.03106	a	0.9788	---++?+---+++?++++-+	0	0.8035	0.800035	0.75081	0.852487	5.431e-12	a	0.9788	------+----+	7.7	0.3701	0.988269	0.938434	1.04075	0.6544	a	0.9798	+--+++--++-?+-	0.5	0.4406	0.909191	0.870479	0.949624	1.871e-05	a	0.9792	--------++?---	29.7
rs11409738	7:95719833	DYNC1I1	TA	0.37	1.04	1.03	1.05	2.13e-10	OA at any site	Both	European	30664745	Novel		0.975115	0.963904	0.986456	1.694e-05	d	0.6277	?????+??--??????????	54.8	0.1096	0.950279	0.925646	0.975567	0.0001461	d	0.6301	????--??????	18.5	0.2681	0.956093	0.936068	0.976547	3.242e-05	d	0.6254	??????--???+??	4.3	0.3518	0.952753	0.936461	0.969328	4.031e-08	d	0.6268	??????--??+???	41.1
rs143083812	7:128843410	SMO	T	0.0011	2.84	2.11	3.83	7.9e-12	Hip	Both	European	30374069	Novel		1.22226	1.0168	1.46923	0.03249	t	0.001	+??--?-?++??????????	49.6	0.0774	2.8962	2.1013	3.99182	8.209e-11	t	0.0011	+??+++??????	1.4	0.3849	1.27112	0.895349	1.8046	0.1796	t	0.0009	+???-?++??????	0	0.809	1.92072	1.49983	2.45972	2.291e-07	t	0.001	+??-+?++??????	6.7
rs330050	8:9087679	RP11-10A14.8	G	0.51	1.04	1.03	1.05	1.93e-11	OA at any site	Both	European	30664745	Novel		0.976969	0.967632	0.986397	1.999e-06	c	0.4951	+?---++---+--++--+--	0	0.5256	0.954946	0.935862	0.97442	8.14e-06	c	0.4953	+?----+--+-+	44.6	0.05418	0.97736	0.961589	0.99339	0.005806	c	0.4931	+?+-++--+--+--	39.7	0.06894	0.968022	0.955019	0.981203	2.729e-06	c	0.4938	+?---+--+-+---	42.7
rs60890741	8:130768503	GSDMC	C	0.86	1.11	1.08	1.16	4.5e-09	Hip	Both	European	30664745	Novel	R2=0.4209 and D'=0.8301 with rs4733724 in 1000GENOMES:phase_3:EUR; R2=0.356049 and D'=0.80778 in UKBB	1.02132	1.00583	1.03706	0.006808	d	0.8536	?+???-??++???-??????	0	0.5611	1.1044	1.068	1.14204	6.648e-09	d	0.8589	?+??++??????	57.6	0.09439	1.02583	0.998454	1.05395	0.0636	d	0.851	?+????++???-??	60.4	0.05564	1.04331	1.02006	1.06709	0.0002254	d	0.8534	?+????++??-???	61.8
rs4733724	8:130723728	RP11-419K12.1	A	0.79	1.11	1.08	1.14	7.2e-12	Hip	Both	European	30374069	Novel	R2=0.4209 and D'=0.8301 with rs60890741 in 1000GENOMES:phase_3:EUR; R2=0.356049 and D'=0.80778 in UKBB	1.02388	1.0127	1.03518	2.868e-05	a	0.7918	-+-+++++++++++++++++	38.5	0.04155	1.08459	1.06083	1.10888	7.255e-13	a	0.8022	-+++++++-+++	41.1	0.06731	1.0142	0.996857	1.03184	0.1076	a	0.7897	-+-++-+++++--+	30.9	0.1294	1.03427	1.01898	1.0498	8.459e-06	a	0.7928	-+-+++++++-+-+	51
rs10974438	9:4291928	GLIS3	A	0.65	1.03	1.02	1.05	1.34e-08	OA at any site	Both	European	30664745	Known		1.0247	1.01511	1.03439	3.188e-07	a	0.6479	+++-++++++++++++-++-	0	0.7557	1.04081	1.02161	1.06037	2.758e-05	a	0.6454	++-+++--++++	29.5	0.1569	1.04436	1.02932	1.05961	4.885e-09	a	0.6434	+++-++++++-+++	27.1	0.1637	1.04258	1.02959	1.05574	7.39e-11	a	0.6457	+++-+++++++-++	42.7
rs919642	9:116911147	COL27A1	T	0.27	1.05	1.04	1.06	8.55e-15	OA at any site	Both	European	30664745	Novel	We consider rs1078301 & rs919642 as one independent signal in this paper. R2=0.9746 and D'=1 with rs1078301 in 1000GENOMES:phase_3:EUR; R2=0.993883 in UKBB	0.968894	0.958881	0.979011	2.328e-09	a	0.7258	-+?+-------+-----+--	25	0.1553	0.976579	0.956686	0.996884	0.02363	a	0.7305	-+++----?-+-	31.7	0.1455	0.9518	0.936258	0.9676	4.194e-09	a	0.7245	-+?--+--++--+-	56.8	0.005989	0.957145	0.943733	0.970748	1.082e-09	a	0.7266	-+?------+----	53.5
rs1078301	9:116909146	COL27A1	T	0.269	1.07	1.05	1.1	1.4e-10	Knee	Both	European	30374069	Novel	We consider rs1078301 & rs919642 as one independent signal in this paper. R2=0.9746 and D'=1 with rs919642 in 1000GENOMES:phase_3:EUR; R2=0.993883 in UKBB	0.968991	0.958977	0.979109	1.952e-09	a	0.7263	-+?+-------+-----+--	15.9	0.2593	0.975017	0.955344	0.995096	0.01505	a	0.7313	-+++----?-+-	26.8	0.1894	0.949614	0.934291	0.965188	5.745e-10	a	0.7245	-+?--+--++--+-	52.3	0.01417	0.955902	0.942692	0.969297	2.483e-10	a	0.7269	-+?------+----	49.3
rs1330349	9:117840742	TNC	C	0.58	1.08	1.06	1.11	4.1e-11	Hip	Both	European	30664745	Novel	R2=0.5671 and D'=0.9213 with rs2480930 in 1000GENOMES:phase_3:EUR; R2=0.582046 in UKBB	1.01329	1.004	1.02266	0.00518	c	0.5807	++?-+-+-+++-+-++-+++	4.9	0.3969	1.06492	1.04589	1.0843	6.936e-12	c	0.5883	+++++++++--+	17	0.2768	1.0008	0.986196	1.01562	0.9196	c	0.5755	-+?-++-++-++++	0	0.9525	1.02122	1.00849	1.03411	0.000997	c	0.5795	++?-+++++-++-+	0
rs2480930	9:117842307	TNC	A	0.494	1.09	1.06	1.11	6.6e-12	Hip	Both	European	30374069	Novel	R2=0.5671 andD'=0.9213 with rs1330349 in 1000GENOMES:phase_3:EUR; R2=0.582046 in UKBB	1.01319	1.00409	1.02236	0.004649	a	0.4759	++?-+-+-+++-++++-+++	0	0.7639	1.06247	1.04349	1.08181	3.7e-11	a	0.4791	++++++++?--+	0	0.5338	1.00531	0.991033	1.0198	0.4721	a	0.4714	-+?--++++-+--+	0	0.6399	1.02419	1.01162	1.03691	0.000141	a	0.474	++?-+++++--+-+	0
rs34687269	9:119484132	ASTN2	A	0.53	1.09	1.06	1.11	1.67e-12	Hip	Both	European	30664745	Known		1.00642	0.997583	1.01534	0.1603	a	0.5328	+-+-+---++++--+++-+-	40.1	0.03343	1.0724	1.05365	1.09149	8.738e-15	a	0.535	+-++++++++--	57.9	0.006145	0.987479	0.973833	1.00132	0.07449	a	0.5336	--+----+-++---	12.7	0.3138	1.01928	1.00717	1.03154	0.001637	a	0.534	+-+-+-++++-+--	52.3
rs13283416	9:119301607	ASTN2	G	0.424	1.1	1.07	1.12	5.3e-14	Hip	Both	European	30374069	Known		0.997603	0.988649	1.00664	0.6046	t	0.5743	-+++-+++--+-+----+-+	50.7	0.005099	0.93585	0.919307	0.952691	2.727e-13	t	0.5759	-+-------+++	43.4	0.05364	1.01298	0.998985	1.02718	0.07008	t	0.5754	++-++++-+--+++	0	0.458	0.985013	0.973307	0.996861	0.01361	t	0.5742	-+-+-+--+-+-++	51.9
rs62578127	9:129386860	LMX1B	C	0.63	1.09	1.06	1.11	2.77e-12	Hip	Both	European	30664745	Novel	We consider rs10760442 & rs62578127 as one independent signal in this paper. R2=1 and D'=1 with rs10760442 in 1000GENOMES:phase_3:EUR; R2=0.999014 and D'=0.999565 in UKBB	1.00381	0.994603	1.0131	0.424	t	0.3641	-+++++-++-++-+-----+	29	0.11	0.940823	0.923468	0.958505	1.28e-10	t	0.3593	------+++---	17.8	0.2693	1.02552	1.01075	1.0405	0.0006518	t	0.359	++++++++++++++	0	0.6503	0.997104	0.984675	1.00969	0.6536	t	0.3605	-++++---++++++	42.5
rs10760442	9:129383900	LMX1B	G	0.621	1.09	1.06	1.11	7.6e-12	Hip	Both	European	30374069	Novel	We consider rs10760442 & rs62578127 as one independent signal in this paper. R2=1 and D'=1 with rs62578127 in 1000GENOMES:phase_3:EUR; R2=0.999014 and D'=0.999565 in UKBB	1.00371	0.994503	1.013	0.4285	a	0.3641	-+++++-++-++-+-----+	30.3	0.09906	0.940165	0.922821	0.957834	8.134e-11	a	0.3593	------+++---	13.1	0.316	1.02583	1.01106	1.04081	0.0006107	a	0.3587	++++++++++++++	0	0.6369	0.997104	0.984675	1.00969	0.6524	a	0.3604	-++++---++++++	43
rs17659798	11:28874997	RP11-115J23.1	A	0.71	1.06	1.04	1.07	2.06e-10	Hip and/or knee	Both	European	30664745	Novel		1.01826	1.00833	1.02829	0.0003437	a	0.7144	+++++-++++-+-++-+--+	19.1	0.2163	1.03894	1.01857	1.05971	0.0001441	a	0.7144	++-+++++-+-+	41.5	0.06451	1.03386	1.01798	1.04999	2.489e-05	a	0.7171	++++++++-++-+-	0	0.4971	1.03717	1.02344	1.05109	7.701e-08	a	0.7164	++++++++-+-+++	0
rs11031191	11:30774280	DCDC1	T	0.35	1.03	1.02	1.05	1.42e-08	OA at any site	Both	European	30664745	Novel		1.01888	1.00934	1.02851	9.345e-05	t	0.3526	++-++-+-++++-+-+-+--	1.6	0.4372	1.03624	1.01693	1.05592	0.0002182	t	0.353	++-++++++---	24.4	0.2036	1.00793	0.993223	1.02286	0.2925	t	0.3464	++-+--+-++--+-	10.2	0.341	1.01582	1.00296	1.02885	0.01539	t	0.349	++-++-++++-+--	5.9
rs10896015	11:65323725	LTBP3	G	0.738	1.09	1.05	1.11	7.7e-10	Hip	Both	European	30664745 / 30374069	Novel		0.983931	0.973953	0.99401	0.001783	a	0.2598	------++-+-++-----++	36.3	0.05411	0.938662	0.919722	0.957991	1.25e-09	a	0.254	----------++	33.6	0.1215	0.9998	0.984053	1.0158	0.9816	a	0.2567	+----++-++--+-	0	0.5554	0.977849	0.964525	0.991357	0.001264	a	0.2571	-+---+---+--+-	0
rs34419890	11:66501624	SPTBN2	T	0.93	1.13	1.09	1.18	1.99e-08	Hip	Both	European	30664745	Novel		1.02624	1.0079	1.04491	0.004662	t	0.9292	+-+-+?--++++-?++++-+	0	0.5238	1.10329	1.06338	1.14471	1.629e-07	t	0.932	+++-+++-++-+	41.2	0.06654	1.01511	0.985704	1.0454	0.3159	t	0.9338	+-+-+-++++-?-+	0	0.526	1.04655	1.02082	1.07293	0.0003434	t	0.9324	+++-+-++++?--+	26.5
rs1149620	11:76506572	TSKU	T	0.57	1.04	1.02	1.05	6.93e-10	OA at any site	Both	European	30664745	Novel		0.973945	0.965015	0.982959	2.228e-08	a	0.439	--?----+--++++-++++-	0	0.5888	0.962713	0.945139	0.980614	4.954e-05	a	0.4448	-----+--?-+-	30.5	0.1561	0.962809	0.94876	0.977067	3.977e-07	a	0.4417	--?----+++--++	19.4	0.2477	0.962713	0.950712	0.974865	2.865e-09	a	0.4407	--?----+++--+-	23.9
rs10843013	12:28025196	RP11-993B23.1	C	0.211	1.14	1.11	1.17	5.4e-19	Hip	Both	European	30374069	Known		0.978534	0.967852	0.989333	9.154e-05	a	0.7892	---+-+-+-----+---+++	35.7	0.05784	0.895028	0.87611	0.914355	2.912e-24	a	0.7836	-------+----	46.8	0.03702	0.994714	0.977896	1.01182	0.542	a	0.7915	---+--++--++++	28.6	0.1495	0.95342	0.939691	0.967349	1.421e-10	a	0.7892	---+------++--	51
rs79056043	12:59289598	LRIG3	G	0.05	1.18	1.12	1.24	1.33e-09	Hip	Both	European	30664745	Novel		0.980885	0.962036	1.0001	0.05135	a	0.9412	---+-++----++++++---	15.4	0.2626	0.892615	0.860154	0.9263	1.989e-09	a	0.9367	-+-----+--+-	43.9	0.05098	1.00662	0.977267	1.03686	0.6622	a	0.9377	+--+-+-+-+-++-	0	0.8455	0.961078	0.936716	0.986073	0.002372	a	0.9392	---+-----++++-	14.3
rs317630	12:69637847	CPSF6	T	0.27	1.04	1.02	1.05	1.97e-08	OA at any site	Both	European	30664745	Novel		1.02439	1.0142	1.03468	2.743e-06	t	0.2748	++++++-++-+--+++-+++	13	0.2924	1.02368	1.00341	1.04435	0.02156	t	0.2733	++-++-++-++-	0	0.6903	1.02716	1.01138	1.04319	0.0007448	t	0.278	++--+++++---++	0	0.4571	1.02562	1.01204	1.03938	0.0002112	t	0.2769	++--+++++---+-	6.8
rs11105466	12:90326919	RP11-654D12.2	A	0.42	1.04	1.03	1.06	2.15e-08	Hip and/or knee	Both	European	30664745	Novel		1.0145	1.0054	1.02369	0.001698	a	0.4194	++--+--+++--+++-++-+	8.5	0.3502	1.03541	1.01711	1.05405	0.0001322	a	0.4183	+-++++-+++++	0	0.8659	1.01593	1.00189	1.03016	0.02657	a	0.4184	++--+-++--+-++	0	0.8178	1.02624	1.01404	1.03858	2.456e-05	a	0.419	++--+-++---+++	19.2
rs2171126	12:94167220	CRADD	T	0.51	1.03	1.02	1.05	9.07e-10	OA at any site	Both	European	30664745	Novel		1.02153	1.01256	1.03058	2.877e-06	t	0.5017	+++++++-+++++--++---	0	0.8048	1.03811	1.01996	1.05658	3.102e-05	t	0.4984	++++++--++--	0	0.859	1.03583	1.02151	1.05034	6.221e-07	t	0.5017	++++++++++-+-+	0	0.9259	1.04269	1.03029	1.05523	6.062e-12	t	0.5008	+++++++++++--+	0
rs11059094	12:122606837	MLXIP	T	0.48	1.08	1.05	1.1	7.38e-11	Hip	Both	European	30664745	Novel		1.00995	1.00108	1.0189	0.02853	t	0.4802	++-+-++-++-++-++----	24.7	0.1533	1.04467	1.0264	1.06326	1.334e-06	t	0.4749	++++++--++++	20.5	0.2421	1.01197	0.997986	1.02615	0.09303	t	0.4708	++-+--++-+-+-+	0	0.6635	1.01816	1.00606	1.03041	0.003112	t	0.4753	++-+--++-++-++	2.5
rs56116847	12:123835233	SBNO1	A	0.36	1.06	1.04	1.08	3.19e-10	Knee	Both	European	30664745	Novel	R2=0.1617 and D'=1 with rs1060105 in 1000GENOMES:phase_3:EUR; R2=0.139201 in UKBB	1.02071	1.01115	1.03036	2.111e-05	a	0.3584	-+++++-++----++-++++	0	0.4885	1.01359	0.994504	1.03305	0.1624	a	0.3552	-++-+++++-++	0	0.9142	1.04102	1.02563	1.05664	1.226e-07	a	0.3576	-++++-+---+++-	40.1	0.06036	1.03221	1.01914	1.04544	1.233e-06	a	0.3573	-++++-+---++++	40.9
rs1060105	12:123806219	SBNO1	C	0.774	1.07	1.04	1.1	1.9e-08	Knee	Both	European	30374069	Novel	R2=0.1617 and D'=1 with rs56116847 in 1000GENOMES:phase_3:EUR; R2=0.139201 and D'=0.999 in UKBB	0.971805	0.961197	0.98253	3.542e-07	t	0.2089	+-+--?++---+-?-++---	17.4	0.2457	0.982357	0.961217	1.00396	0.1073	t	0.2092	+---+--+++--	26.3	0.1863	0.951134	0.93487	0.967681	1.162e-08	t	0.2062	+-+------++?+-	12	0.3242	0.961655	0.947622	0.975895	1.992e-07	t	0.2076	+-+------+?-+-	0
rs4765540	12:124799642	FAM101A	C	0.253	1.08	1.05	1.11	3.4e-09	Hip	Both	European	30374069	Novel		0.979023	0.968906	0.989246	6.23e-05	t	0.7541	---+-+------+-+-----	0	0.9757	0.941388	0.922212	0.960962	9.549e-09	t	0.7527	--------+---	22.6	0.2218	0.974335	0.958613	0.990315	0.001674	t	0.7571	-----------+--	0	0.6571	0.963291	0.949979	0.976789	1.34e-07	t	0.7552	----------+---	22.9
rs35912128	15:50731131	USP8	AT	0.17	1.08	1.05	1.11	2.18e-08	Knee	Both	European	30664745	Novel		0.964833	0.950382	0.979505	3.083e-06	d	0.8347	????????--??????????	0	0.7982	0.959349	0.927002	0.992825	0.01793	d	0.8369	????--??????	47	0.1696	0.928207	0.90273	0.954404	1.648e-07	d	0.8338	??????--??????	0	0.5446	0.945823	0.924562	0.967573	1.518e-06	d	0.8347	??????--??????	0
rs4775006	15:58215727	ALDH1A2	A	0.41	1.06	1.04	1.08	8.4e-10	Knee	Both	European	30664745	Known	R2=0.56 and D’=0.95 with rs3204689 in 1000GENOMES:phase_3:EUR; R2= 0.592397 and D'=0.987455 in UKBB | R2=0.3658 and D’=0.9536 with rs4238326 in 1000GENOMES:phase_3:EUR; R2=0.402057 and D'=0.987748 in UKBB	1.0006	0.991231	1.01006	0.9057	a	0.4077	++?+--+-+-+++++--+--	9.2	0.3429	0.989456	0.971203	1.00805	0.2626	a	0.4023	---+--+-?--+	0.4	0.4368	1.04749	1.03201	1.06321	8.548e-10	a	0.4155	++?+++++++-+-+	12.1	0.3233	1.02634	1.01335	1.0395	5.793e-05	a	0.4114	++?++++-+++-++	4.8
rs12901372	15:67370506	SMAD3	C	0.53	1.08	1.06	1.11	3.46e-11	Hip	Both	European	30664745 / 30374069	Known	R2=0.59 and D’=0.99 with rs12901071 in 1000GENOMES:phase_3:EUR; R2= 0.559175 and D'=0.993483 in UKBB	1.03076	1.02131	1.0403	1.018e-10	c	0.5307	++?+++++++++-+--++--	38.4	0.04562	1.07896	1.05947	1.09881	2.939e-16	c	0.529	+++++++-?-++	0	0.4817	1.03603	1.02112	1.05117	1.955e-06	c	0.5229	++?-++++++-+-+	18.6	0.2555	1.04687	1.03382	1.06008	6.093e-13	c	0.5269	++?++++++++--+	24.2
rs35206230	15:75097780	CSK	T	0.67	1.04	1.03	1.05	1.48e-12	OA at any site	Both	European	30664745	Novel		1.02511	1.01551	1.0348	2.412e-07	t	0.6578	+++++--++++--++++-++	0	0.7645	1.03004	1.01104	1.0494	0.001758	t	0.6547	+++++-++++-+	0	0.8687	1.02973	1.01491	1.04478	7.911e-05	t	0.6492	+++++++++-++-+	0	0.552	1.03138	1.01853	1.0444	1.414e-06	t	0.6531	+++++++++-++--	0
rs9930333	16:53799977	FTO	G	0.42	1.05	1.03	1.06	1.52e-09	Hip and/or knee	Both	European	30664745	Known	R2=0.564864 and D’=0.902016 with rs8044769 in UKBB; no rsults in 1000G	0.976188	0.967426	0.985029	1.351e-07	t	0.5682	-----?-+----+-++-++-	0	0.7251	0.947337	0.930773	0.964196	2.077e-09	t	0.5636	---------+--	0	0.9195	0.944783	0.931727	0.958022	1.844e-15	t	0.5622	-----------?--	0	0.9915	0.94857	0.937296	0.959979	6.692e-18	t	0.5635	----------?---	0
rs6499244	16:69735271	NFAT5	A	0.56	1.06	1.04	1.08	3.88e-11	Knee	Both	European	30664745	Novel	R2=0.2173 and D’=0.5077 with rs34195470 in 1000GENOMES:phase_3:EUR; R2=0.160129 and D'=0.41048 in UKBB	1.01086	1.00179	1.02001	0.01847	a	0.5489	+--+++--+-+++------+	7.7	0.3597	0.978729	0.961616	0.996147	0.0174	a	0.542	-+----+----+	0	0.6976	1.03386	1.01957	1.04835	2.836e-06	a	0.5481	+-++--++++-+-+	38.7	0.0689	1.01562	1.00355	1.02784	0.01092	a	0.547	++++--+-+++--+	30.9
rs34195470	16:69955690	WWP2	G	0.538	1.07	1.05	1.09	2.7e-11	Knee	Both	European	30374069	Novel	R2=0.2173 and D'=0.5077 with rs6499244 in 1000GENOMES:phase_3:EUR; R2=0.160129 and D'=0.41048 in UKBB	0.980297	0.971498	0.989175	1.462e-05	a	0.4483	-------+-----+--++-+	0	0.9346	1.0023	0.984391	1.02054	0.8031	a	0.4523	+-++--+----+	6.9	0.3773	0.949044	0.935746	0.962532	3.128e-13	a	0.4453	-----+----+---	0	0.5616	0.96996	0.958245	0.981819	8.016e-07	a	0.4471	-----+-----+-+	0
rs1126464	16:89704365	DPEP1	G	0.76	1.04	1.03	1.06	1.56e-10	OA at any site	Both	European	30664745	Novel		0.973459	0.963399	0.983623	4.074e-07	c	0.2434	--++-+----+--+-----+	34.6	0.06535	0.97064	0.950682	0.991016	0.00481	c	0.2437	---+--++--++	39.7	0.07631	0.9757	0.959956	0.991702	0.003091	c	0.2411	+-++------++-+	21.5	0.2198	0.975017	0.961543	0.98868	0.0003965	c	0.2415	--+++---+-++++	36
rs35087650	17:2058349	SMG6	ATT	0.26	1.07	1.05	1.1	1.18e-09	Knee	Both	European	30664745	Novel		#N/A	#N/A	#N/A	#N/A	#N/A	#N/A	#N/A	#N/A	#N/A	#N/A	#N/A	#N/A	#N/A	#N/A	#N/A	#N/A	#N/A	#N/A	#N/A	#N/A	#N/A	#N/A	#N/A	#N/A	#N/A	#N/A	#N/A	#N/A	#N/A	#N/A	#N/A	#N/A	#N/A	#N/A	#N/A
rs2953013	17:29496343	NF1	C	0.3	1.05	1.04	1.07	3.07e-10	Hip and/or knee	Both	European	30664745	Novel		0.986887	0.977263	0.996606	0.008888	a	0.695	--?+-+-+-+-+--------	30	0.1063	0.967248	0.948475	0.986393	0.0008435	a	0.6917	--+----+?---	0	0.5079	0.976286	0.961097	0.991714	0.00261	a	0.6929	--?+-+---++-++	23.5	0.2064	0.971222	0.958364	0.984253	1.844e-05	a	0.6935	--?+-----+-+--	30.7
rs62063281	17:44038785	MAPT	G	0.22	1.1	1.07	1.13	5.3e-12	Hip	Both	European	30664745	Novel	Reported indpedent to rs547116051 after conditional analysis (same publication). R2=0.0003 with rs547116051 in 1000GENOMES:phase_3:EUR & D=1; R2=0.000103012 and D'=0.957637 in UKBB	0.986788	0.975825	0.997874	0.01897	a	0.7891	-+-++?-------?++----	0	0.866	0.955997	0.935057	0.977407	6.849e-05	a	0.7928	-+++------+-	59.2	0.004616	1.00361	0.986252	1.02127	0.6822	a	0.7908	++-+++--+--?+-	0	0.5751	0.980493	0.965996	0.995207	0.009657	a	0.7894	-+-+++----?+++	0
rs547116051	17:44057886	MAPT	AC	0.0013	1.83	1.49	2.26	1.5e-08	OA at any site	Both	European	30664745	Novel	Reported indpedent to rs62063281 after conditional analysis (same publication). R2=0.0003 with rs62063281 in 1000GENOMES:phase_3:EUR & D=1; R2=0.000103012 and D'=0.957637 in UKBB	#N/A	#N/A	#N/A	#N/A	#N/A	#N/A	#N/A	#N/A	#N/A	#N/A	#N/A	#N/A	#N/A	#N/A	#N/A	#N/A	#N/A	#N/A	#N/A	#N/A	#N/A	#N/A	#N/A	#N/A	#N/A	#N/A	#N/A	#N/A	#N/A	#N/A	#N/A	#N/A	#N/A	#N/A	#N/A
rs7222178	17:59652282	NACA2	A	0.2	1.1	1.07	1.13	3.78e-11	Hip	Both	European	30664745	Novel		1.01197	1.00053	1.02354	0.03875	a	0.197	+---+-++++--++-+++++	4.2	0.405	1.06887	1.04505	1.09323	7.354e-09	a	0.1947	++-++++-+++-	56.1	0.009013	1.0011	0.983596	1.01892	0.9026	a	0.1947	+---++++---++-	37.8	0.07514	1.02429	1.00895	1.03987	0.001898	a	0.1957	+---++++--+-+-	51.3
rs8067763	17:70012939	AC005152.3	G	0.41	1.06	1.04	1.08	2.39e-09	Knee	Both	European	30664745	Novel		0.986788	0.977931	0.995725	0.004223	a	0.5862	++-+++--------+++++-	0	0.491	1.00904	0.991009	1.0274	0.3255	a	0.5837	++++----+-+-	0	0.5283	0.969766	0.956177	0.983549	2.138e-05	a	0.5819	-+---+-----+--	37.1	0.07979	0.983439	0.97156	0.995462	0.006942	a	0.5834	++---+----+---	4.2
rs10502437	18:20970706	TMEM241	G	0.6	1.03	1.02	1.04	2.5e-08	OA at any site	Both	European	30664745	Novel		0.980199	0.971401	0.989076	1.564e-05	a	0.4035	--+--+----+---+++-+-	42.3	0.02445	0.99233	0.974597	1.01039	0.4024	a	0.4088	+-+--++++-++	22.3	0.2243	0.983242	0.969464	0.997216	0.01882	a	0.4036	--+-+---+-++-+	20.1	0.2352	0.986788	0.974869	0.998852	0.03096	a	0.4039	--+-+---+-+-++	13.7
rs1560707	19:10750738	SLC44A2	T	0.37	1.04	1.03	1.05	1.35e-13	OA at any site	Both	European	30664745	Novel		1.03045	1.02081	1.04019	3.313e-10	t	0.3506	+++++-+-+++++-+-++++	16.4	0.2494	1.01969	1.00068	1.03906	0.0417	t	0.3402	+++++++-++--	0	0.9964	1.04415	1.02911	1.0594	6.547e-09	t	0.3482	+++++-++++---+	0	0.6219	1.03365	1.02077	1.0467	2.34e-07	t	0.3485	++++++++++---+	0
rs75621460	19:41833784	TGFB1	A	0.03	1.16	1.12	1.2	1.62e-15	OA at any site	Both	European	30664745	Novel		1.10109	1.06751	1.13572	1.064e-09	a	0.0256	++-++?++++++-?++-+--	27.3	0.1367	1.17727	1.10592	1.25323	3.248e-07	a	0.0249	+++++++++++-	22.4	0.2234	1.0979	1.04458	1.15394	0.0002285	a	0.0243	++-++-++-++?++	30.8	0.1375	1.11628	1.07001	1.16455	3.611e-07	a	0.0249	++-++-++++?+-+	30.3
rs4252548	19:55879672	IL11	T	0.02	1.32	1.22	1.43	1.96e-12	Hip	Both	European	30664745 / 30374069	Novel		1.06962	1.03883	1.10131	5.95e-06	t	0.0254	+--++?+-++-++?-+++++	46.8	0.01514	1.25282	1.18499	1.32454	2.236e-15	t	0.0276	++++++-+++--	15	0.297	1.00904	0.96532	1.05474	0.692	t	0.0273	---++++--++?-+	24.6	0.1949	1.07079	1.03064	1.11251	0.0004509	t	0.0269	+--+++++-+?+--	33.7
rs143384	20:34025756	GDF5	A	0.6	1.1	1.08	1.12	4.77e-23	Knee	Both	European	30664745	Known	R2=0.82 and D’=0.99 with rs143383 in 1000GENOMES:phase_3:EUR; R2=0.826847 and D'=0.990841 in UKBB	1.03118	1.02192	1.04052	3.039e-11	a	0.596	+++++-++++++++++---+	37	0.04955	1.02429	1.00599	1.04293	0.009079	a	0.5905	++++-++-++-+	0	0.4468	1.07487	1.05981	1.09015	1.012e-23	a	0.5908	++++++++++++++	9.8	0.3452	1.0594	1.0466	1.07235	1.244e-20	a	0.5923	++++++++++++++	0
rs2836618	21:40048295	ERG	A	0.26	1.09	1.06	1.12	3.2e-11	Hip	Both	European	30664745	Novel		1.00884	0.998805	1.01897	0.08052	a	0.2765	++----+-+++++---++++	11.5	0.3112	1.05096	1.03056	1.07176	6.397e-07	a	0.2823	+-++++-+-+-+	48.8	0.02866	1.0016	0.986212	1.01723	0.8367	a	0.2795	+++---+-+++--+	14.6	0.2934	1.01684	1.00338	1.03048	0.01367	a	0.279	+++-+-++++-+-+	46.7
rs117018441	22:41553917	CHADL	T	0.0324	5.89	4.22	8.22	1.8e-25	Hip	Both	European	30374069	Known	R2=0.0001 and D’=1 with rs532464664 in 1000GENOMES (Warning: Genomic position for query variant1 (rs532464664) does not match RS number at 1000G position (chr22:41634087)) | rs532464664 not present in UKBB	1.03272	1.00182	1.06458	0.03723	t	0.0266	++++-?--+++--?+++--+	36.2	0.06334	1.13281	1.06624	1.20353	5.333e-05	t	0.0278	+++++++?+--+	20.1	0.2517	1.06876	1.01487	1.12552	0.01184	t	0.0244	++-+-++++--?--	5.5	0.3918	1.10263	1.0563	1.15099	8.18e-06	t	0.0255	++-+--+++-?---	44.5
rs528981060	22:43662241	SCUBE1	A	0.001	1.68	1.4	2.02	2.37e-08	OA at any site	Both	European	30664745	Novel		1.59935	1.33469	1.91651	3.671e-07	a	0.001	-?-++???+???????????	35.8	0.1825	1.04498	0.668136	1.63438	0.847	a	0.001	-???+???????	68.8	0.07358	1.55022	1.12761	2.13123	0.006956	a	0.001	-??+??+???????	0	0.676	1.40186	1.0749	1.82828	0.01264	a	0.001	-??+??+???????	37
rs4338381	1:103572927	COL11A1	A	0.63	1.1	1.07	1.13	4.37e-15	Hip	Both	European	30664745	Novel	R2=0.1141 with rs3753841 in 1000GENOMES:phase_3:EUR; R2=0.0905066 in UKBB| R2=0.37 with rs2126643 in 1000GENOMES:phase_3:EUR; R2=0.4004 in UKBB	1.01755	1.00822	1.02697	0.0002194	a	0.6306	++-++++-+++-+++++++-	0	0.5789	1.07724	1.05778	1.09705	1.601e-15	a	0.6283	+++++++-++-+	0	0.8197	0.995809	0.981662	1.01016	0.5701	a	0.6285	-+-+-+--+--+--	0	0.8646	1.02143	1.00889	1.03412	0.0008083	a	0.6305	++-++++++-+---	0
rs11732213	4:1704244	SLBP	T	0.81	1.06	1.04	1.08	8.81e-10	Hip and/or knee	Both	European	30664745	Novel		1.03179	1.02013	1.04359	5.158e-08	t	0.8063	+++++++-++++?-+++-+-	0	0.6382	1.07047	1.04682	1.09466	2.414e-09	t	0.8058	+++++++?++--	32.8	0.1368	1.04185	1.02384	1.06019	4.162e-06	t	0.8035	++++++++++?---	0	0.529	1.04949	1.03377	1.06544	3.116e-10	t	0.8051	+-++++++++-?--	29.8
rs34811474	4:25408838	ANAPC4	G	0.77	1.04	1.03	1.05	2.17e-09	OA at any site	Both	European	30664745	Novel		0.969282	0.958701	0.979979	2.462e-08	a	0.2285	--?-+?+-------+-+--+	0.1	0.4535	0.965412	0.944451	0.986839	0.001675	a	0.2263	--------?---	0	0.5068	0.964833	0.947963	0.982004	7.436e-05	a	0.2231	--?--------?++	0	0.8243	0.96493	0.950477	0.979603	3.283e-06	a	0.2254	--?-------?--+	0
rs1913707	4:13039440	RNU6-962P;RP11-22A3.1	A	0.61	1.08	1.06	1.11	2.96e-11	Hip	Both	European	30664745	Novel		1.03334	1.02407	1.0427	1.392e-12	a	0.6062	++-++--+++---+++++++	39.5	0.0364	1.07004	1.05092	1.08951	1.824e-13	a	0.6043	++++++++--++	47.2	0.03496	1.02716	1.01277	1.04176	0.0002055	a	0.6081	+++++-++--+--+	20.9	0.2263	1.04279	1.0302	1.05554	1.461e-11	a	0.6075	++-+++++---+-+	39.7
rs2126643	1:103404384	COL11A1	C	0.655	1.1	1.08	1.13	2.1e-14	Hip	Both	European	30374069	Novel	Reported indpedent to rs3753841 after conditional analysis (same publication). R2=0.10 D'=0.34 in 1000G EUR	0.978142	0.968983	0.987388	4.176e-06	t	0.3384	------++---++-+--+++	0	0.5599	0.926538	0.909446	0.943952	1.111e-15	t	0.3382	----------+-	0	0.7832	0.994515	0.980003	1.00924	0.4597	t	0.3394	++-+-+---+--+-	0	0.7607	0.970154	0.958061	0.9824	2.308e-06	t	0.3384	-+---+---+--+-	7.2
Abbreviations and headers: SNVs, rsid of the previously reported lead variant; coordinates, chromosome:position in bp in GRCh37.p13 coordinates; Nearest gene, previously reported nearest gene name(s); EA, effect allele; EAF, effect allele frequency; OR, odds ratio, OR_L, lower 95% confidence interval of the OR; OR_U, upper 95% confidence interval of the OR; P, association P value for the previous…
[truncated: 163 more columns]
