# Supplementary material for: Deciphering osteoarthritis genetics across 826,690 individuals from 9 populations
Source: Cell. 2021 Sep 2;184(18):4784–4818.e17. doi: 10.1016/j.cell.2021.07.038 (PMC8459317; doi:10.1016/j.cell.2021.07.038)
Supplement: Table S3. Complete list of risk SNVs for 100 signals at genome-wide significance (p < 1.3 × 10−8) and their summary statistics in all osteoarthritis phenotypes, related to Table 2, Genetic architecture: Identification of osteoarthritis risk variants and Early-onset osteoarthritis, and Cross-phenotyp [file mmc3.xlsx]

## Sheet: Table S3
Table S3. Complete list of risk SNVs for 100 signals at genome-wide significance (P<1.3 x 10-8) and their summary statistics in all osteoarthritis phenotypes, related to Table 2 and GENETIC ARCHITECTURE: Identification of osteoarthritis risk variants and Early-onset osteoarthritis and CROSS-PHENOTYPE ANALYSIS: Similarities and differences of signals across phenotypes.																														AllOA: 177,517 cases / 649,173 controls		KneeHipOA: 89,741 cases / 400,604 controls		HipOA: 36,445 cases / 316,943 controls		KneeOA:62,497 cases / 333,557 controls		TJR: 40,887 cases / 327,689 controls		THR: 23,021 cases / 296,016 controls		TKR: 18,200 cases / 233,841 controls		HandOA: 20,901 cases / 282,881 controls		FingerOA: 10,804 cases / 255,814 controls		ThumbOA: 10,536 cases / 236,919 controls
Signal	Novel?	100Signals	PHENO	SNV	CHR:POS	EA	NEA	EAF	FreqSE	MinFreq	MaxFreq	BETA	SE	P	Direction	HetISq	HetChiSq	HetDf	HetPVal	NCASES	NCONTROLS	N	OR	OR_U95	OR_L95	R2 with lead variant	EA	NEA	EAF	OR	P value	OR	P value	OR	P value	OR	P value	OR	P value	OR	P value	OR	P value	OR	P value	OR	P value	OR	P value
1	No	Lead	HipOA	rs11164653	1:103464210	T	C	0.4131	0.0164	0.392	0.4538	-0.0799	0.0092	2.769e-18	-------+--++	0	5.642	11	0.8962	36523	317638	354161	0.923209	0.940007	0.906711	0	T	C	0.4131	0.981376	5.134e-05	0.979415	0.0008125	0.923209	2.769e-18	1.00642	0.3758	0.960501	3.27e-06	0.918145	1.787e-14	1.01837	0.1395	0.961174	0.00127	0.953038	0.006933	0.943178	0.0005344
1	No	Risk	THR	rs2622873	1:103466053	T	C	0.8799	0.0108	0.8716	0.9095	0.1425	0.0169	3.735e-17	++++++++-+++++	0	8.545	13	0.8064	23022	296064	319086	1.15315	1.19199	1.11558	0.2066	T	C	0.878	1.04687	4.238e-11	1.05728	2.301e-09	1.11127	4.242e-14	1.02973	0.005857	1.10164	1.406e-13	1.15315	3.735e-17	1.04258	0.02434	1.07015	0.0003714	1.08665	0.003637	1.10484	0.0002042
1	No	Risk	TJR	rs2622873	1:103466053	T	C	0.8793	0.0117	0.8708	0.9104	0.0968	0.0131	1.406e-13	++-++++++-+-+++	25.7	18.854	14	0.1706	40678	327728	368406	1.10164	1.13029	1.07371
1	No	Risk	AllOA	rs2622873	1:103466053	T	C	0.878	0.0119	0.8703	0.9396	0.0458	0.0069	4.238e-11	+++++++-+++--+++++--	14.2	22.143	19	0.2772	179305	651438	830743	1.04687	1.06112	1.0328
1	No	Risk	KneeHipOA	rs2622873	1:103466053	T	C	0.8789	0.012	0.8704	0.9391	0.0557	0.0093	2.301e-09	+++++++++-+--+	32.3	19.198	13	0.1171	90969	402863	493832	1.05728	1.07673	1.03818
2	Yes	Risk	THR	rs6703152	1:118730197	A	C	0.6737	0.0143	0.611	0.6959	-0.0742	0.0116	1.58e-10	----+-+-+--+--	0	7.159	13	0.8938	23022	296064	319086	0.928486	0.949837	0.907614	0.851	A	C	0.666	0.993919	0.2057	0.979905	0.001603	0.942236	4.508e-10	1.0001	0.9907	0.964447	5.945e-05	0.928486	1.58e-10	0.990644	0.4647	1.0015	0.9084	0.985309	0.4351	0.996108	0.8221
2	Yes	Lead	HipOA	rs4411121	1:118757034	T	C	0.3137	0.0171	0.2877	0.383	0.0648	0.0097	2.161e-11	+++++++--+++	0	7.989	11	0.7143	36523	317638	354161	1.06695	1.08742	1.04685	0	T	C	0.3137	1.00692	0.1591	1.02224	0.0007536	1.06695	2.161e-11	1.0007	0.9247	1.03884	3.203e-05	1.0767	3.379e-10	1.01056	0.423	0.997204	0.8309	1.01278	0.5114	1.00371	0.8368
3	No	Lead	AllOA	1:150214028	1:150214028	D	I	0.3795	0.0296	0.3654	0.5305	0.0361	0.0059	8.577e-10	?????+??++??????????	0	0.281	2	0.8687	98458	548028	646486	1.03676	1.04882	1.02484	0	D	I	0.3795	1.03676	8.577e-10	1.03583	7.337e-05	1.05274	0.0001339	1.01755	0.1112	1.03676	0.0009413	1.05012	0.0006607	1.01298	0.3966	1.05654	0.002975	1.05813	0.009306	1.05348	0.01345
4	No	Lead	TJR	rs10797923	1:183901966	T	C	0.6919	0.0181	0.6704	0.773	0.0534	0.0092	6.2e-09	+-++++++--++-++	12.3	15.959	14	0.3159	40678	327728	368406	1.05485	1.07404	1.036	0	T	C	0.6919	1.01969	8.01e-05	1.02881	1.834e-05	1.04321	1.574e-05	1.0285	0.0002686	1.05485	6.2e-09	1.06492	9.727e-08	1.04634	0.00055	1.00763	0.5636	1.02932	0.1252	0.992826	0.6842
5	Yes	Risk	TJR	rs12047271	1:184013491	T	C	0.6502	0.0131	0.6277	0.705	0.0619	0.0089	3.955e-12	++-++++++--++++	38.2	22.645	14	0.0663	40678	327728	368406	1.06386	1.08258	1.04546	0.9642	T	C	0.6488	1.01837	0.0001207	1.03355	2.185e-07	1.07229	1.43e-13	1.0203	0.006492	1.06386	3.955e-12	1.09779	3.383e-16	1.03603	0.005323	1.01197	0.3464	1.00773	0.6744	1.00642	0.7118
5	Yes	Lead	THR	rs1327123	1:184014593	C	G	0.3525	0.0128	0.296	0.3752	-0.0936	0.0114	2.438e-16	--------+-----	0.3	13.034	13	0.4452	23022	296064	319086	0.910647	0.931223	0.890525	0	C	G	0.3525	0.981572	8.258e-05	0.966765	1.06e-07	0.931648	5.623e-14	0.980297	0.007151	0.940447	5.439e-12	0.910647	2.438e-16	0.968313	0.01097	0.987084	0.2998	0.993124	0.7043	0.997304	0.8747
5	Yes	Risk	HipOA	rs1046934	1:184023529	A	C	0.6493	0.0118	0.625	0.705	0.0712	0.0094	3.807e-14	+++++++++++-	36.8	17.417	11	0.09614	36523	317638	354161	1.0738	1.09376	1.05419	0.982	A	C	0.6485	1.01949	4.392e-05	1.03583	2.934e-08	1.0738	3.807e-14	1.02183	0.003332	1.06343	4.389e-12	1.09801	2.273e-16	1.03365	0.008752	1.01349	0.2884	1.00652	0.7218	1.00401	0.8162
6	No	Risk	KneeHipOA	rs2605098	1:219643649	A	G	0.3323	0.0252	0.1942	0.3685	0.0499	0.0064	7.25e-15	+++++++++--++-	9.4	14.342	13	0.3502	90969	402863	493832	1.05117	1.06443	1.03806	0.8597	A	G	0.3365	1.02511	2.336e-07	1.05117	7.25e-15	1.06727	6.825e-12	1.04352	1.275e-08	1.0709	1.601e-14	1.07412	4.82e-10	1.06492	7.023e-07	1.03118	0.01681	1.01877	0.3143	1.06131	0.0006575
6	No	Risk	HipOA	rs2605098	1:219643649	A	G	0.3368	0.0224	0.278	0.3683	0.0651	0.0095	6.825e-12	++++++---+++	9.1	12.097	11	0.3564	36523	317638	354161	1.06727	1.08732	1.04758
6	No	Lead	TJR	rs2605100	1:219644224	A	G	0.3197	0.0186	0.226	0.3449	0.0712	0.0091	4.49e-15	++-++?-++--+-++	21.3	16.513	13	0.2225	40485	324988	365473	1.0738	1.09312	1.05481	0	A	G	0.3197	1.02583	1.666e-07	1.05148	1.485e-14	1.06609	3.276e-11	1.04446	1.138e-08	1.0738	4.49e-15	1.0738	1.1e-09	1.07154	8.554e-08	1.02634	0.04654	1.0145	0.4419	1.05993	0.001036
6	No	Risk	KneeOA	rs2791549	1:219658003	A	C	0.2962	0.0252	0.1698	0.3332	0.0457	0.0077	3.063e-09	+++++++++-++--	0	8.769	13	0.7902	63502	335819	399321	1.04676	1.06268	1.03108	0.9305	A	C	0.3038	1.02593	1.965e-07	1.0519	1.789e-14	1.06492	1.221e-10	1.04676	3.063e-09	1.07037	1.101e-13	1.06972	9.458e-09	1.06919	2.979e-07	1.03138	0.01932	1.014	0.4643	1.06343	0.000601
6	No	Risk	THR	rs2820444	1:219741820	A	G	0.3091	0.0187	0.248	0.334	0.0797	0.0118	1.595e-11	++-+?-+++-+-++	0	6.023	12	0.9149	22829	293324	316153	1.08296	1.1083	1.0582	0.4158	A	G	0.3021	1.0284	1.333e-08	1.05106	4.438e-14	1.06407	2.071e-10	1.04258	6.021e-08	1.07347	1.345e-14	1.08296	1.595e-11	1.06705	7.32e-07	1.05022	0.000198	1.02881	0.1304	1.07015	0.0001435
7	Yes	Lead	ThumbOA	rs11588850	1:227927242	A	G	0.8199	0.0083	0.8138	0.8489	-0.1341	0.0214	3.528e-10	--------	32.4	10.356	7	0.1693	10559	236671	247230	0.874503	0.911962	0.838582	0	A	G	0.8199	0.996008	0.5108	0.9992	0.9224	1.00391	0.7422	0.997403	0.783	0.998801	0.9176	1.01187	0.4122	0.987775	0.4419	0.953801	0.003215	1.01298	0.575	0.874503	3.528e-10
8	Yes	Lead	FingerOA	rs11588154	1:55301936	T	G	0.1656	0.0048	0.1644	0.1849	-0.1835	0.0297	6.08e-10	?-????-?	35.3	1.547	1	0.2136	7324	216883	224207	0.832352	0.882242	0.785283	0	T	G	0.1656	1.00531	0.4754	1.00341	0.7566	0.991338	0.6118	1.00652	0.6341	0.98738	0.3572	0.988764	0.5352	0.985112	0.4367	0.890475	2.783e-06	0.832352	6.08e-10	0.906196	0.0004385
9	Yes	Lead	THR	rs3740129	10:73767859	A	G	0.4589	0.0253	0.3816	0.4982	0.0742	0.011	1.699e-11	+++++-+--+++++	0	8.126	13	0.8353	23022	296064	319086	1.07702	1.10049	1.05405	0	A	G	0.4589	1.0023	0.6185	1.01157	0.06143	1.05622	1.835e-09	0.987479	0.07775	1.03118	0.0003394	1.07702	1.699e-11	0.985309	0.2241	1.00361	0.7746	1.0023	0.898	1.00995	0.5533
9	Yes	Risk	HipOA	rs3740129	10:73767859	A	G	0.4505	0.0303	0.3817	0.4982	0.0547	0.0091	1.835e-09	++-++++--+++	40.6	18.509	11	0.07049	36523	317638	354161	1.05622	1.07523	1.03755
10	Yes	Lead	TJR	rs10824456	10:78615458	C	G	0.5769	0.0275	0.5402	0.715	-0.0492	0.0086	1.159e-08	-----?-++---+--	0	10.967	13	0.6136	40485	324988	365473	0.951991	0.968173	0.936079	0	C	G	0.5769	0.98462	0.0007902	0.968119	1.632e-07	0.9687	0.0004843	0.971611	6.57e-05	0.951991	1.159e-08	0.959349	0.0001851	0.937724	1.626e-07	0.979611	0.09509	0.956189	0.0111	0.9757	0.1412
11	Yes	Lead	HandOA	rs3993110	11:12794530	A	C	0.6075	0.018	0.5787	0.6301	0.0823	0.0124	3.752e-11	+++++++++-+	0	5.588	10	0.8486	21208	285124	306332	1.08578	1.11249	1.05971	0	A	C	0.6075	1.00914	0.04933	1.00582	0.3492	0.96358	4.762e-05	1.03128	1.668e-05	0.985013	0.07993	0.936505	2.946e-09	1.04666	0.0002092	1.08578	3.752e-11	1.07788	3.642e-05	1.09483	1.325e-07
11	Yes	Risk	THR	rs11022512	11:12835952	A	G	0.4103	0.0287	0.347	0.4362	0.072	0.0111	8.125e-11	+-+++++-++-+++	26.5	17.694	13	0.1695	23022	296064	319086	1.07466	1.09829	1.05153	0.7842	A	G	0.4087	0.993521	0.157	0.998901	0.8619	1.04582	1.013e-06	0.971708	6.371e-05	1.01786	0.04024	1.07466	8.125e-11	0.95161	5.644e-05	0.930624	7.691e-09	0.940259	0.0007469	0.920259	1.489e-06
12	No	Lead	KneeHipOA	rs1517572	11:28829882	A	C	0.4136	0.035	0.361	0.6876	0.0382	0.0062	6.787e-10	++++++++---+-+	0	11.581	13	0.5623	90969	402863	493832	1.03894	1.05164	1.02639	0	A	C	0.4136	1.02112	6.092e-06	1.03894	6.787e-10	1.0431	4.623e-06	1.03334	5.191e-06	1.05411	1.132e-09	1.0539	2.475e-06	1.04123	0.00108	1.01339	0.2848	1.02963	0.1046	1.04071	0.01875
12	No	Risk	TJR	rs2959129	11:28851988	C	G	0.4261	0.024	0.3729	0.451	0.0522	0.0086	1.088e-09	+--++++-+-+++++	8.7	15.332	14	0.3559	40678	327728	368406	1.05359	1.0715	1.03598	0.8899	C	G	0.4305	1.02071	7.499e-06	1.03645	4.681e-09	1.04436	1.835e-06	1.02942	4.62e-05	1.05359	1.088e-09	1.05707	4.676e-07	1.03728	0.002703	1.01298	0.293	1.02112	0.2419	1.03904	0.02351
13	Yes	Lead	KneeHipOA	rs1631174	11:47974373	A	C	0.3402	0.0178	0.2311	0.3733	0.0388	0.0067	7.278e-09	++++++++++---+	34.9	19.978	13	0.09577	90969	402863	493832	1.03956	1.0533	1.026	0	A	C	0.3402	1.02398	1.288e-06	1.03956	7.278e-09	1.05085	4.302e-07	1.02644	0.0009105	1.04676	5.507e-07	1.06673	3.42e-08	1.01949	0.139	1.03769	0.005559	1.04196	0.02359	1.01898	0.2767
14	No	Risk	TJR	rs2510078	11:65332273	T	C	0.2694	0.0167	0.173	0.2825	-0.0615	0.0096	1.59e-10	--+------+++---	0	12.214	14	0.5891	40678	327728	368406	0.940353	0.958214	0.922825	0.9896	T	C	0.2682	0.983144	0.0009243	0.976872	0.0006832	0.939883	1.831e-09	0.996905	0.6995	0.940353	1.59e-10	0.912926	2.029e-13	0.986393	0.3158	0.955137	0.0008536	0.997503	0.9006	0.93585	0.0004614
14	No	Lead	THR	rs67924081	11:65342981	A	G	0.7385	0.0136	0.725	0.8293	0.0921	0.0125	2.144e-13	++++++++-+-+++	0	7.951	13	0.8468	23022	296064	319086	1.09647	1.12367	1.06994	0	A	G	0.7385	1.01643	0.001661	1.02409	0.0006722	1.06631	7.804e-10	1.0021	0.7975	1.06375	2.276e-10	1.09647	2.144e-13	1.01187	0.3927	1.04498	0.00163	0.996705	0.8699	1.06983	0.0004304
14	No	Risk	HipOA	rs67924081	11:65342981	A	G	0.7441	0.0256	0.725	0.8315	0.0642	0.0104	7.804e-10	++++++++++--	25.5	14.757	11	0.1939	36523	317638	354161	1.06631	1.08826	1.04479
15	No	Lead	THR	rs34560402	11:66872320	T	C	0.0647	0.0039	0.043	0.0672	-0.1478	0.0234	2.644e-10	------+--++---	0	9.297	13	0.7502	23022	296064	319086	0.862604	0.903087	0.823935	0	T	C	0.0647	0.962809	9.037e-05	0.932021	1.492e-07	0.887453	1.588e-09	0.963387	0.01816	0.908555	1.288e-07	0.862604	2.644e-10	0.946107	0.03105	0.962617	0.1582	0.973459	0.4674	0.964447	0.304
15	No	Risk	HipOA	rs34560402	11:66872320	T	C	0.0616	0.0091	0.0397	0.0674	-0.1194	0.0198	1.588e-09	----------+-	34.3	16.755	11	0.1153	36523	317638	354161	0.887453	0.922569	0.853673
16	Yes	Lead	TKR	rs72979233	11:74355523	A	G	0.7529	0.0125	0.735	0.8194	-0.0841	0.0141	2.515e-09	--+---+---	0	8.508	9	0.4839	18201	233883	252084	0.919339	0.9451	0.894281	0	A	G	0.7529	0.976774	9.62e-06	0.964447	4.135e-07	0.984915	0.1528	0.95161	2.54e-09	0.953515	1.595e-06	0.973653	0.03613	0.919339	2.515e-09	0.934447	1.826e-06	0.969282	0.1238	0.919431	1.193e-05
16	Yes	Risk	KneeOA	rs72979233	11:74355523	A	G	0.7583	0.0223	0.6636	0.8187	-0.0496	0.0083	2.54e-09	-+-------++---	47.3	24.65	13	0.02565	63502	335819	399321	0.95161	0.967217	0.936255
17	No	Lead	KneeHipOA	rs1149620	11:76506572	A	T	0.4407	0.0209	0.401	0.5031	-0.038	0.0064	2.865e-09	--?----+++--+-	23.9	15.768	12	0.2021	85701	392886	478587	0.962713	0.974865	0.950712	0	A	T	0.4407	0.973945	2.228e-08	0.962713	2.865e-09	0.962713	4.954e-05	0.962809	3.977e-07	0.965219	4.707e-05	0.973653	0.01703	0.952848	9.74e-05	0.959253	0.001187	0.971902	0.1087	0.951134	0.003041
18	Yes	Lead	TJR	rs10831475	11:95796907	A	G	0.8113	0.012	0.782	0.8586	0.0748	0.0109	5.887e-12	++-++++++++--++	12.6	16.016	14	0.3124	40678	327728	368406	1.07767	1.10094	1.05489	0	A	G	0.8113	1.03386	8.971e-09	1.0454	1.103e-08	1.07229	1.708e-09	1.03884	2.391e-05	1.07767	5.887e-12	1.09527	7.651e-11	1.05327	0.0008077	1.04112	0.008735	1.03572	0.1126	1.04624	0.03159
18	Yes	Risk	AllOA	rs10831476	11:95796910	A	C	0.8107	0.0232	0.6369	0.8587	0.0334	0.0058	7.765e-09	+++++++-+++-++++++++	21.6	24.229	19	0.1875	179305	651438	830743	1.03396	1.04578	1.02228	1	A	C	0.8107	1.03396	7.765e-09	1.04561	9.529e-09	1.0724	1.62e-09	1.03884	2.479e-05	1.07767	5.887e-12	1.0956	6.781e-11	1.05285	0.0008703	1.04123	0.008541	1.03562	0.1131	1.04624	0.03155
18	Yes	Risk	KneeHipOA	rs10831476	11:95796910	A	C	0.811	0.0272	0.6369	0.8595	0.0446	0.0078	9.529e-09	+++++++++-++-+	9.3	14.331	13	0.351	90969	402863	493832	1.04561	1.06172	1.02975
18	Yes	Risk	THR	rs10831477	11:95797111	T	G	0.8106	0.011	0.777	0.8572	0.0915	0.014	5.882e-11	++-+++++++--++	0	12.576	13	0.481	23022	296064	319086	1.09582	1.1263	1.06616	1	T	G	0.8103	1.03365	1.026e-08	1.04519	1.256e-08	1.07294	1.203e-09	1.038	3.49e-05	1.07756	6.037e-12	1.09582	5.882e-11	1.05264	0.0009225	1.04133	0.008288	1.03562	0.1127	1.04592	0.03271
18	Yes	Risk	HipOA	rs10831477	11:95797111	T	G	0.8137	0.0156	0.777	0.8605	0.0704	0.0116	1.203e-09	+++++++-+-++	0	8.172	11	0.6979	36523	317638	354161	1.07294	1.09761	1.04882
19	Yes	Lead	KneeOA	rs1426371	12:108629780	A	G	0.2707	0.0408	0.2406	0.4822	-0.0515	0.0084	8.855e-10	--?--+---++---	0	9.675	12	0.6444	58885	325842	384727	0.949804	0.96557	0.934294	0	A	G	0.2707	0.9757	3.617e-06	0.960021	1.337e-08	0.971416	0.005567	0.949804	8.855e-10	0.959637	2.67e-05	0.967539	0.009022	0.946674	9.649e-05	0.979023	0.1474	0.985112	0.4618	0.987973	0.5313
20	No	Lead	KneeOA	rs753350451	12:123732769	D	I	0.2019	0.0182	0.1783	0.2441	-0.0702	0.0112	3.359e-10	?-??-?--??????	0	2.5	3	0.4753	38214	287240	325454	0.932207	0.952897	0.911967	0	D	I	0.2019	0.967539	2.098e-07	0.952848	1.658e-07	0.986788	0.3103	0.932207	3.359e-10	0.959541	0.0004208	0.99561	0.7721	0.924872	2.784e-06	0.984127	0.4111	0.992627	0.7566	0.980003	0.3658
21	No	Lead	TJR	rs1809889	12:124801226	T	C	0.2802	0.016	0.249	0.3126	0.0718	0.0096	5.701e-14	+++++++++++-+++	0	13.235	14	0.5081	40678	327728	368406	1.07444	1.09485	1.05441	0	T	C	0.2802	1.02061	5.439e-05	1.03324	1.495e-06	1.06141	3.583e-09	1.02368	0.003111	1.07444	5.701e-14	1.09352	3.132e-13	1.05169	0.0002324	1.02593	0.0567	1.01015	0.5989	1.01786	0.3317
21	No	Risk	THR	rs1809889	12:124801226	T	C	0.2822	0.0166	0.245	0.3126	0.0894	0.0123	3.132e-13	++++++++++-+++	0	11.165	13	0.597	23022	296064	319086	1.09352	1.1202	1.06747
21	No	Risk	HipOA	rs1809889	12:124801226	T	C	0.2806	0.0173	0.245	0.314	0.0596	0.0101	3.583e-09	++++++++-+++	38	17.729	11	0.0881	36523	317638	354161	1.06141	1.08263	1.04061
22	No	Lead	FingerOA	rs7294636	12:15054016	A	G	0.3726	0.0163	0.2975	0.3969	0.147	0.018	2.992e-16	++++++++	17.9	8.524	7	0.2886	10818	255841	266659	1.15835	1.19995	1.1182	0	A	G	0.3726	1.00642	0.172	0.982259	0.004431	0.975407	0.0075	0.978827	0.003498	0.968022	0.0002177	0.974238	0.02061	0.959445	0.0009381	1.07315	1.586e-08	1.15835	2.992e-16	1.06652	0.0001712
23	Yes	Risk	TKR	rs34616559	12:23947697	T	C	0.1588	0.0151	0.098	0.2002	0.1036	0.0169	9.667e-10	++-++---++	19.6	11.193	9	0.2627	18201	233883	252084	1.10916	1.14651	1.07302	0.2326	T	C	0.1592	1.02429	0.0001276	1.04456	2.434e-07	1.03977	0.001862	1.04886	1.23e-06	1.06652	5.32e-08	1.04383	0.005128	1.10916	9.667e-10	0.981768	0.2827	0.948949	0.03468	1.00672	0.7744
23	Yes	Lead	KneeHipOA	rs10842226	12:23959589	A	G	0.4199	0.0366	0.376	0.8454	0.0416	0.0067	4.681e-10	+??++++++++--+	0	6.694	11	0.8233	74605	379607	454212	1.04248	1.05626	1.02888	0	A	G	0.4199	1.01898	0.0001473	1.04248	4.681e-10	1.04728	3.483e-06	1.04781	3.629e-09	1.04823	1.218e-07	1.04854	3.232e-05	1.07283	3.057e-08	0.985309	0.2621	0.945539	0.002389	0.987183	0.4558
23	Yes	Risk	KneeOA	rs10842226	12:23959589	A	G	0.4208	0.0429	0.376	0.8454	0.0467	0.0079	3.629e-09	+??+++++++-+++	0	5.504	11	0.9043	49705	316040	365745	1.04781	1.06416	1.03171
24	No	Risk	TJR	rs10492367	12:28014970	T	G	0.1949	0.0109	0.151	0.2178	0.0921	0.0107	8.714e-18	++++++++-++++++	0	13.494	14	0.4881	40678	327728	368406	1.09647	1.11971	1.07372	0.8591	T	G	0.1933	1.02235	0.0001268	1.0497	3.463e-10	1.12154	2.746e-24	1.00351	0.7005	1.09647	8.714e-18	1.16567	3.842e-29	1.0015	0.9205	0.990248	0.5238	0.99362	0.7736	0.976676	0.2576
24	No	Lead	THR	rs10843013	12:28025196	A	C	0.7837	0.0134	0.7536	0.834	-0.1511	0.0132	2.533e-30	-------++-----	17	15.668	13	0.2675	23022	296064	319086	0.859762	0.882295	0.837804	0	A	C	0.7837	0.978534	9.154e-05	0.95342	1.421e-10	0.895028	2.912e-24	0.994714	0.542	0.916036	2.086e-17	0.859762	2.533e-30	0.998801	0.9333	1.01298	0.3863	1.01197	0.5787	1.03004	0.1423
24	No	Risk	HipOA	rs10843013	12:28025196	A	C	0.7836	0.0143	0.7525	0.834	-0.1109	0.0109	2.912e-24	-------+----	46.8	20.664	11	0.03702	36523	317638	354161	0.895028	0.914355	0.87611
24	No	Risk	KneeHipOA	rs10843013	12:28025196	A	C	0.7892	0.0153	0.752	0.835	-0.0477	0.0074	1.421e-10	---+------++--	51	26.531	13	0.01442	90969	402863	493832	0.95342	0.967349	0.939691
25	Yes	Lead	TKR	rs7967762	12:48420214	T	C	0.156	0.0139	0.13	0.1879	0.1038	0.0166	4.411e-10	++++++++++	0	7.974	9	0.5367	18201	233883	252084	1.10938	1.14607	1.07387	0	T	C	0.156	1.03076	9.59e-07	1.04488	9.611e-08	1.02942	0.01832	1.05866	2.085e-09	1.05686	2.047e-06	1.03925	0.01056	1.10938	4.411e-10	1.07133	4.187e-05	1.08546	0.0009628	1.07907	0.001026
25	Yes	Risk	KneeOA	rs7967762	12:48420214	T	C	0.1718	0.0567	0.13	0.4855	0.057	0.0095	2.085e-09	-++++++++++-++	24.7	17.266	13	0.1874	63502	335819	399321	1.05866	1.07855	1.03913
26	No	Lead	THR	rs17120227	12:59289349	T	C	0.0653	0.0114	0.041	0.1128	0.1593	0.0222	7.206e-13	++++---+++-+++	4.9	13.674	13	0.3972	23022	296064	319086	1.17269	1.22484	1.12276	0	T	C	0.0653	1.01837	0.05088	1.03458	0.005724	1.11082	3.68e-09	0.987677	0.3854	1.0767	2.325e-05	1.17269	7.206e-13	0.976383	0.3508	1.02409	0.3216	1.0285	0.4173	1.05834	0.08477
26	No	Risk	HipOA	rs79056043	12:59289598	A	G	0.9367	0.0178	0.8973	0.962	-0.1136	0.0189	1.989e-09	-+-----+--+-	43.9	19.61	11	0.05098	36523	317638	354161	0.892615	0.9263	0.860154	0.864	A	G	0.9412	0.980885	0.05135	0.961078	0.002372	0.892615	1.989e-09	1.00662	0.6622	0.922932	1.74e-05	0.849421	6.095e-12	1.01542	0.5764	0.978827	0.4041	0.978925	0.5643	0.953706	0.1773
27	No	Lead	KneeHipOA	rs7953280	12:94136009	C	G	0.5016	0.028	0.443	0.8289	0.0422	0.0061	4.835e-12	+++++++++++--+	0	10.329	13	0.6669	90969	402863	493832	1.0431	1.05565	1.03071	0	C	G	0.5016	1.02122	4.227e-06	1.0431	4.835e-12	1.038	3.619e-05	1.03396	2.696e-06	1.05127	4.346e-09	1.05359	1.812e-06	1.04781	0.0001225	1.01359	0.2679	1.00743	0.6772	1.01076	0.5197
27	No	Risk	TJR	rs7953280	12:94136009	C	G	0.5016	0.014	0.443	0.5177	0.05	0.0085	4.346e-09	++++++++--+-+++	0	11.706	14	0.6299	40678	327728	368406	1.05127	1.06893	1.0339
28	Yes	Lead	KneeOA	rs58973023	13:42959133	A	T	0.4894	0.0479	0.4352	0.9235	0.0555	0.0089	4.715e-10	?+??+?++???+??	41.5	6.839	4	0.1446	39113	290636	329749	1.05707	1.07567	1.03879	0	A	T	0.4894	1.01847	0.000348	1.04227	2.371e-08	1.03552	0.0009813	1.05707	4.715e-10	1.03977	3.944e-05	1.02276	0.0691	1.07079	3.693e-07	1.04269	0.01061	1.02562	0.2107	1.05749	0.00282
29	Yes	Lead	TJR	rs28929474	14:94844947	T	C	0.0195	0.0035	0.007	0.0212	-0.2108	0.0326	1.064e-10	--?---++----?--	0	10.705	12	0.5543	40150	325274	365424	0.809936	0.863376	0.759804	0	T	C	0.0195	0.955711	0.008558	0.911923	7.495e-05	0.884706	0.0003745	0.916036	0.001177	0.809936	1.064e-10	0.835521	1.568e-05	0.795965	1.382e-06	1.02881	0.5812	0.911102	0.2681	0.927187	0.3063
30	No	Lead	KneeOA	rs4380013	15:50759428	A	G	0.1875	0.0249	0.0259	0.232	0.0562	0.0092	8.73e-10	-++++++++-+-++	25.2	17.374	13	0.1828	63502	335819	399321	1.05781	1.07706	1.03891	0	A	G	0.1875	1.03159	1.22e-07	1.04896	1.243e-09	1.03427	0.004298	1.05781	8.73e-10	1.04144	0.0001945	1.02429	0.08736	1.07358	4.772e-06	1.06716	3.904e-05	1.01674	0.4809	1.08567	0.0001801
30	No	Risk	KneeHipOA	rs4380013	15:50759428	A	G	0.1877	0.0231	0.0259	0.234	0.0478	0.0079	1.243e-09	-+++-++++--+++	23.8	17.051	13	0.197	90969	402863	493832	1.04896	1.06533	1.03284
31	No	Risk	KneeOA	rs4775006	15:58215727	A	C	0.4155	0.0424	0.3719	0.7071	0.0464	0.0076	8.548e-10	++?+++++++-+-+	12.1	13.654	12	0.3233	58885	325842	384727	1.04749	1.06321	1.03201	0.3573	A	C	0.4077	1.0006	0.9057	1.02634	5.793e-05	0.989456	0.2626	1.04749	8.548e-10	1.01816	0.03857	0.977947	0.0478	1.07444	7.166e-09	0.923948	1.988e-09	0.907738	1.071e-07	0.910465	5.11e-08
31	No	Risk	FingerOA	rs8031133	15:58259939	T	G	0.5453	0.025	0.5006	0.5617	0.1081	0.0177	1.069e-09	++++++++	0	2.806	7	0.9024	10818	255841	266659	1.11416	1.15349	1.07617	0.481	T	G	0.517	1.0007	0.8869	0.982751	0.006182	1.01056	0.2549	0.969863	3.952e-05	0.985703	0.09183	1.02573	0.02099	0.942613	1.165e-06	1.09133	8.831e-12	1.11416	1.069e-09	1.10208	6.815e-09
31	No	Risk	TKR	rs4144005	15:58330094	T	C	0.4583	0.0261	0.355	0.4851	-0.0761	0.0121	3.561e-10	-----+----	0	7.285	9	0.6075	18201	233883	252084	0.926724	0.948964	0.905004	0.67	T	C	0.4573	0.9994	0.8953	0.983439	0.006165	1.01491	0.1011	0.965702	8.423e-07	0.982652	0.03927	1.02183	0.04771	0.926724	3.561e-10	1.0885	2.92e-12	1.08513	3.473e-06	1.10054	1.038e-08
31	No	Lead	HandOA	rs11071366	15:58334244	A	T	0.6135	0.0219	0.5879	0.6482	-0.1043	0.0124	4.875e-17	-----------	2.6	10.264	10	0.4176	21208	285124	306332	0.900955	0.92312	0.879323	0	A	T	0.6135	0.9992	0.8684	1.01319	0.03636	0.981179	0.03962	1.0321	1.507e-05	1.0143	0.1039	0.971611	0.01027	1.07788	2.023e-09	0.900955	4.875e-17	0.901586	7.135e-09	0.889229	5.699e-12
31	No	Risk	ThumbOA	rs4238326	15:58336000	T	C	0.6066	0.0211	0.5893	0.6504	-0.1168	0.017	7.299e-12	--------	0	4.013	7	0.7782	10559	236671	247230	0.889763	0.919909	0.860605	0.987	T	C	0.6238	0.9998	0.969	1.014	0.02678	0.981179	0.03977	1.03345	7.16e-06	1.01491	0.09188	0.971902	0.01106	1.07972	8.599e-10	0.901856	8.94e-17	0.902939	1.224e-08	0.889763	7.299e-12
32	Yes	Lead	THR	rs746239049	15:63067433	D	I	0.2052	0.0139	0.1885	0.2262	-0.1085	0.0159	8.192e-12	??--????????--	62.3	7.966	3	0.04672	17924	255777	273701	0.897179	0.925578	0.869651	0	D	I	0.2052	0.990644	0.1454	0.976286	0.0104	0.918604	3.345e-10	1.01045	0.3522	0.954278	0.0001066	0.897179	8.192e-12	1.02634	0.1261	0.967829	0.1034	0.972486	0.2523	0.956763	0.05626
32	Yes	Risk	HipOA	rs746239049	15:63067433	D	I	0.2075	0.0155	0.1881	0.2296	-0.0849	0.0135	3.345e-10	?-?---??????	71.3	10.469	3	0.01497	27336	277909	305245	0.918604	0.943234	0.894617
33	No	Lead	HipOA	rs12908498	15:67366488	C	G	0.5384	0.019	0.5071	0.5723	0.0798	0.0097	1.85e-16	+?+++++-?+++	4.2	9.396	9	0.4015	29897	307100	336997	1.08307	1.10386	1.06267	0	C	G	0.5384	1.03004	4.619e-10	1.04707	1.685e-12	1.08307	1.85e-16	1.03386	1.595e-05	1.06823	2.628e-14	1.08915	1.154e-14	1.04456	0.0004033	1.02953	0.02468	1.02953	0.1069	1.04019	0.02031
33	No	Risk	TJR	rs12908498	15:67366488	C	G	0.54	0.0179	0.5067	0.5723	0.066	0.0087	2.628e-14	+++?+--++-+++++	0	9.67	13	0.7206	39115	320815	359930	1.06823	1.0866	1.05017
33	No	Risk	THR	rs28613758	15:67368659	T	C	0.4605	0.0212	0.4274	0.5204	-0.0845	0.0109	1.097e-14	----++--+-----	8.7	14.236	13	0.3574	23022	296064	319086	0.918972	0.938815	0.899547	1	T	C	0.4654	0.971999	1.012e-09	0.957433	4.517e-12	0.928579	8.263e-16	0.969766	2.965e-05	0.938474	9.361e-14	0.918972	1.097e-14	0.960886	0.001026	0.968797	0.01307	0.970931	0.09591	0.956667	0.008122
33	No	Risk	KneeHipOA	rs12901372	15:67370506	C	G	0.5269	0.0276	0.3791	0.5733	0.0458	0.0064	6.093e-13	++?++++++++--+	24.2	15.837	12	0.1988	85701	392886	478587	1.04687	1.06008	1.03382	0.9102	C	G	0.5307	1.03076	1.018e-10	1.04687	6.093e-13	1.07896	2.939e-16	1.03603	1.955e-06	1.06577	1.458e-13	1.08622	7.219e-14	1.04342	0.0005309	1.03355	0.01021	1.03231	0.0729	1.04844	0.004835
33	No	Risk	AllOA	rs12901372	15:67370506	C	G	0.5307	0.0252	0.3819	0.5733	0.0303	0.0047	1.018e-10	++?+++++++++-+--++--	38.4	29.232	18	0.04562	170700	641469	812169	1.03076	1.0403	1.02131
34	Yes	Lead	KneeOA	rs12914479	15:99174828	C	G	0.6603	0.0435	0.5434	0.713	0.0438	0.0076	7.117e-09	++++++++++++-+	0	6.764	13	0.9139	63502	335819	399321	1.04477	1.06045	1.02933	0	C	G	0.6603	1.01928	8.631e-05	1.03562	7.38e-08	1.02788	0.004309	1.04477	7.117e-09	1.04624	9.506e-07	1.02276	0.05666	1.06194	5.462e-06	1.0001	0.9914	1.00914	0.6281	1.02194	0.2205
35	Yes	Lead	KneeOA	rs6500609	16:4515334	C	G	0.1103	0.0089	0.0673	0.1245	-0.0668	0.0114	5.157e-09	--------------	0	8.756	13	0.7911	63502	335819	399321	0.935382	0.956517	0.914714	0	C	G	0.1103	0.970057	3.026e-05	0.948665	8.398e-08	0.95638	0.002094	0.935382	5.157e-09	0.960886	0.003386	0.964255	0.03881	0.961462	0.04353	0.955424	0.02019	0.95638	0.1115	0.964351	0.1718
36	No	Lead	KneeHipOA	rs9940278	16:53800200	T	C	0.4348	0.0233	0.2386	0.475	0.0537	0.0061	1.454e-18	++++++++++++++	0	5.247	13	0.9693	90969	402863	493832	1.05517	1.06786	1.04263	0	T	C	0.4348	1.02511	5.607e-08	1.05517	1.454e-18	1.0558	1.77e-09	1.05971	3.188e-16	1.05496	3.405e-10	1.05274	2.674e-06	1.06673	1.033e-07	1.02593	0.03626	1.03262	0.06922	1.01694	0.316
36	No	Risk	KneeOA	rs9940278	16:53800200	T	C	0.4355	0.0263	0.2386	0.474	0.058	0.0071	3.188e-16	++++++++++++++	0	4.752	13	0.9803	63502	335819	399321	1.05971	1.07456	1.04507
36	No	Risk	HipOA	rs9940278	16:53800200	T	C	0.4363	0.0148	0.4097	0.473	0.0543	0.009	1.77e-09	+++++++++-++	0	5.134	11	0.9245	36523	317638	354161	1.0558	1.07459	1.03734
36	No	Risk	TJR	rs17817964	16:53828066	T	C	0.4032	0.0132	0.3712	0.444	0.0571	0.0086	3.651e-11	+++++--++-++-++	0	7.824	14	0.8983	40678	327728	368406	1.05876	1.07676	1.04107	0.8781	T	C	0.4013	1.02562	4.431e-08	1.05401	1.408e-17	1.05496	4.741e-09	1.05717	9.744e-15	1.05876	3.651e-11	1.05971	1.71e-07	1.06716	1.255e-07	1.02788	0.02609	1.03987	0.02917	1.01765	0.3021
37	No	Risk	TKR	rs4783718	16:69547741	T	C	0.4042	0.0133	0.366	0.4143	0.0799	0.0124	1.122e-10	+++++-++++	0	7.743	9	0.5602	18201	233883	252084	1.08318	1.10983	1.05717	0.3017	T	C	0.4063	1.01755	0.0004395	1.02521	0.0003441	0.982554	0.07716	1.05654	4.325e-11	1.01562	0.07503	0.970446	0.007266	1.08318	1.122e-10	0.98334	0.2649	0.975603	0.1698	0.964833	0.03597
37	No	Lead	KneeOA	rs34195470	16:69955690	A	G	0.4453	0.0145	0.4299	0.4829	-0.0523	0.0072	3.128e-13	-----+----+---	0	11.588	13	0.5616	63502	335819	399321	0.949044	0.962532	0.935746	0	A	G	0.4453	0.980297	1.462e-05	0.96996	8.016e-07	1.0023	0.8031	0.949044	3.128e-13	0.970154	0.0004637	1.001	0.9302	0.925242	3.181e-10	0.998801	0.9241	0.994615	0.7612	1.00381	0.8175
38	No	Lead	AllOA	rs216175	17:2167690	A	C	0.8278	0.0094	0.8112	0.9353	0.0423	0.006	2.737e-12	++++++++++++---+-+-+	0	16.762	19	0.606	179305	651438	830743	1.04321	1.05555	1.03101	0	A	C	0.8278	1.04321	2.737e-12	1.04781	8.222e-09	1.03935	0.001235	1.04896	3.858e-07	1.05033	1.499e-05	1.02398	0.1037	1.05675	0.0006747	1.08806	1.324e-07	1.09297	0.00012	1.06994	0.002064
38	No	Risk	TKR	rs216200	17:2199846	T	C	0.6261	0.0167	0.568	0.6783	-0.0822	0.0125	4.361e-11	---+---+--	0	8.242	9	0.5099	18201	233883	252084	0.921088	0.943933	0.898796	0.1122	T	C	0.6341	0.97609	2.618e-07	0.963773	4.113e-09	0.991437	0.3565	0.95466	2.05e-10	0.957911	9.366e-07	0.998701	0.9114	0.921088	4.361e-11	0.965219	0.00466	0.964351	0.0439	0.944594	0.0008665
38	No	Risk	KneeOA	rs4548913	17:2209888	A	G	0.6283	0.0196	0.552	0.7536	-0.051	0.0073	3.153e-12	----------+-+-	0	9.955	13	0.6976	63502	335819	399321	0.950279	0.963973	0.936779	0.1147	A	G	0.6292	0.974335	3.305e-08	0.960886	2.315e-10	0.98906	0.24	0.950279	3.153e-12	0.959925	3.316e-06	0.997004	0.7934	0.926538	1.016e-09	0.965895	0.005598	0.964833	0.04638	0.950849	0.003227
38	No	Risk	KneeHipOA	rs4548913	17:2209888	A	G	0.6283	0.0189	0.552	0.7536	-0.0399	0.0063	2.315e-10	-----------++-	0	7.774	13	0.858	90969	402863	493832	0.960886	0.972824	0.949094
39	Yes	Lead	TJR	rs227732	17:54769890	T	C	0.2962	0.0076	0.2867	0.3274	0.0625	0.0104	1.607e-09	???++????????++	37	4.763	3	0.19	31240	289200	320440	1.06449	1.08642	1.04302	0	T	C	0.2962	1.0247	1.232e-05	1.04519	3.965e-08	1.05802	1.05e-06	1.05054	3.371e-07	1.06449	1.607e-09	1.07487	9.374e-08	1.05844	0.0001129	1.01197	0.5069	1.03015	0.1758	1.00803	0.699
40	Yes	Risk	AllOA	rs1401795	17:54839652	A	G	0.5002	0.0238	0.1804	0.5386	0.0266	0.0046	6.192e-09	+++++++-+++--+---+++	7.9	20.62	19	0.3582	179305	651438	830743	1.02696	1.03626	1.01774	0.9534	A	G	0.5002	1.02696	6.192e-09	1.04091	7.417e-11	1.05866	4.227e-10	1.03448	2.183e-06	1.0455	2.328e-07	1.06067	1.028e-07	1.02644	0.03365	1.04467	0.0003714	1.0405	0.02547	1.02942	0.08413
40	Yes	Risk	HipOA	rs1401796	17:54839759	A	C	0.5129	0.0114	0.4847	0.547	-0.0583	0.0091	1.432e-10	------+---++	0	10.416	11	0.4934	36523	317638	354161	0.943367	0.960343	0.92669	0.8909	A	C	0.5156	0.976188	1.403e-07	0.963002	8.115e-10	0.943367	1.432e-10	0.970543	2.983e-05	0.957337	3.692e-07	0.942236	7.345e-08	0.974433	0.03475	0.954183	0.0001317	0.953801	0.007692	0.971611	0.08594
40	Yes	Lead	KneeHipOA	rs9908159	17:54841961	T	C	0.509	0.0266	0.283	0.5524	0.0401	0.0061	4.44e-11	+++++++++-++-+	12.2	14.799	13	0.3201	90969	402863	493832	1.04091	1.05343	1.02854	0	T	C	0.509	1.02583	1.937e-08	1.04091	4.44e-11	1.05675	1.018e-09	1.03469	1.447e-06	1.04446	3.547e-07	1.06024	1.056e-07	1.02388	0.05253	1.04896	8.146e-05	1.04019	0.02507	1.03427	0.04331
41	No	Risk	HipOA	rs7222178	17:59652282	A	T	0.1947	0.0156	0.1592	0.231	0.0666	0.0115	7.354e-09	++-++++-+++-	56.1	25.034	11	0.009013	36523	317638	354161	1.06887	1.09323	1.04505	0.9872	A	T	0.197	1.01197	0.03875	1.02429	0.001898	1.06887	7.354e-09	1.0011	0.9026	1.05591	5.256e-07	1.09845	1.795e-11	1.01755	0.2602	0.9995	0.9727	1.00793	0.7233	1.0022	0.9183
41	No	Lead	THR	rs7212908	17:59654593	A	G	0.8025	0.0122	0.769	0.8413	-0.0935	0.0139	1.948e-11	----+------+--	0	11.828	13	0.5418	23022	296064	319086	0.910738	0.935891	0.886261	0	A	G	0.8025	0.988665	0.0467	0.976383	0.001971	0.936131	1.016e-08	0.997603	0.7892	0.947906	7.539e-07	0.910738	1.948e-11	0.983635	0.2831	0.996108	0.8001	0.987775	0.5807	0.994515	0.7939
42	No	Risk	TJR	rs2521348	17:67499717	T	C	0.3865	0.018	0.3673	0.457	0.0543	0.0087	4.353e-10	++++++++++---++	3.6	14.517	14	0.4119	40678	327728	368406	1.0558	1.07396	1.03795	0.9835	T	C	0.3883	1.01187	0.01108	1.03552	1.787e-08	1.05707	1.56e-09	1.02963	4.802e-05	1.0558	4.353e-10	1.07229	4.559e-10	1.05022	7.691e-05	0.99561	0.7235	0.985309	0.4217	0.987479	0.4618
42	No	Risk	HipOA	rs2521348	17:67499717	T	C	0.3908	0.0189	0.3673	0.45	0.0555	0.0092	1.56e-09	+-++++-++++-	30.3	15.777	11	0.1496	36523	317638	354161	1.05707	1.0763	1.03818
42	No	Lead	THR	rs2716212	17:67503653	A	G	0.6164	0.0137	0.551	0.6337	-0.0704	0.0112	3.56e-10	-+------+-----	0	12.554	13	0.4829	23022	296064	319086	0.932021	0.952706	0.911785	0	A	G	0.6164	0.988368	0.01186	0.965605	1.666e-08	0.946107	1.861e-09	0.970931	4.222e-05	0.947148	4.541e-10	0.932021	3.56e-10	0.951991	7.513e-05	1.00481	0.7002	1.0142	0.4315	1.01238	0.4756
43	Yes	Lead	AllOA	rs1039257158	18:77950448	T	C	0.0006	0.0001	0.0002	0.0006	1.2877	0.2219	6.557e-09	?+???????+??????????	0	0.368	1	0.5441	43133	309878	353011	3.62444	5.59916	2.34617		T	C	0.0006	3.62444	6.557e-09	NA	NA	NA	NA	NA	NA	NA	NA	NA	NA	NA	NA	NA	NA	NA	NA	NA	NA
44	No	Risk	KneeOA	rs2163832	19:10745764	T	C	0.321	0.0275	0.2552	0.38	0.0454	0.0076	2.73e-09	++++++++++-?-+	0	9.603	12	0.6507	62603	332423	395026	1.04645	1.06215	1.03097	?	T	C	0.3233	1.03179	1.419e-10	1.03448	2.468e-07	1.01613	0.09996	1.04645	2.73e-09	1.03128	0.0007467	1.01106	0.3492	1.0518	0.0001016	1.07337	8.202e-08	1.0739	0.0002235	1.0979	2.841e-07
44	No	Lead	AllOA	rs10405617	19:10752968	A	G	0.3194	0.0264	0.2479	0.379	0.0316	0.0049	9.325e-11	+++++-+-+++++-+-++++	1.1	19.211	19	0.4434	179305	651438	830743	1.0321	1.04206	1.02224	0	A	G	0.3194	1.0321	9.325e-11	1.03324	5.569e-07	1.01643	0.09541	1.04425	1.128e-08	1.03045	0.001041	1.01045	0.3756	1.05211	9.587e-05	1.07401	6.766e-08	1.07455	0.0002047	1.09834	2.627e-07
45	No	Lead	TJR	rs75621460	19:41833784	A	G	0.0263	0.0017	0.0235	0.039	0.188	0.0298	2.721e-10	+++++++-+----++	0	12.288	14	0.5831	40678	327728	368406	1.20683	1.27942	1.13837	0	A	G	0.0263	1.10109	1.064e-09	1.11628	3.611e-07	1.17727	3.248e-07	1.0979	0.0002285	1.20683	2.721e-10	1.22409	1.7e-07	1.23035	9.462e-07	1.09297	0.03455	1.11907	0.0502	1.13202	0.02221
45	No	Risk	AllOA	rs75621460	19:41833784	A	G	0.0256	0.0032	0.0145	0.039	0.0963	0.0158	1.064e-09	++-++?++++++-?++-+--	27.3	23.399	17	0.1367	177591	647127	824718	1.10109	1.13572	1.06751
46	Yes	Risk	FingerOA	rs11550348	19:46387344	A	G	0.1102	0.0191	0.0956	0.1426	-0.169	0.0291	6.195e-09	-----+--	0	6.494	7	0.4834	10818	255841	266659	0.844509	0.894076	0.79769	1	A	G	0.1188	0.986196	0.05017	1.01035	0.2752	0.986985	0.3511	1.01969	0.07609	1.00955	0.4755	1.00743	0.666	1.02798	0.1443	0.881703	9.071e-11	0.844509	6.195e-09	0.884087	6.126e-06
46	Yes	Lead	HandOA	rs8112559	19:46390455	C	G	0.8859	0.0147	0.8571	0.9043	0.1262	0.0194	7.317e-11	++++++-++++	19.7	12.453	10	0.2559	21208	285124	306332	1.13451	1.17848	1.09218	0	C	G	0.8859	1.01339	0.05952	0.988467	0.2204	1.01207	0.3932	0.979023	0.05317	0.988368	0.3792	0.990644	0.5837	0.969379	0.09887	1.13451	7.317e-11	1.18258	7.769e-09	1.12885	8.332e-06
47	No	Lead	THR	rs4252548	19:55879672	T	C	0.0241	0.0047	0.0203	0.038	0.3283	0.0365	2.492e-19	+-++-++++++?++	10	13.329	12	0.3456	22961	293511	316472	1.38861	1.49158	1.29274	0	T	C	0.0241	1.06962	5.95e-06	1.07079	0.0004509	1.25282	2.236e-15	1.00904	0.692	1.23306	1.77e-13	1.38861	2.492e-19	1.05919	0.1643	1.13281	0.001136	1.21082	0.001223	1.15512	0.008948
47	No	Risk	HipOA	rs4252548	19:55879672	T	C	0.0276	0.0068	0.02	0.0399	0.2254	0.0284	2.236e-15	++++++-+++--	15	12.944	11	0.297	36523	317638	354161	1.25282	1.32454	1.18499
47	No	Risk	TJR	rs4252548	19:55879672	T	C	0.0246	0.0059	0.0203	0.048	0.2095	0.0284	1.77e-13	+-+++-+++++++++	38.1	22.634	14	0.06649	40678	327728	368406	1.23306	1.30364	1.1663
48	Yes	Lead	KneeHipOA	rs551471509	19:9943264	T	C	0.9996	0.0002	0.9995	0.9999	-1.7382	0.3046	1.148e-08	??????--??????	0	0.015	1	0.902	38371	315644	354015	0.175837	0.319437	0.0967906	0	T	C	0.9996	0.412178	7.536e-05	0.175837	1.148e-08	NA	NA	NA	NA	NA	NA	NA	NA	NA	NA	NA	NA	NA	NA	NA	NA
49	Yes	Lead	THR	rs66989638	2:106689736	A	G	0.1272	0.0118	0.1191	0.1804	0.1098	0.0166	3.311e-11	+++++++++-+-++	0	9.092	13	0.766	23022	296064	319086	1.11605	1.15296	1.08033	0	A	G	0.1272	1.02603	0.0002107	1.03015	0.001313	1.0821	4.787e-09	1.00672	0.53	1.05096	0.0001224	1.11605	3.311e-11	0.961462	0.03461	1.05506	0.003738	1.15027	1.277e-07	1.07272	0.005271
49	Yes	Risk	HipOA	rs66989638	2:106689736	A	G	0.1326	0.0197	0.106	0.1812	0.0789	0.0135	4.787e-09	+++++++-+++-	0	7.399	11	0.7659	36523	317638	354161	1.0821	1.11111	1.05384
50	No	Lead	AllOA	rs62182810	2:204387482	A	G	0.5441	0.0326	0.2509	0.617	0.027	0.0046	3.818e-09	++++++-++++--+-+-++-	0	11.326	19	0.9124	179305	651438	830743	1.02737	1.03667	1.01815	0	A	G	0.5441	1.02737	3.818e-09	1.02122	0.0006624	1.0029	0.7524	1.02881	7.518e-05	1.01603	0.06727	1.00321	0.7721	1.02932	0.01959	1.02409	0.05153	1.0014	0.937	1.00823	0.6261
51	No	Lead	KneeHipOA	rs7581446	2:33423801	T	C	0.483	0.0196	0.3874	0.522	-0.0485	0.0074	4.873e-11	?-??-?--??-???	0	1.027	4	0.9057	58729	358687	417416	0.952657	0.966575	0.93894	0	T	C	0.483	0.97492	6.814e-07	0.952657	4.873e-11	0.955806	2.074e-05	0.945066	1.713e-10	0.95342	5.143e-07	0.957816	0.0005251	0.943839	1.866e-05	0.943839	0.0003756	0.947337	0.006837	0.946391	0.003054
51	No	Risk	KneeOA	rs7581446	2:33423801	T	C	0.4837	0.0231	0.3874	0.5245	-0.0565	0.0088	1.713e-10	?-??-?--???-??	0	1.73	4	0.7852	39113	290636	329749	0.945066	0.961508	0.928906
52	Yes	Risk	KneeOA	rs66906321	2:630070	T	C	0.1751	0.0109	0.1018	0.214	-0.0565	0.0094	1.706e-09	----------+--+	0	12.685	13	0.4724	63502	335819	399321	0.945066	0.962639	0.927814	0.9333	T	C	0.1758	0.971708	2.051e-06	0.951705	8.908e-10	0.95887	0.0004448	0.945066	1.706e-09	0.941294	8.047e-08	0.945917	0.0001228	0.921825	3.831e-07	0.969282	0.05369	0.968022	0.1708	0.973945	0.2347
52	Yes	Lead	KneeHipOA	rs74676797	2:633063	A	G	0.8184	0.0138	0.776	0.9029	0.0498	0.0081	6.385e-10	+++++-+++++-++	0	8.925	13	0.7786	90969	402863	493832	1.05106	1.06788	1.03451	0	A	G	0.8184	1.0287	2.495e-06	1.05106	6.385e-10	1.04331	0.0003832	1.0577	2.207e-09	1.06279	5.775e-08	1.05643	0.0001414	1.0821	7.564e-07	1.03015	0.06673	1.02419	0.3118	1.02696	0.2298
53	No	Risk	HipOA	rs2862851	2:70712802	T	C	0.4653	0.0242	0.3963	0.534	0.0655	0.009	3.859e-13	++++++---+--	0	8.01	11	0.7124	36523	317638	354161	1.06769	1.08669	1.04902	0.992	T	C	0.4684	1.03614	5.82e-15	1.04467	6.088e-13	1.06769	3.859e-13	1.03303	4.133e-06	1.0577	3.839e-11	1.0738	6.886e-11	1.03614	0.003284	1.07939	3.806e-10	1.06663	0.0002496	1.11071	3.237e-10
53	No	Risk	TJR	rs2862851	2:70712802	T	C	0.4715	0.0195	0.3924	0.535	0.0561	0.0085	3.839e-11	+++++++---+--++	0	10.103	14	0.7546	40678	327728	368406	1.0577	1.07547	1.04023
53	No	Risk	THR	rs2862851	2:70712802	T	C	0.4709	0.0162	0.391	0.534	0.0712	0.0109	6.886e-11	+--+++---+--++	23.9	17.073	13	0.196	23022	296064	319086	1.0738	1.09698	1.0511
53	No	Risk	ThumbOA	rs2862851	2:70712802	T	C	0.4637	0.0148	0.3928	0.4916	0.105	0.0167	3.237e-10	++++++++	0	5.296	7	0.6239	10559	236671	247230	1.11071	1.14767	1.07494
53	No	Lead	AllOA	rs3771501	2:70717653	A	G	0.4679	0.0197	0.3776	0.535	0.0357	0.0045	4.048e-15	+++++-+++++++-++---+	0	14.306	19	0.7656	179305	651438	830743	1.03634	1.04553	1.02724	0	A	G	0.4679	1.03634	4.048e-15	1.04446	8.804e-13	1.06705	6.591e-13	1.03334	3.55e-06	1.05675	8.289e-11	1.0724	1.599e-10	1.03614	0.003348	1.0808	1.912e-10	1.06652	0.0002694	1.11049	3.641e-10
53	No	Risk	KneeHipOA	rs3755381	2:70718695	T	C	0.4676	0.0233	0.3791	0.535	0.0442	0.0061	4.232e-13	++++++++++-+--	0	8.873	13	0.7824	90969	402863	493832	1.04519	1.05776	1.03277	0.992	T	C	0.4684	1.03614	6.165e-15	1.04519	4.232e-13	1.06705	6.574e-13	1.03407	2.194e-06	1.05675	7.986e-11	1.07251	1.453e-10	1.03562	0.003819	1.08177	1.222e-10	1.06641	0.0002722	1.10982	4.532e-10
53	No	Risk	HandOA	rs3771498	2:70720070	T	C	0.5206	0.012	0.4995	0.5471	-0.0794	0.0122	6.813e-11	------+--+-	0	7.89	10	0.6396	21208	285124	306332	0.92367	0.946023	0.901846	0.9198	T	C	0.5193	0.967539	3.677e-13	0.958678	3.432e-12	0.938756	2.103e-12	0.969088	8.527e-06	0.946107	6.136e-11	0.934634	5.65e-10	0.962809	0.001709	0.92367	6.813e-11	0.93688	0.0002136	0.902759	8.591e-10
54	No	Risk	TJR	rs6060355	20:33890061	A	G	0.367	0.0189	0.3323	0.42	-0.0645	0.0088	2.957e-13	-------+++-+---	1.7	14.24	14	0.432	40678	327728	368406	0.937536	0.953847	0.921504	0.6773	A	G	0.368	0.968313	8.643e-12	0.944689	1.74e-19	0.970737	0.001471	0.935008	3.637e-20	0.937536	2.957e-13	0.966282	0.002522	0.908918	4.097e-14	0.967635	0.008932	0.952276	0.008251	0.962135	0.02717
54	No	Risk	AllOA	rs2425061	20:33915571	A	G	0.628	0.0212	0.574	0.7463	0.0329	0.0047	2.139e-12	+++++-++++++++++---+	42.8	33.195	19	0.02282	179305	651438	830743	1.03345	1.04301	1.02397	0.7655	A	G	0.628	1.03345	2.139e-12	1.05781	2.658e-19	1.02891	0.002129	1.06962	2.009e-20	1.06503	7.6e-13	1.03293	0.004077	1.09911	4.989e-14	1.03324	0.009177	1.05127	0.006733	1.03894	0.02802
54	No	Lead	KneeOA	rs143384	20:34025756	A	G	0.5908	0.0242	0.542	0.7478	0.0722	0.0072	1.012e-23	++++++++++++++	9.8	14.416	13	0.3452	63502	335819	399321	1.07487	1.09015	1.05981	0	A	G	0.5908	1.03118	3.039e-11	1.0594	1.244e-20	1.02429	0.009079	1.07487	1.012e-23	1.06173	5.903e-12	1.02552	0.02426	1.10175	6.202e-15	1.03998	0.001578	1.05464	0.00345	1.03821	0.02876
54	No	Risk	KneeHipOA	rs143384	20:34025756	A	G	0.5923	0.0228	0.544	0.7478	0.0577	0.0062	1.244e-20	++++++++++++++	0	5.168	13	0.9713	90969	402863	493832	1.0594	1.07235	1.0466
54	No	Risk	TKR	rs143384	20:34025756	A	G	0.5984	0.0206	0.542	0.6302	0.0969	0.0124	6.202e-15	++++++++++	0	6.781	9	0.6599	18201	233883	252084	1.10175	1.12885	1.0753
55	No	Lead	THR	rs9981408	21:40017446	T	G	0.2341	0.0168	0.16	0.2936	0.0908	0.0129	2.206e-12	+-++--++++-+++	0	11.319	13	0.5841	23022	296064	319086	1.09505	1.12309	1.06771	0	T	G	0.2341	1.01532	0.004668	1.0247	0.0007161	1.05919	5.987e-08	1.00713	0.3949	1.06343	1.01e-09	1.09505	2.206e-12	1.02511	0.08709	0.992826	0.6149	0.991635	0.6823	1.01939	0.323
55	No	Risk	TJR	rs9981408	21:40017446	T	G	0.2328	0.0199	0.166	0.2958	0.0615	0.0101	1.01e-09	++-++--++++-+++	0	10.096	14	0.7551	40678	327728	368406	1.06343	1.08469	1.04259
56	Yes	Lead	TJR	rs9981884	21:40585633	A	G	0.4894	0.0193	0.4109	0.5082	-0.0489	0.0085	7.925e-09	-+------+-+-+--	43.9	24.974	14	0.03482	40678	327728	368406	0.952276	0.968274	0.936543	0	A	G	0.4894	0.976286	1.288e-07	0.966958	3.267e-08	0.956284	6.376e-07	0.967248	2.436e-06	0.952276	7.925e-09	0.952848	8.698e-06	0.94299	1.242e-06	0.956667	0.0002625	0.942141	0.0007107	0.965316	0.03382
57	Yes	Lead	KneeOA	rs11705555	22:28206912	A	C	0.7641	0.0286	0.73	0.8555	0.0512	0.0086	2.993e-09	+++++-++-++?+-	54.5	26.381	12	0.009475	62603	332423	395026	1.05253	1.07042	1.03494	0	A	C	0.7641	1.02102	0.0001365	1.03593	1.79e-06	1.01187	0.2827	1.05253	2.993e-09	1.03583	0.0006984	1.01096	0.4116	1.07799	4.492e-07	1.04154	0.005767	1.06003	0.007828	1.01877	0.3628
58	Yes	Lead	THR	rs12160491	22:38195796	A	G	0.7113	0.0257	0.623	0.7636	-0.0772	0.012	1.278e-10	--------+-----	0	12.549	13	0.4833	23022	296064	319086	0.925705	0.947735	0.904187	0	A	G	0.7113	0.980395	6.961e-05	0.967055	4.233e-07	0.940447	4.368e-10	0.978729	0.00498	0.943744	5.642e-10	0.925705	1.278e-10	0.963387	0.005086	0.985703	0.2883	0.979513	0.3029	0.978436	0.246
58	Yes	Risk	HipOA	rs12160491	22:38195796	A	G	0.7047	0.0251	0.623	0.7636	-0.0614	0.0098	4.368e-10	-------+---+	0	7.344	11	0.7706	36523	317638	354161	0.940447	0.958685	0.922556
58	Yes	Risk	TJR	rs12160491	22:38195796	A	G	0.7091	0.0278	0.62	0.7636	-0.0579	0.0093	5.642e-10	---------++-+--	7	15.055	14	0.3744	40678	327728	368406	0.943744	0.961104	0.926698
59	Yes	Lead	THR	rs2276749	3:11643465	T	C	0.0501	0.0066	0.0453	0.0633	-0.1504	0.0254	3.34e-09	------+--+-+--	0	9.175	13	0.7596	23022	296064	319086	0.860364	0.904279	0.818581	0	T	C	0.0501	0.979415	0.04426	0.951991	0.0003907	0.890208	1.974e-08	0.978045	0.1634	0.905018	3.723e-07	0.860364	3.34e-09	0.981081	0.4899	0.97268	0.2986	0.906196	0.009039	0.976286	0.5067
60	Yes	Lead	HipOA	rs781661531	3:187051013	T	C	0.9997	0	0.9997	0.9997	-2.2535	0.347	8.358e-11	????--??????	94.5	18.022	1	2.184e-05	17000	244775	261775	0.105031	0.207341	0.0532048	0	T	C	0.9997	0.648496	0.01345	0.415073	0.0002856	0.105031	8.358e-11	0.623504	0.1047	0.387051	0.002189	0.168167	4.304e-06	NA	NA	NA	NA	NA	NA	NA	NA
61	Yes	Lead	HipOA	rs747952496	3:188311659	A	G	0.0004	0.0001	0.0003	0.0004	1.9487	0.2964	4.907e-11	????++??????	95	19.895	1	8.18e-06	17000	244775	261775	7.01956	12.5489	3.92657	0	A	G	0.0004	1.81884	7.905e-06	2.55563	1.825e-07	7.01956	4.907e-11	2.36411	0.0004629	3.34177	1.025e-05	3.8725	5.152e-05	NA	NA	NA	NA	NA	NA	NA	NA
62	Yes	Lead	HipOA	rs9835230	3:189735461	A	G	0.2433	0.0079	0.2248	0.2517	0.0638	0.0105	1.339e-09	+++++++-++++	0	9.47	11	0.5786	36523	317638	354161	1.06588	1.08804	1.04417	0	A	G	0.2433	1.02183	4.848e-05	1.03738	2.446e-07	1.06588	1.339e-09	1.02655	0.001548	1.04812	2.088e-06	1.06332	1.385e-06	1.02809	0.05011	1.03283	0.02173	1.02644	0.1984	1.06354	0.001314
63	Yes	Lead	AllOA	rs62242105	3:20630395	A	G	0.3312	0.0168	0.0362	0.3535	-0.0289	0.0049	2.928e-09	--------------+-----	0	14.033	19	0.7818	179305	651438	830743	0.971514	0.980889	0.962228	0	A	G	0.3312	0.971514	2.928e-09	0.976969	0.0003546	0.981179	0.04671	0.970931	0.0001037	0.972972	0.00242	0.981866	0.1145	0.965219	0.006095	0.978632	0.0929	0.945539	0.002405	0.974822	0.1448
64	No	Risk	KneeHipOA	rs1546737	3:52407041	T	C	0.3296	0.0224	0.3098	0.391	0.0395	0.0065	1.264e-09	+++++-++--+---	32.7	19.305	13	0.114	90969	402863	493832	1.04029	1.05363	1.02712	0.5587	T	C	0.3259	1.02398	1.159e-06	1.04029	1.264e-09	1.06439	1.006e-10	1.02501	0.001104	1.06184	5.465e-11	1.08926	4.035e-13	1.05085	0.0001554	0.999	0.9383	0.996506	0.8503	1.01197	0.4979
64	No	Lead	THR	rs3774354	3:52817675	A	G	0.3712	0.012	0.3612	0.417	0.0932	0.0113	1.401e-16	+-++++++++++++	6.5	13.909	13	0.3803	23022	296064	319086	1.09768	1.12226	1.07364	0	A	G	0.3712	1.02081	1.131e-05	1.03583	1.818e-08	1.07037	2.453e-13	1.01654	0.02387	1.06897	2.811e-14	1.09768	1.401e-16	1.04781	0.0001912	0.9994	0.9615	0.99104	0.6189	1.01035	0.5466
64	No	Risk	TJR	rs3774354	3:52817675	A	G	0.3716	0.0135	0.3611	0.437	0.0667	0.0088	2.811e-14	+--+++++++--+++	42.3	24.279	14	0.04239	40678	327728	368406	1.06897	1.08757	1.0507
64	No	Risk	HipOA	rs2268023	3:52819327	A	T	0.4109	0.0166	0.3966	0.4518	0.0678	0.0092	1.556e-13	+++++++++--+	26.6	14.995	11	0.1827	36523	317638	354161	1.07015	1.08962	1.05103	0.8663	A	T	0.4066	1.02061	1.081e-05	1.0349	2.89e-08	1.07015	1.556e-13	1.01786	0.01399	1.06418	7.603e-13	1.09232	2.369e-15	1.04383	0.0005341	1.00381	0.7607	0.992429	0.6708	1.01319	0.4368
65	No	Risk	HipOA	rs6855246	4:103112470	A	G	0.9277	0.0189	0.876	0.9812	-0.1087	0.0188	7.94e-09	----------++	9.5	12.152	11	0.3523	36523	317638	354161	0.896999	0.930668	0.864549	0.586	A	G	0.9251	0.936693	2.438e-12	0.930531	6.037e-09	0.896999	7.94e-09	0.940729	2.14e-05	0.922194	3.86e-06	0.90321	8.77e-06	0.929043	0.003219	0.960886	0.1545	0.986985	0.7937	0.994117	0.8919
65	No	Lead	AllOA	rs13107325	4:103188709	T	C	0.0714	0.0151	0.0158	0.13	0.0783	0.0093	3.248e-17	+-+++?-++++--?--+--+	17.7	20.65	17	0.2423	177591	647127	824718	1.08145	1.10134	1.06191	0	T	C	0.0714	1.08145	3.248e-17	1.07659	1.829e-09	1.1086	3.596e-08	1.06727	4.948e-06	1.08578	2.286e-06	1.11104	3.696e-06	1.05739	0.0246	1.05454	0.05915	1.02388	0.6536	1.01593	0.7232
65	No	Risk	KneeHipOA	rs13107325	4:103188709	T	C	0.0726	0.0162	0.0158	0.13	0.0738	0.0123	1.829e-09	+++++++++-?+-+	0.6	12.067	12	0.4403	90070	399467	489537	1.07659	1.10286	1.05095
66	Yes	Lead	AllOA	rs11729628	4:121584282	T	G	0.2393	0.0091	0.0115	0.2576	-0.0313	0.0053	4.736e-09	--+--++----+-+-+----	0	17.678	19	0.5441	179305	651438	830743	0.969185	0.979305	0.959169	0	T	G	0.2393	0.969185	4.736e-09	0.969088	1.149e-05	0.975212	0.01746	0.963098	6.693e-06	0.962906	0.0001398	0.970737	0.0199	0.946769	0.0001109	0.958103	0.002775	0.944594	0.00566	0.932207	0.0003406
67	No	Lead	THR	rs1913707	4:13039440	A	G	0.6045	0.0181	0.5713	0.679	0.0826	0.0111	1.226e-13	+++++++++-++++	0	10.791	13	0.6283	23022	296064	319086	1.08611	1.11	1.06273	0	A	G	0.6045	1.03334	1.392e-12	1.04279	1.461e-11	1.07004	1.824e-13	1.02716	0.0002055	1.06631	1.251e-13	1.08611	1.226e-13	1.04467	0.0003993	1.05485	1.607e-05	1.05517	0.002641	1.06951	7.029e-05
67	No	Risk	TJR	rs1913707	4:13039440	A	G	0.6062	0.0182	0.5722	0.672	0.0642	0.0087	1.251e-13	+---++++++-+-++	29.3	19.798	14	0.1366	40678	327728	368406	1.06631	1.08464	1.04828
67	No	Risk	HipOA	rs1913707	4:13039440	A	G	0.6043	0.0169	0.5722	0.679	0.0677	0.0092	1.824e-13	++++++++--++	47.2	20.85	11	0.03496	36523	317638	354161	1.07004	1.08951	1.05092
67	No	Risk	AllOA	rs1913707	4:13039440	A	G	0.6062	0.0148	0.5743	0.672	0.0328	0.0046	1.392e-12	++-++--+++---+++++++	39.5	31.408	19	0.0364	179305	651438	830743	1.03334	1.0427	1.02407
67	No	Risk	KneeHipOA	rs1913707	4:13039440	A	G	0.6075	0.0162	0.573	0.672	0.0419	0.0062	1.461e-11	++-+++++---+-+	39.7	21.551	13	0.06272	90969	402863	493832	1.04279	1.05554	1.0302
68	Yes	Lead	THR	rs75686861	4:145621328	A	G	0.0946	0.0083	0.0829	0.1268	0.1145	0.0193	3.039e-09	+-++++++++--++	6	13.824	13	0.3863	23022	296064	319086	1.12131	1.16454	1.07969	0	A	G	0.0946	1.02665	0.001005	1.03967	0.0002947	1.08665	1.243e-07	1.01511	0.2309	1.08405	8.1e-08	1.12131	3.039e-09	1.03365	0.1261	1.01765	0.4106	1.02245	0.4658	0.985506	0.6198
69	No	Risk	TKR	rs4865462	4:1690642	A	G	0.529	0.0156	0.4796	0.5546	0.0779	0.0122	1.721e-10	++++++-+++	0	4.182	9	0.8991	18201	233883	252084	1.08101	1.10717	1.05547	0.2476	A	G	0.5274	1.02696	5.302e-09	1.03272	1.331e-07	1.02409	0.008767	1.03873	8.925e-08	1.04949	1.67e-08	1.02368	0.03381	1.08101	1.721e-10	1.01847	0.1359	1.05317	0.003612	1.02132	0.2103
69	No	Risk	HipOA	rs798756	4:1707447	T	C	0.1936	0.0115	0.1746	0.263	-0.0683	0.0114	2.238e-09	-------+--++	28.4	15.365	11	0.1664	36523	317638	354161	0.93398	0.955084	0.913343	0.8983	T	C	0.1932	0.967926	1.42e-08	0.953229	4.107e-10	0.93398	2.238e-09	0.960213	4.915e-06	0.924132	3.286e-13	0.921088	3.91e-09	0.929415	1.977e-06	0.99372	0.6854	0.99362	0.7775	1.01816	0.4012
69	No	Risk	AllOA	rs11731421	4:1749160	A	G	0.3457	0.0362	0.314	0.6821	0.0306	0.0048	1.875e-10	++-+++++++++++-+-+++	0	14.374	19	0.7615	179305	651438	830743	1.03107	1.04082	1.02142	0.1279	A	G	0.3457	1.03107	1.875e-10	1.03946	1.935e-09	1.03376	0.000508	1.0431	1.876e-08	1.05834	3.006e-10	1.03614	0.002151	1.07562	1.284e-08	1.04561	0.0005115	1.0739	0.0001089	1.03894	0.02881
69	No	Risk	KneeOA	rs7680647	4:1750487	T	C	0.6314	0.0413	0.3406	0.672	-0.0442	0.0078	1.24e-08	--?----------+	0	6.402	12	0.8945	58885	325842	384727	0.956763	0.971502	0.942247	0.1281	T	C	0.6294	0.971222	1.858e-09	0.964255	3.555e-08	0.972875	0.004347	0.956763	1.24e-08	0.951134	1.963e-08	0.976383	0.03724	0.928393	5.15e-09	0.953229	0.0003228	0.938193	0.0004735	0.96841	0.06351
69	No	Risk	THR	rs744658	4:1755074	T	C	0.7981	0.0086	0.732	0.8032	0.0818	0.0138	2.742e-09	++-++++++++-++	0	10.539	13	0.6493	23022	296064	319086	1.08524	1.11499	1.05628	0.9152	T	C	0.7975	1.03314	9.885e-09	1.05012	1.471e-10	1.06865	4.359e-09	1.04342	1.566e-06	1.07983	6.22e-13	1.08524	2.742e-09	1.06962	9.066e-06	1.0144	0.3493	1.01816	0.4166	0.988665	0.5846
69	No	Lead	TJR	rs1530586	4:1760927	T	C	0.8001	0.0113	0.742	0.8073	0.0823	0.0108	3.343e-14	++++++++-+++-++	0	7.779	14	0.9005	40678	327728	368406	1.08578	1.10901	1.06304	0	T	C	0.8001	1.03303	1.765e-08	1.05317	1.995e-11	1.0694	4.619e-09	1.04823	1.503e-07	1.08578	3.343e-14	1.0847	5.705e-09	1.08622	8.52e-08	1.01207	0.4332	1.01268	0.5718	0.985506	0.4899
69	No	Risk	KneeHipOA	rs59163323	4:1763318	A	G	0.2001	0.0086	0.1805	0.254	-0.0562	0.008	2.924e-12	-?--------++-+	0	7.893	12	0.7934	79873	389584	469457	0.94535	0.96029	0.930643	0.9534	A	G	0.1998	0.966668	1.016e-08	0.94535	2.924e-12	0.930345	2.46e-09	0.949804	5.029e-08	0.921272	1.366e-13	0.922286	1.135e-08	0.917961	5.551e-08	0.988072	0.4414	0.988566	0.6111	1.01319	0.5432
70	Yes	Lead	AllOA	rs201194999	4:66666895	T	C	0.3011	0.0631	0.0043	0.3145	-0.1264	0.0213	3.054e-09	?-???????-??????????	0	0.101	1	0.7509	43133	309878	353011	0.881262	0.918831	0.845229	0	T	C	0.3011	0.881262	3.054e-09	0.88285	1.158e-07	0.873105	3.427e-06	0.896193	7.161e-06	0.861569	0.000955	0.915944	0.1964	0.820288	0.003071	0.859934	0.0182	0.869532	0.0906	0.878622	0.1214
70	Yes	Risk	SpineOA	rs201194999	4:66666895	T	C	0.305	0.0275	0.0043	0.3075	-0.1668	0.0293	1.239e-08	-????-?????	0	0.04	1	0.8411	7173	203448	210621	0.846369	0.896396	0.799134
71	Yes	Lead	HandOA	rs1560080	5:115338732	A	G	0.8252	0.0129	0.8141	0.8796	-0.0916	0.016	9.614e-09	---------+-	0	7.999	10	0.6289	21208	285124	306332	0.91247	0.941538	0.8843	0	A	G	0.8252	0.979905	0.0008113	0.980493	0.01501	1.0015	0.903	0.966475	0.0002879	0.987677	0.2743	1.0004	0.976	0.95361	0.003063	0.91247	9.614e-09	0.917594	0.000163	0.932301	0.001283
72	Yes	Risk	TJR	rs17677555	5:127852612	C	G	0.2556	0.0198	0.184	0.2718	0.0588	0.0098	1.666e-09	++-+++++++-++++	16.4	16.739	14	0.2703	40678	327728	368406	1.06056	1.08113	1.04039	0.4599	C	G	0.2546	1.03035	1.104e-08	1.04645	9.961e-11	1.06141	9.695e-09	1.04196	5.038e-07	1.06056	1.666e-09	1.07283	2.079e-08	1.04781	0.0007956	1.02347	0.1005	1.01847	0.3739	1.01359	0.4845
72	Yes	Risk	AllOA	rs17677555	5:127852612	C	G	0.2546	0.0211	0.0714	0.2718	0.0299	0.0052	1.104e-08	+++++--++++---++++++	35.6	29.489	19	0.05867	179305	651438	830743	1.03035	1.04091	1.0199
72	Yes	Risk	HipOA	rs17677724	5:128015370	T	C	0.1611	0.0114	0.126	0.1711	0.0723	0.0123	3.535e-09	+++++++++--+	9.1	12.107	11	0.3556	36523	317638	354161	1.07498	1.10121	1.04937	0.839	T	C	0.1622	1.03417	5.597e-08	1.0558	5.869e-11	1.07498	3.535e-09	1.04718	1.912e-06	1.07101	2.803e-09	1.08992	6.01e-09	1.04886	0.003862	1.04949	0.003595	1.05971	0.01641	1.05749	0.01373
72	Yes	Risk	THR	rs17677724	5:128015370	T	C	0.1636	0.0087	0.126	0.1714	0.0861	0.0148	6.01e-09	++-+++++++-+++	11.7	14.721	13	0.3251	23022	296064	319086	1.08992	1.12199	1.05875
72	Yes	Lead	KneeHipOA	rs17615906	5:128018413	T	C	0.8387	0.0114	0.8278	0.914	-0.0543	0.0082	3.757e-11	---------+----	0	10.322	13	0.6674	90969	402863	493832	0.947148	0.962493	0.932047	0	T	C	0.8387	0.966765	3.658e-08	0.947148	3.757e-11	0.935569	4.719e-08	0.949044	4.884e-08	0.936131	8.883e-09	0.92626	2.018e-07	0.947053	0.000921	0.945917	0.0007814	0.943178	0.0155	0.940729	0.007057
73	Yes	Lead	HandOA	rs10062749	5:141805088	T	G	0.2691	0.0116	0.2224	0.294	0.0814	0.0136	2.041e-09	++++++-++++	0	9.195	10	0.5137	21208	285124	306332	1.0848	1.11411	1.05627	0	T	G	0.2691	1.02727	1.456e-07	1.03159	5.546e-06	1.0027	0.7881	1.04519	2.786e-08	1.01847	0.05679	1.0009	0.9412	1.04404	0.001556	1.0848	2.041e-09	1.08915	1.417e-05	1.11182	1.289e-08
73	Yes	Risk	ThumbOA	rs10062749	5:141805088	T	G	0.267	0.0125	0.2227	0.289	0.106	0.0186	1.289e-08	++++++++	0	5.974	7	0.5428	10559	236671	247230	1.11182	1.1531	1.07202
73	Yes	Risk	KneeOA	rs10038860	5:141809938	A	G	0.274	0.0208	0.0987	0.302	0.046	0.0079	5.618e-09	+++++++++-++++	10.1	14.456	13	0.3426	63502	335819	399321	1.04707	1.06341	1.03099	0.9551	A	G	0.2737	1.02757	9.306e-08	1.03396	9.243e-07	1.0028	0.7843	1.04707	5.618e-09	1.02163	0.02411	1.0031	0.803	1.04949	0.0003592	1.07767	3.013e-08	1.08156	5.932e-05	1.10617	5.09e-08
74	No	Risk	HipOA	rs4073717	5:170864021	T	G	0.2013	0.0061	0.1905	0.2133	-0.0672	0.0113	2.535e-09	-------+----	2.8	11.313	11	0.4174	36523	317638	354161	0.935008	0.955947	0.914528	0.2188	T	G	0.2005	0.981081	0.0007209	0.960213	9.28e-08	0.935008	2.535e-09	0.972388	0.001503	0.942047	2.182e-08	0.930624	1.577e-07	0.945066	0.0001985	0.973361	0.07561	0.979415	0.3491	0.976774	0.27
74	No	Lead	KneeHipOA	rs3884606	5:170871074	A	G	0.5229	0.0212	0.5048	0.5849	-0.0374	0.0061	8.956e-10	--------++-+--	25.1	17.348	13	0.1839	90969	402863	493832	0.963291	0.974877	0.951842	0	A	G	0.5229	0.977556	6.245e-07	0.963291	8.956e-10	0.950944	2.966e-08	0.972388	7.756e-05	0.956093	1.662e-07	0.948001	1.278e-06	0.969766	0.01086	0.969863	0.01186	0.954565	0.008241	0.962328	0.02119
75	Yes	Lead	KneeOA	rs2066928	5:30843787	A	G	0.4825	0.0394	0.437	0.9224	-0.0412	0.0072	1.199e-08	---------+++--	0	11.167	13	0.5968	63502	335819	399321	0.959637	0.973275	0.94619	0	A	G	0.4825	0.980003	1.261e-05	0.970154	1.002e-06	0.980395	0.03037	0.959637	1.199e-08	0.968313	0.0001865	0.980101	0.06899	0.949804	2.65e-05	0.975895	0.04757	0.960982	0.02431	0.962135	0.02141
76	Yes	Risk	HipOA	rs10940168	5:67823586	A	G	0.3942	0.0142	0.3731	0.417	-0.0534	0.0092	7.737e-09	----------+-	47.7	21.035	11	0.03301	36523	317638	354161	0.948001	0.96525	0.93106	1	A	G	0.3973	0.9991	0.8427	0.992429	0.2235	0.948001	7.737e-09	1.0139	0.05735	0.976383	0.006107	0.936599	5.163e-09	1.03056	0.01519	1.0139	0.2554	1.00371	0.737	1.03149	0.07082
76	Yes	Lead	THR	rs56132153	5:67825133	A	C	0.6056	0.0134	0.583	0.6262	0.0661	0.0112	3.799e-09	+++++++++--+++	50.7	26.387	13	0.01508	23022	296064	319086	1.06833	1.09204	1.04514	0	A	C	0.6056	1.0009	0.8415	1.00753	0.2318	1.05475	8.023e-09	0.9859	0.0504	1.02378	0.007068	1.06833	3.799e-09	0.969573	0.01245	0.986887	0.2889	0.992429	0.6755	0.970737	0.08528
77	Yes	Risk	HandOA	rs7748189	6:18385889	A	G	0.7315	0.0146	0.7123	0.7938	0.0799	0.0137	6.134e-09	++++++-++++	0	7.201	10	0.7063	21208	285124	306332	1.08318	1.11266	1.05448	0.4186	A	G	0.7315	1.01136	0.02795	1.003	0.6617	1.0141	0.1724	0.996905	0.6989	0.998901	0.9128	1.00713	0.5675	0.993024	0.6077	1.08318	6.134e-09	1.11862	2.215e-08	1.07778	7.461e-05
77	Yes	Lead	FingerOA	rs9396861	6:18404133	A	C	0.6097	0.0181	0.597	0.699	0.1181	0.0182	9.347e-11	++++++++	0	2.288	7	0.9422	10818	255841	266659	1.12536	1.16622	1.08592	0	A	C	0.6097	1.00833	0.1014	0.991933	0.2574	1.00471	0.6426	0.984915	0.07597	0.988764	0.2046	0.994714	0.6417	0.975895	0.05378	1.09046	1.683e-08	1.12536	9.347e-11	1.06492	0.0002679
78	No	Lead	HipOA	rs79220007	6:26098474	T	C	0.9265	0.0134	0.9083	0.993	-0.1059	0.0177	2.215e-09	-------+-+++	0	9.973	11	0.5328	36523	317638	354161	0.899515	0.931268	0.868844	0	T	C	0.9265	0.95552	2.757e-07	0.948285	1.201e-05	0.899515	2.215e-09	0.966572	0.01796	0.937724	8.531e-05	0.904023	1.279e-06	0.964737	0.1291	1.01704	0.4936	1.0497	0.1668	0.978045	0.4924
79	No	Lead	KneeHipOA	rs2856821	6:33046742	T	C	0.7896	0.0113	0.783	0.8303	0.0461	0.0079	5.706e-09	+++-?-++--+?++	32	16.181	11	0.1346	82391	374490	456881	1.04718	1.06352	1.03109	0	T	C	0.7896	1.03262	4.318e-08	1.04718	5.706e-09	1.04844	3.761e-05	1.04571	1.103e-06	1.05454	1.521e-06	1.05096	0.0005655	1.06375	7.483e-05	1.02235	0.1579	1.01116	0.6226	1.0145	0.5148
80	Yes	Lead	TJR	rs2038740	6:35114542	T	C	0.7218	0.0205	0.6938	0.7903	-0.0585	0.0095	6.195e-10	--+--+----++---	0.7	14.105	14	0.4419	40678	327728	368406	0.943178	0.960904	0.925779	0	T	C	0.7218	0.980493	9.837e-05	0.969766	5.938e-06	0.950184	4.143e-07	0.976188	0.002218	0.943178	6.195e-10	0.940071	3.77e-07	0.957528	0.001236	0.985013	0.2706	0.994217	0.7737	0.95772	0.0228
81	No	Risk	TJR	rs9472367	6:44774597	T	C	0.2654	0.0155	0.2163	0.283	0.0657	0.0096	7.696e-12	+++++++++++++++	0	6.874	14	0.9394	40678	327728	368406	1.06791	1.08819	1.048	0.4583	T	C	0.2637	1.02675	3.341e-07	1.04123	5.452e-09	1.07197	1.012e-11	1.02491	0.002365	1.06791	7.696e-12	1.08166	2.011e-10	1.05454	0.0001088	1.02696	0.05511	1.00733	0.721	1.01308	0.4974
81	No	Risk	HipOA	rs6908606	6:44998888	A	G	0.711	0.0204	0.6931	0.7513	-0.0688	0.0099	3.862e-12	-----------+	0	5.519	11	0.9034	36523	317638	354161	0.933513	0.951804	0.915574	0.5555	A	G	0.7077	0.976286	1.642e-06	0.962809	1.686e-08	0.933513	3.862e-12	0.980003	0.00974	0.939507	2.11e-11	0.92118	7.364e-12	0.956763	0.0009271	0.96841	0.0172	0.987183	0.5136	0.982751	0.3503
81	No	Risk	KneeHipOA	rs12193102	6:45145402	C	G	0.6131	0.0223	0.6046	0.981	-0.0525	0.0089	3.495e-09	??????--??+???	0	0.347	2	0.8408	39270	319040	358310	0.948854	0.965551	0.932446	0.3176	C	G	0.6125	0.976969	6.802e-05	0.948854	3.495e-09	0.921733	1.131e-09	0.964062	0.0008379	0.937255	2.191e-09	0.921456	1.103e-08	0.942141	8.287e-05	0.973945	0.1623	0.975798	0.2695	0.954565	0.03089
81	No	Lead	THR	rs17288390	6:45384018	T	C	0.6476	0.0202	0.6325	0.6884	-0.0813	0.0114	9.161e-13	-+-------+----	0	11.063	13	0.6056	23022	296064	319086	0.921917	0.942748	0.901547	0	T	C	0.6476	0.987677	0.009017	0.977458	0.0003457	0.947053	7.123e-09	0.998601	0.8483	0.945823	3.265e-10	0.921917	9.161e-13	0.97609	0.05638	0.995809	0.7403	1.01207	0.5231	0.998701	0.942
82	No	Risk	TJR	rs80287694	6:55636940	A	G	0.8917	0.0154	0.842	0.9183	-0.0874	0.0138	2.598e-10	+--------+-----	10	15.559	14	0.3411	40678	327728	368406	0.91631	0.941433	0.891859	0.8624	A	G	0.8915	0.982652	0.01715	0.953897	1.393e-06	0.901766	1.613e-12	0.97268	0.01509	0.91631	2.598e-10	0.878271	2.434e-13	0.975017	0.2002	0.987874	0.5491	0.99005	0.7439	1.00642	0.825
82	No	Lead	THR	rs9475400	6:55638258	T	C	0.0979	0.0139	0.0747	0.154	0.1357	0.0184	1.729e-13	++++++++-+++++	34.2	19.753	13	0.1015	23022	296064	319086	1.14534	1.1874	1.10477	0	T	C	0.0979	1.01908	0.01319	1.04561	1.031e-05	1.11449	8.029e-13	1.02347	0.04868	1.09275	6.514e-10	1.14534	1.729e-13	1.02757	0.1852	1.00854	0.6849	1.01329	0.6769	0.986196	0.6408
82	No	Risk	HipOA	rs9475400	6:55638258	T	C	0.0987	0.0126	0.0747	0.154	0.1084	0.0151	8.029e-13	++++++++++++	26.3	14.927	11	0.1859	36523	317638	354161	1.11449	1.14797	1.08199
83	No	Lead	THR	rs12209223	6:76164589	A	C	0.1106	0.0111	0.076	0.1344	0.1968	0.0175	1.921e-29	+++++-++++-+++	3.8	13.51	13	0.4092	23022	296064	319086	1.2175	1.25998	1.17645	0	A	C	0.1106	1.03293	1.059e-05	1.0519	2.644e-07	1.15004	1.878e-22	1.00864	0.4542	1.12154	6.624e-17	1.2175	1.921e-29	1.02276	0.2575	1.02183	0.2703	1.01908	0.4973	1.05517	0.04144
83	No	Risk	HipOA	rs12209223	6:76164589	A	C	0.1117	0.0125	0.076	0.1345	0.1398	0.0143	1.878e-22	++++++++++-+	61.1	28.269	11	0.002944	36523	317638	354161	1.15004	1.18273	1.11826
83	No	Risk	TJR	rs12209223	6:76164589	A	C	0.1091	0.0116	0.07	0.1342	0.1147	0.0137	6.624e-17	++++++-++++--++	0	11.761	14	0.6255	40678	327728	368406	1.12154	1.15206	1.09182
84	Yes	Lead	TJR	rs116934101	7:101775597	A	G	0.2658	0.023	0.2473	0.3106	0.0591	0.0102	7.116e-09	+++?+-++-+++-++	29.8	18.518	13	0.1388	39115	320815	359930	1.06088	1.0823	1.03988	0	A	G	0.2658	1.02583	1.58e-05	1.04289	7.119e-07	1.05295	2.191e-05	1.03676	0.0005224	1.06088	7.116e-09	1.0594	9.333e-06	1.06823	5.49e-06	1.03056	0.07828	1.02357	0.2461	1.04991	0.01087
85	Yes	Lead	AllOA	rs12667224	7:114024316	A	G	0.5198	0.0221	0.4948	0.6832	-0.0274	0.0045	1.661e-09	-------+--+++--+--++	0	16.914	19	0.5957	179305	651438	830743	0.972972	0.981591	0.964428	0	A	G	0.5198	0.972972	1.661e-09	0.976774	0.0001112	0.972486	0.002007	0.972875	9.912e-05	0.985703	0.09071	0.985999	0.1992	0.972875	0.0236	0.953229	7.632e-05	0.960886	0.023	0.958103	0.01011
86	No	Lead	THR	rs143083812	7:128843410	T	C	0.0011	0.0002	0.0006	0.0013	1.1947	0.1759	1.113e-11	+??+????????++	15.8	3.565	3	0.3124	20759	258039	278798	3.30257	4.66206	2.33951	0	T	C	0.0011	1.22226	0.03249	1.92072	2.291e-07	2.8962	8.209e-11	1.27112	0.1796	2.08465	8.439e-07	3.30257	1.113e-11	1.0662	0.812	NA	NA	NA	NA	NA	NA
86	No	Risk	HipOA	rs143083812	7:128843410	T	C	0.0011	0.0002	0.0005	0.0013	1.0634	0.1637	8.209e-11	+??+++??????	1.4	3.044	3	0.3849	25226	280411	305637	2.8962	3.99182	2.1013
87	Yes	Lead	KneeHipOA	rs571734653	7:137143697	A	C	0.0003	0	0.0003	0.0003	1.7969	0.3082	5.559e-09	??????++??????	78.2	4.584	1	0.03227	38371	315644	354015	6.03092	11.0338	3.29643	0	A	C	0.0003	2.81877	3.994e-06	6.03092	5.559e-09	9.02321	4.333e-08	5.76497	4.245e-06	5.09266	7.704e-06	6.77541	9.933e-06	NA	NA	NA	NA	NA	NA	NA	NA
88	Yes	Lead	TKR	rs7787744	7:150521096	A	G	0.6662	0.0286	0.5909	0.7224	0.0779	0.0128	1.292e-09	++++++++++	15.3	10.622	9	0.3025	18201	233883	252084	1.08101	1.10848	1.05423	0	A	G	0.6662	1.01715	0.0004137	1.02778	1.837e-05	1.01481	0.12	1.03915	2.391e-07	1.03946	1.609e-05	1.0144	0.2196	1.08101	1.292e-09	1.00401	0.7571	0.979023	0.2675	1.00773	0.6685
89	No	Lead	HipOA	rs111844273	7:18436337	A	G	0.0209	0.0039	0.0127	0.032	0.2317	0.0325	1.049e-12	++++++-+++++	13.3	12.681	11	0.3147	36523	317638	354161	1.26074	1.34366	1.18294	0	A	G	0.0209	1.03624	0.03091	1.10164	1.477e-05	1.26074	1.049e-12	1.01288	0.6302	1.15847	9.322e-07	1.28917	2.839e-11	1.04206	0.3415	1.04833	0.2739	1.07552	0.2138	1.04133	0.4788
89	No	Risk	THR	rs111844273	7:18436337	A	G	0.0222	0.0029	0.0117	0.032	0.254	0.0382	2.839e-11	+--+--+-++-?++	7.8	13.011	12	0.3682	22961	293511	316472	1.28917	1.3894	1.19618
90	No	Risk	TJR	rs10956488	8:130717755	A	G	0.843	0.0135	0.8177	0.8657	0.0834	0.0118	1.557e-12	-+++++-+++++-++	41.4	23.872	14	0.04748	40678	327728	368406	1.08698	1.11241	1.06213	0.7096	A	G	0.8375	1.02644	3.213e-05	1.04175	1.199e-06	1.09439	7.177e-13	1.01939	0.04836	1.08698	1.557e-12	1.12199	3.592e-14	1.03241	0.05607	0.9996	0.9805	1.03987	0.09631	1.02092	0.358
90	No	Lead	THR	rs11984666	8:130730280	A	C	0.199	0.0119	0.1751	0.227	-0.1086	0.0136	1.689e-15	----------+---	14.2	15.149	13	0.2982	23022	296064	319086	0.897089	0.921323	0.873493	0	A	C	0.199	0.976579	2.709e-05	0.966765	8.073e-06	0.921456	5.177e-13	0.986196	0.1138	0.933607	8.357e-11	0.897089	1.689e-15	0.984029	0.2818	0.987183	0.3955	0.959829	0.06008	0.980297	0.3376
90	No	Risk	HipOA	rs765002298	8:130733847	D	I	0.1966	0.0151	0.1753	0.2173	-0.1063	0.0134	1.753e-15	?-?---??????	0	0.236	3	0.9716	27336	277909	305245	0.899155	0.923083	0.875847	?	D	I	0.2102	0.975407	8.239e-05	0.955615	7.523e-07	0.899155	1.753e-15	0.980885	0.07999	0.923948	2.327e-11	0.885148	3.115e-15	0.97064	0.07428	0.982652	0.3856	0.966862	0.1715	0.983734	0.4763
91	Yes	Risk	KneeHipOA	rs80308593	9:110403802	C	G	0.8465	0.0097	0.826	0.9286	0.0575	0.0086	1.898e-11	++++++++---+-+	0	12.195	13	0.5118	90969	402863	493832	1.05919	1.07719	1.04148	0.7105	C	G	0.8464	1.03469	8.598e-08	1.05919	1.898e-11	1.0945	1.261e-12	1.043	2.337e-05	1.08145	8.636e-11	1.11293	5.87e-12	1.05897	0.0008354	1.0455	0.009564	1.0248	0.3259	1.0286	0.2316
91	Yes	Lead	THR	rs79895530	9:110416422	T	C	0.13	0.0088	0.1115	0.1487	-0.1246	0.0165	3.859e-14	-+------------	0	8.034	13	0.8414	23022	296064	319086	0.88285	0.911867	0.854756	0	T	C	0.13	0.971611	1.859e-05	0.948001	2.976e-09	0.904385	7.038e-14	0.967635	0.001564	0.920627	9.378e-11	0.88285	3.859e-14	0.950754	0.005303	0.967732	0.07182	0.990248	0.7136	0.97609	0.3357
91	Yes	Risk	HipOA	rs79895530	9:110416422	T	C	0.1323	0.009	0.1115	0.159	-0.1005	0.0134	7.038e-14	------++----	0	7.049	11	0.7951	36523	317638	354161	0.904385	0.928452	0.880942
91	Yes	Risk	TJR	rs79752115	9:110428477	A	C	0.1193	0.0072	0.1048	0.138	-0.0876	0.0133	3.925e-11	-++--------+---	0	13.5	14	0.4876	40678	327728	368406	0.916127	0.940322	0.892555	0.8087	A	C	0.1199	0.971319	3.679e-05	0.945066	2.548e-09	0.902307	2.773e-13	0.964351	0.001	0.916127	3.925e-11	0.880205	7.971e-14	0.943461	0.001988	0.959637	0.03056	0.9687	0.2522	0.959925	0.1171
92	No	Risk	AllOA	rs4979341	9:116905543	T	C	0.2746	0.039	0.231	0.599	0.0316	0.0052	1.386e-09	+-?++++++++-+++++-++	11.1	20.24	18	0.3195	170700	641469	812169	1.0321	1.04268	1.02164	0.1752	T	C	0.2746	1.0321	1.386e-09	1.04645	1.279e-10	1.02829	0.006923	1.05211	7.66e-10	1.06418	8.307e-11	1.05285	2.92e-05	1.08329	4.596e-09	1.04175	0.004277	1.07401	0.0002997	1.06311	0.001073
92	No	Lead	KneeHipOA	rs72760655	9:116916214	A	C	0.3309	0.0215	0.255	0.4168	0.0465	0.0065	5.974e-13	++++++++--++-+	13.9	15.095	13	0.3015	90969	402863	493832	1.0476	1.06103	1.03434	0	A	C	0.3309	1.02798	1.059e-08	1.0476	5.974e-13	1.043	1.07e-05	1.05012	7.254e-11	1.06492	3.442e-12	1.05813	1.115e-06	1.08145	1.252e-09	1.03894	0.003137	1.04227	0.02644	1.07058	0.0001126
92	No	Risk	KneeOA	rs72760655	9:116916214	A	C	0.3317	0.0235	0.255	0.4168	0.0489	0.0075	7.254e-11	++++++++--++-+	16.5	15.568	13	0.2733	63502	335819	399321	1.05012	1.06567	1.03479
92	No	Risk	TJR	rs737142	9:116929327	T	C	0.6661	0.0179	0.6225	0.739	-0.0639	0.009	1.013e-12	-++---+--------	12.7	16.045	14	0.3107	40678	327728	368406	0.938099	0.954793	0.921696	0.9172	T	C	0.6642	0.974433	6.354e-08	0.955902	1.814e-12	0.95705	3.725e-06	0.953801	2.124e-10	0.938099	1.013e-12	0.943933	5.337e-07	0.923855	5.577e-10	0.960213	0.001534	0.960886	0.03103	0.931182	4.608e-05
92	No	Risk	TKR	rs7023177	9:116935696	C	G	0.6682	0.0193	0.6179	0.735	-0.08	0.0128	4.273e-10	-+---++---	35.8	14.01	9	0.122	18201	233883	252084	0.923116	0.946568	0.900246	0.8749	C	G	0.6649	0.974043	4.226e-08	0.955902	2.205e-12	0.958007	6.406e-06	0.953897	2.534e-10	0.938286	1.387e-12	0.945256	1.093e-06	0.923116	4.273e-10	0.959253	0.001213	0.958103	0.02061	0.932674	7.152e-05
93	No	Lead	THR	rs1330349	9:117840742	C	G	0.589	0.0247	0.517	0.6378	0.093	0.0111	6.466e-17	++++++-+++++++	0	5.361	13	0.9664	23022	296064	319086	1.09746	1.1216	1.07384	0	C	G	0.589	1.01329	0.00518	1.02122	0.000997	1.06492	6.936e-12	1.0008	0.9196	1.0477	6.859e-08	1.09746	6.466e-17	0.994018	0.6269	1.01704	0.1908	1.01045	0.5663	1.03025	0.08132
93	No	Risk	HipOA	rs1330349	9:117840742	C	G	0.5883	0.0234	0.517	0.6378	0.0629	0.0092	6.936e-12	+++++++++--+	17	13.258	11	0.2768	36523	317638	354161	1.06492	1.0843	1.04589
94	Yes	Lead	HipOA	rs7862601	9:118343026	A	G	0.6244	0.0134	0.5972	0.6341	-0.0633	0.0109	6.188e-09	?-?---??????	61.3	7.756	3	0.05132	27336	277909	305245	0.938662	0.958931	0.918821	0	A	G	0.6244	0.991139	0.09032	0.966088	5.423e-06	0.938662	6.188e-09	0.981179	0.03755	0.959253	2.046e-05	0.936505	2.668e-07	0.984816	0.2714	0.971514	0.08288	0.966572	0.09588	0.975798	0.1988
95	No	Lead	THR	rs1321917	9:119324929	C	G	0.4088	0.008	0.3626	0.416	0.098	0.0111	9.868e-19	+++++++-++++++	13.3	14.988	13	0.3081	23022	296064	319086	1.10296	1.12722	1.07923	0	C	G	0.4088	1.00481	0.2944	1.01867	0.002725	1.07562	1.395e-15	0.990347	0.1758	1.05033	1.273e-08	1.10296	9.868e-19	0.9995	0.9649	0.965509	0.004508	0.941576	0.0008317	0.955615	0.00759
95	No	Risk	TJR	rs1321917	9:119324929	C	G	0.4077	0.0088	0.3622	0.4142	0.0491	0.0086	1.273e-08	+-++++++-++--++	33	20.892	14	0.1044	40678	327728	368406	1.05033	1.06818	1.03277
95	No	Risk	HipOA	rs2416564	9:119370679	T	C	0.5981	0.0149	0.5878	0.6438	-0.0734	0.0091	1.002e-15	-+-------+++	43.2	19.38	11	0.05461	36523	317638	354161	0.929229	0.945951	0.912803	0.9678	T	C	0.5993	0.995112	0.2857	0.980297	0.001263	0.929229	1.002e-15	1.00763	0.2881	0.953038	2.923e-08	0.908827	1.065e-17	1.0006	0.9633	1.03614	0.004143	1.05908	0.001431	1.04718	0.006804
96	Yes	Lead	HipOA	rs10983775	9:120521100	T	C	0.5417	0.0115	0.5342	0.593	-0.053	0.009	4.651e-09	---------+--	27	15.072	11	0.1792	36523	317638	354161	0.94838	0.965258	0.931798	0	T	C	0.5417	0.981179	3.218e-05	0.970834	1.289e-06	0.94838	4.651e-09	0.978045	0.001871	0.961462	4.029e-06	0.947811	9.944e-07	0.97064	0.01394	0.987874	0.3155	0.9998	0.9913	0.983045	0.3059
97	No	Risk	HipOA	rs12377624	9:129373110	C	G	0.3618	0.0204	0.3121	0.417	-0.0626	0.0095	4.592e-11	------+++---	0.2	11.019	11	0.4417	36523	317638	354161	0.939319	0.956973	0.921991	1	C	G	0.3665	1.00361	0.4533	0.997304	0.6738	0.939319	4.592e-11	1.02562	0.0006504	0.965992	0.0001032	0.922194	1.808e-12	1.01664	0.1938	1.00511	0.6873	1.02061	0.2629	1.0002	0.9916
97	No	Lead	THR	rs62578126	9:129375338	T	C	0.369	0.0151	0.3134	0.417	-0.0814	0.0115	1.387e-12	-+------------	0	7.041	13	0.9	23022	296064	319086	0.921825	0.942838	0.90128	0	T	C	0.369	1.00351	0.4622	0.997304	0.6688	0.939319	4.291e-11	1.02562	0.0006537	0.965799	9.181e-05	0.921825	1.387e-12	1.01633	0.2027	1.00401	0.7524	1.02041	0.2666	1.0001	0.9948
98	Yes	Lead	HipOA	rs10465114	9:129917824	A	G	0.2203	0.0129	0.154	0.2364	0.0625	0.0109	9.041e-09	++++++++-++-	37.8	17.683	11	0.08924	36523	317638	354161	1.06449	1.08748	1.04199	0	A	G	0.2203	1.01248	0.0223	1.03015	4.958e-05	1.06449	9.041e-09	1.00975	0.2573	1.03025	0.003643	1.06258	3.688e-06	0.992925	0.6289	0.995112	0.7399	0.976676	0.2748	0.995311	0.8187
99	No	Lead	KneeHipOA	rs10974438	9:4291928	A	C	0.6457	0.0134	0.602	0.6658	0.0417	0.0064	7.39e-11	+++-+++++++-++	42.7	22.689	13	0.04557	90969	402863	493832	1.04258	1.05574	1.02959	0	A	C	0.6457	1.0247	3.188e-07	1.04258	7.39e-11	1.04081	2.758e-05	1.04436	4.885e-09	1.05222	1.995e-08	1.05601	3.204e-06	1.05538	3.116e-05	1.02306	0.07392	1.0246	0.1888	1.0431	0.01673
99	No	Risk	KneeOA	rs10974438	9:4291928	A	C	0.6434	0.0136	0.603	0.6658	0.0434	0.0074	4.885e-09	+++-++++++-+++	27.1	17.841	13	0.1637	63502	335819	399321	1.04436	1.05961	1.02932
100	Yes	Lead	TJR	rs76340814	9:98321412	A	G	0.0525	0.0058	0.045	0.0635	-0.1176	0.0196	1.87e-09	-++---+--------	0	12.518	14	0.5648	40678	327728	368406	0.889052	0.923869	0.855546	0	A	G	0.0525	0.98334	0.1009	0.955137	0.0008834	0.931089	0.0004845	0.963773	0.02068	0.889052	1.87e-09	0.900505	3.056e-05	0.888341	2.379e-05	0.974043	0.3394	0.934447	0.08257	0.968022	0.3796
E1	Yes	Lead	EarlyAllOA	rs148693048	8:24598320	T	C	0.0012	0.0005	0.0006	0.0017	1.8341	0.3322	3.367e-08	+++	22.8	2.59	2	0.2739	6838	41449	48287	6.2595	12.0035	3.26415	0	T	C	0.0012	1.07487	0.2587	1.1155	0.2085	0.994117	0.9655	1.15662	0.1631	1.15673	0.2314	1.06865	0.6841	1.23146	0.2295	1.06449	0.7612	0.919431	0.7686	0.888785	0.658
Abbreviations and headers: Signal, Number assigned to each independent signal; Novel?, 'Yes' indicates a new osteoarthritis signal and 'no' indicates a previously reported osteoarthritis association; 100Signals, 'Lead' indicates the SNV associated with the signal for the most significant phenotype, this SNV is reported in Table 2, 'Risk' indicates dependent SNVs associated with 'Lead'; PHENO, ost…
[truncated: 4 more columns]
