# Supplementary material for: Deciphering osteoarthritis genetics across 826,690 individuals from 9 populations
Source: Cell. 2021 Sep 2;184(18):4784–4818.e17. doi: 10.1016/j.cell.2021.07.038 (PMC8459317; doi:10.1016/j.cell.2021.07.038)
Supplement: Table S4. PRS in 11 osteoarthritis phenotypes, related to Genetic architecture: Identification of osteoarthritis risk variants and STAR Methods [file mmc4.xlsx]

## Sheet: Table S4
Table S4. PRS in 11 osteoarthritis phenotypes, related GENETIC ARCHITECTURE: Identification of osteoarthritis risk variants and STAR Methods.
deCODE PRS							arcOGEN PRS						UK Biobank PRS									ALSPAC PRS
Target dataset: deCODE Software:LDpred							Target dataset: arcOGEN Software:PRSice						Target dataset: UKBB Software:PRSice						Odds ratio for top versus bottom deciles				All OA			Hip OA			Knee OA			All OA Males			All OA Females
PRS – AllOA							Phenotype	The most predictive P-value threshold according to PRSice	Number of SNPs	Pval	R2	Area under the curve C statistic (%)	Phenotype	The most predictive P-value threshold according to PRSice	Number of SNPs	Pval	R2	Area under the curve C statistic (%)	OR	95%CI	Pvalue		Effect	SE	p-value	Effect	SE	p-value	Effect	SE	p-value	Effect	SE	p-value	Effect	SE	p-value
decode phenotype	P	beta	SE	nAff	nCon	R2	AllOA	9.9913e-05	1304	1.26102e-11	0.0117718	53.3	AllOA	9.8113e-05	1196	5.63323e-17	0.00363238	51.13	1.1446	1.101861, 1.188978	2.83557e-12	BMI
AllOA	2.83557e-187	0.2891	0.009904	13941	105139	0.01256	HipOA	5.413e-06	185	1.19683e-36	0.0228232	57.65	HipOA	6.813e-06	168	3.81158e-19	0.00306286	54.1	1.4824	1.345639, 1.633393	6.38357e-16	Intercept
KneeHipOA	2.28613e-170	0.375	0.01348	6990	88489	0.01864	KneeOA	5.2713e-05	783	1.37726e-12	0.0171591	54.11	KneeOA	8.6513e-05	1028	5.54678e-26	0.00556643	52.37	1.351	1.257903, 1.451092	7.62168e-17	mean BMI at average age 9.9	17.9	0.25		17.9	0.26		17.5	0.26		17.5	0.34		17.8	0.37
HipOA	2.42982e-99	0.3648	0.01724	3990	88489	0.01547	KneeHipOA	6.9613e-05	1062	2.3257e-20	0.0148459	54.4	KneeHipOA	1.0913e-05	204	6.27346e-41	0.0039182	52.92	1.3609	1.283542, 1.442972	2.21539e-25	Difference in mean BMI at 9.9 per unit increase in PRS	0.05	0.41	0.896	0.01	0.14	0.936	0.39	0.24	0.111	-0.05	0.55	0.923	0.15	0.59	0.804
KneeOA	4.18065e-126	0.4164	0.01743	3842	86895	0.02064	TJR	5.9413e-05	747	6.2504e-36	0.0175954	58.6	TJR	5.13e-07	27	2.89788e-46	0.00540531	53.38	1.5277	1.418419, 1.645576	8.39003e-30	Slope
SpineOA	1.01951e-55	0.3861	0.02455	1807	96849	0.01477	THR	1.13e-07	52	4.44779e-50	0.0302064	58.6	THR	9.13e-07	54	1.52441e-106	0.0163977	57.29	2.3282	2.097853, 2.585080	1.33684e-60	change in mean slope between age 9.9 and 11.8 per unit increase in PRS	0.02	0.1	0.872	0.04	0.04	0.322	0.18	0.06	0.004	-0.18	0.14	0.183	0.22	0.15	0.146
HandOA	1.96929e-92	0.2654	0.01302	7154	99624	0.00945	TKR	9.9613e-05	739	9.77726e-13	0.00992663	54.54	TKR	1.13e-07	2	8.59909e-10	0.00462405	52.01	1.2762	1.172530, 1.389674	9.87262e-09	change in mean slope between age 11.8 and 13.8 per unit increase in PRS	0.44	0.13	0.001	0.05	0.05	0.315	-0.11	0.08	0.171	0.55	0.18	0.002	0.32	0.2	0.101
FingerOA	2.57945e-76	0.2624	0.01419	5869	99624	0.00881							SpineOA	1.13e-07	4	0.0134118	0.00528444	50.02	1.08842	1.005196, 1.178662	0.0353427	change in mean slope between age 13.8 and 15.5 per unit increase in PRS	-0.04	0.19	0.845	0.01	0.07	0.917	-0.03	0.12	0.793	-0.09	0.26	0.731	0.02	0.27	0.935
ThumbOA	9.08969e-81	0.2904	0.01526	4999	90199	0.01081							HandOA	1.613e-06	31	0.0175818	0.0106154	52.25	1.38745	1.070244, 1.800478	0.01271	change in mean slope between age 15.5 and age 17.8 per unit increase in PRS	0.2	0.17	0.233	0.03	0.06	0.639	0.13	0.1	0.195	0.16	0.24	0.503	0.25	0.24	0.304
THR_or_TKR	9.97612e-154	0.3854	0.01459	5779	82340	0.01961							Finger	4.13e-07	10	1.61051e-05	0.0567496	58.99	2.65311	1.366390 , 5.297009	0.00251909	change in mean slope between age 17.8 and age 24.5 per unit increase in PRS	0.02	0.11	0.867	0.04	0.04	0.241	-0.03	0.06	0.623	0.08	0.16	0.614	-0.02	0.14	0.861
THR	4.44089e-91	0.3697	0.01827	3493	81837	0.01599							ThumbOA	1.3e-08	2	0.115357	0.011566	49.32	0.98819	0.8024425, 1.2174231	0.917514	TBLH BMD
TKR	2.87891e-99	0.4326	0.02046	2687	74400	0.02188							Biological revelvance PRSs									Intercept
													Skeletal Development		Number of SNVs	Pval	R2	Empirical Pval				mean TBLH BMD at average age 9.9	0.775	0.005		0.763	0.005		0.765	0.005
PRS – KneeHipOA													AllOA	NA	50	0.235123	0.0032984	0.376562				Difference in mean TBLH BMD at 9.9 per unit increase in PRS	0.002	0.008	0.83	0.007	0.003	0.012	0.01	0.005	0.04
decode phenotype	P	beta	SE	nAff	nCon	R2							HipOA	NA	50	0.207718	0.000908119	0.315268				Slope
AllOA	8.71614e-155	0.2605	0.00983	13941	105139	0.0103							KneeOA	NA	50	0.319373	0.00379405	0.474053				change in mean slope between age 9.9 and 11.8 per unit increase in PRS	0.001	0.002	0.814	-3.92x10-4	0.001	0.647	0.001	0.001	0.434
KneeHipOA	1.60276e-160	0.3616	0.01339	6990	88489	0.01747							KneeHipOA	NA	50	0.139066	0.00201571	0.221778				change in mean slope between age 11.8 and 13.8 per unit increase in PRS	0.009	0.003	0.007	0.002	0.001	0.135	0.005	0.002	0.014
HipOA	5.81667e-95	0.3545	0.01715	3990	88489	0.01471							TJR	NA	50	0.0299939	0.0018689	0.0528947				change in mean slope between age 13.8 and 15.5 per unit increase in PRS	-0.007	0.005	0.135	-0.001	0.002	0.7	-0.003	0.003	0.325
KneeOA	1.14809e-121	0.4059	0.0173	3842	86895	0.0198							THR	NA	50	0.13924	0.000713778	0.222178				change in mean slope between age 15.5 and age 17.8 per unit increase in PRS	-0.002	0.004	0.618	0.002	0.001	0.209	-0.001	0.003	0.837
SpineOA	5.08884e-49	0.3579	0.02432	1807	96849	0.01285							TKR	NA	50	0.47455	0.00333534	0.664934				change in mean slope between age 17.8 and age 24.5 per unit increase in PRS	-0.002	0.003	0.532	0.001	0.001	0.526	2.09x10-4	0.002	0.901
HandOA	1.89493e-63	0.2174	0.01293	7154	99624	0.00639							SpineOA	NA	50	0.00292574	0.00536306	0.0049995				TBFM
FingerOA	2.69557e-47	0.2036	0.0141	5869	99624	0.00535							HandOA	NA	50	0.50014	0.00951431	0.690431				Intercept
ThumbOA	6.23965e-60	0.2473	0.01515	4999	90199	0.00791							Finger	NA	50	0.981565	0.0362087	0.9998				mean TBFM index at average age 9.9	4.92	0.21		5.04	0.22		4.53	0.21
THR_or_TKR	4.17153e-146	0.3735	0.01451	5779	82340	0.01854							ThumbOA	NA	50	0.888488	0.0109604	0.984802				Difference in mean TBFM at 9.9 per unit increase in PRS	0.09	0.33	0.784	-0.03	0.12	0.782	0.43	0.2	0.033
THR	2.26151e-84	0.3532	0.01815	3493	81837	0.01471							Joint Degradation		Number of SNVs	Pval	R2	Empirical Pval				Slope
TKR	6.79662e-100	0.4308	0.0203	2687	74400	0.02191							AllOA	NA	38	0.291117	0.00329697	0.440856				change in mean slope between age 9.9 and 11.8 per unit increase in PRS	-0.02	0.09	0.863	0.04	0.03	0.189	0.13	0.06	0.018
													HipOA	NA	38	0.647705	0.000869606	0.842116				change in mean slope between age 11.8 and 13.8 per unit increase in PRS	0.31	0.12	0.012	0.02	0.04	0.68	-0.11	0.07	0.133
PRS – HipOA													KneeOA	NA	38	0.240641	0.00380027	0.375062				change in mean slope between age 13.8 and 15.5 per unit increase in PRS	0.08	0.18	0.646	-4.46x10-3	0.06	0.943	-0.08	0.11	0.432
decode phenotype	P	beta	SE	nAff	nCon	R2							KneeHipOA	NA	38	0.295994	0.00200377	0.462154				change in mean slope between age 15.5 and age 17.8 per unit increase in PRS	0.22	0.16	0.171	-4.52x10-3	0.06	0.936	0.18	0.1	0.056
AllOA	3.23133e-110	0.2186	0.009802	13941	105139	0.00729							TJR	NA	38	0.147155	0.0018227	0.233377				change in mean slope between age 17.8 and age 24.5 per unit increase in PRS	0.01	0.1	0.935	0.06	0.03	0.054	-0.04	0.06	0.463
KneeHipOA	2.87807e-135	0.3316	0.0134	6990	88489	0.0147							THR	NA	38	0.306182	0.000676335	0.467853				TBLM
HipOA	1.29169e-152	0.4578	0.0174	3990	88489	0.02416							TKR	NA	38	0.554816	0.0033297	0.764324				Intercept
KneeOA	1.18124e-42	0.2357	0.01722	3842	86895	0.0067							SpineOA	NA	38	0.000414056	0.00546545	0.00149985				mean TBLM index at average age 9.9	12.1	0.09		12	0.09		12.1	0.09
SpineOA	4.14397e-35	0.3024	0.02446	1807	96849	0.0091							HandOA	NA	38	0.895196	0.00942362	0.986601				Difference in mean TBLM at 9.9 per unit increase in PRS	-0.05	0.14	0.708	0.02	0.05	0.737	-0.04	0.08	0.586
HandOA	3.55296e-33	0.1548	0.0129	7154	99624	0.00325							Finger	NA	38	0.15973	0.0383361	0.266373				Slope
FingerOA	3.02134e-23	0.1398	0.01408	5869	99624	0.00253							ThumbOA	NA	38	0.255622	0.0112739	0.39956				change in mean slope between age 9.9 and 11.8 per unit increase in PRS	0.03	0.05	0.518	0.01	0.02	0.725	0.03	0.03	0.333
ThumbOA	7.40414e-32	0.1777	0.01513	4999	90199	0.00409							Neuronal function and Development		Number of SNVs	Pval	R2	Empirical Pval				change in mean slope between age 11.8 and 13.8 per unit increase in PRS	0.12	0.07	0.099	0.03	0.03	0.231	0.01	0.04	0.882
THR_or_TKR	5.48166e-135	0.3599	0.01456	5779	82340	0.01717							AllOA	NA	47	0.233521	0.00329845	0.357864				change in mean slope between age 13.8 and 15.5 per unit increase in PRS	-0.14	0.1	0.181	-0.02	0.04	0.571	0.04	0.06	0.567
THR	8.87941e-143	0.4687	0.01842	3493	81837	0.02551							HipOA	NA	47	0.237228	0.000902844	0.360864				change in mean slope between age 15.5 and age 17.8 per unit increase in PRS	0.01	0.09	0.928	0.02	0.03	0.515	-0.07	0.06	0.216
TKR	1.8885e-35	0.252	0.02028	2687	74400	0.00749							KneeOA	NA	47	0.35746	0.00379172	0.527447				change in mean slope between age 17.8 and age 24.5 per unit increase in PRS	0.03	0.05	0.55	-0.01	0.02	0.635	0.01	0.03	0.718
													KneeHipOA	NA	47	0.160693	0.00201333	0.252875				Height
PRS – KneeOA													TJR	NA	47	0.0706628	0.00184344	0.123788				Intercept
decode phenotype	P	beta	SE	nAff	nCon	R2							THR	NA	47	0.0906014	0.000736205	0.151885				mean height at average age 9.9	138.4	0.56		136.5	0.59		137.1	0.58
AllOA	3.23514e-106	0.2144	0.009795	13941	105139	0.00699							TKR	NA	47	0.76869	0.0033206	0.931507				Difference in mean height at 9.9 per unit increase in PRS	-0.49	0.9	0.585	0.87	0.32	0.006	0.97	0.54	0.072
KneeHipOA	2.27003e-105	0.29	0.0133	6990	88489	0.01129							SpineOA	NA	47	0.0219403	0.00526147	0.0391961				Slope
HipOA	3.12352e-39	0.2233	0.01704	3990	88489	0.00585							HandOA	NA	47	0.708487	0.00944894	0.887911				change in mean slope between age 9.9 and 11.8 per unit increase in PRS	-0.01	0.23	0.976	-0.01	0.08	0.874	0.05	0.14	0.742
KneeOA	3.56842e-114	0.3908	0.01721	3842	86895	0.01844							Finger	NA	47	0.593624	0.0365104	0.789321				change in mean slope between age 11.8 and 13.8 per unit increase in PRS	0.35	0.31	0.269	0.07	0.11	0.546	0.2	0.19	0.288
SpineOA	4.74073e-31	0.2804	0.0242	1807	96849	0.00792							ThumbOA	NA	47	0.548431	0.0110441	0.745125				change in mean slope between age 13.8 and 15.5 per unit increase in PRS	-0.64	0.44	0.147	0.07	0.16	0.669	-0.22	0.27	0.416
HandOA	1.8618e-48	0.1887	0.0129	7154	99624	0.00482							Immune response and inflammation		Number of SNVs	Pval	R2	Empirical Pval				change in mean slope between age 15.5 and age 17.8 per unit increase in PRS	-0.14	0.4	0.727	0.02	0.14	0.892	-0.03	0.25	0.893
FingerOA	2.898e-36	0.1771	0.01408	5869	99624	0.00404							AllOA	NA	12	0.860036	0.0032917	0.981802				change in mean slope between age 17.8 and age 24.5 per unit increase in PRS	-0.17	0.27	0.525	-0.02	0.09	0.807	-0.1	0.16	0.538
ThumbOA	2.2149e-45	0.2135	0.0151	4999	90199	0.00591							HipOA	NA	12	0.838814	0.000864929	0.973103
THR_or_TKR	4.06884e-93	0.2947	0.0144	5779	82340	0.01162							KneeOA	NA	12	0.931197	0.00377816	0.994401				Mean BMI and BMD at each assessment
THR	8.15875e-33	0.2152	0.01804	3493	81837	0.00548							KneeHipOA	NA	12	0.905645	0.00199203	0.990801				Clinic	Mean BMI (kg/m2)	Mean TBLH BMD (g/cm2)	Mean TBFM index (kg/m2)	Mean TBLM index (kg/m2)	Mean height (cm)
TKR	1.04184e-97	0.4229	0.02016	2687	74400	0.02127							TJR	NA	12	0.998291	0.00178547	1
													THR	NA	12	0.470198	0.000659069	0.708629				9	17.7	0.778	4.33	12.57	139.6
PRS – SpineOA													TKR	NA	12	0.98378	0.00331761	0.9999				11	19.1	0.85	5.1	13.04	150.8
decode phenotype	P	beta	SE	nAff	nCon	R2							SpineOA	NA	12	0.250599	0.00514977	0.436056				TF2	20.4	0.956	5.17	14.15	163.4
AllOA	1.19649e-26	0.1043	0.009764	13941	105139	0.00166							HandOA	NA	12	0.198788	0.00976184	0.342166				TF3	21.5	1.029	5.44	14.91	169.2
KneeHipOA	1.65042e-21	0.126	0.01323	6990	88489	0.00215							Finger	NA	12	0.778009	0.0362938	0.947505				TF4	22.9	1.086	6.37	15.38	171.1
HipOA	7.69e-12	0.1163	0.01699	3990	88489	0.0016							ThumbOA	NA	12	0.15054	0.0114636	0.265273				F24	24.9	1.108	8.03	15.95	171.2
KneeOA	7.25325e-21	0.1607	0.01715	3842	86895	0.00313							Muscle Function		Number of SNVs	Pval	R2	Empirical Pval
SpineOA	1.89e-13	0.1786	0.02428	1807	96849	0.00321							AllOA	NA	8	0.208828	0.00329928	0.370663
HandOA	2.49e-12	0.09042	0.01291	7154	99624	0.00111							HipOA	NA	8	0.486381	0.000877445	0.731727
FingerOA	4.87e-10	0.08769	0.01409	5869	99624	0.00099							KneeOA	NA	8	0.996126	0.00377804	1
ThumbOA	2.21e-12	0.1061	0.01512	4999	90199	0.00146							KneeHipOA	NA	8	0.787822	0.00199267	0.954505
THR_or_TKR	2.00495e-19	0.129	0.01431	5779	82340	0.00225							TJR	NA	8	0.891041	0.0017858	0.988501
THR	1.15e-09	0.1095	0.01799	3493	81837	0.00143							THR	NA	8	0.292353	0.000678998	0.492451
TKR	1.70904e-18	0.1765	0.02011	2687	74400	0.00373							TKR	NA	8	0.857363	0.00331872	0.978402
													SpineOA	NA	8	0.717376	0.00511612	0.920608
PRS – HandOA													HandOA	NA	8	0.880507	0.00942466	0.985701
decode phenotype	P	beta	SE	nAff	nCon	R2							Finger	NA	8	0.196519	0.0379464	0.330467
AllOA	1.83408e-38	0.1269	0.009786	13941	105139	0.00245							ThumbOA	NA	8	0.578753	0.0110335	0.811119
KneeHipOA	2.09e-14	0.1014	0.01327	6990	88489	0.00138							Adipogenesis		Number of SNVs	Pval	R2	Empirical Pval
HipOA	1.34e-07	0.08999	0.01707	3990	88489	0.00095							AllOA	NA	4	0.787881	0.0032919	0.953205
KneeOA	2.96e-12	0.1199	0.01718	3842	86895	0.00174							HipOA	NA	4	0.555853	0.000873459	0.79592
SpineOA	1.99e-06	0.116	0.02439	1807	96849	0.00134							KneeOA	NA	4	0.912106	0.00377824	0.993101
HandOA	2.28589e-41	0.1747	0.01297	7154	99624	0.0041							KneeHipOA	NA	4	0.923953	0.00199198	0.994601
FingerOA	1.39612e-34	0.1736	0.01415	5869	99624	0.00386							TJR	NA	4	0.671031	0.00178867	0.890211
ThumbOA	7.39415e-43	0.2089	0.01522	4999	90199	0.0056							THR	NA	4	0.887154	0.000642586	0.988501
THR_or_TKR	5.87e-12	0.09892	0.01437	5779	82340	0.00131							TKR	NA	4	0.255558	0.00336238	0.441656
THR	1.28e-06	0.08762	0.01809	3493	81837	0.00091							SpineOA	NA	4	0.980228	0.00511241	0.9992
TKR	1.94e-09	0.121	0.02016	2687	74400	0.00174							HandOA	NA	4	0.768815	0.00943792	0.945205
													Finger	NA	4	0.0374673	0.0408275	0.0770923
PRS – FingerOA													ThumbOA	NA	4	0.99682	0.0109556	1
decode phenotype	P	beta	SE	nAff	nCon	R2
AllOA	4e-07	0.04911	0.009688	13941	105139	0.00037
KneeHipOA	0.00479	0.03707	0.01314	6990	88489	0.00019
HipOA	0.167561	0.02333	0.01691	3990	88489	7e-05
KneeOA	0.02583	0.03795	0.01703	3842	86895	0.00018
SpineOA	0.080255	0.04233	0.0242	1807	96849	0.00018
HandOA	1.82e-10	0.08181	0.01283	7154	99624	0.00092
FingerOA	6.31e-13	0.1007	0.014	5869	99624	0.00133
ThumbOA	3.63e-09	0.08875	0.01504	4999	90199	0.00103
THR_or_TKR	0.02152	0.03275	0.01425	5779	82340	0.00015
THR	0.15219	0.02567	0.01792	3493	81837	8e-05
TKR	0.17406	0.02721	0.02002	2687	74400	9e-05
PRS – ThumbOA
decode phenotype	P	beta	SE	nAff	nCon	R2
AllOA	2.26e-16	0.07988	0.009733	13941	105139	0.00098
KneeHipOA	1.29e-06	0.06393	0.0132	6990	88489	0.00055
HipOA	0.001629	0.05358	0.01701	3990	88489	0.00034
KneeOA	2.01e-06	0.08123	0.01709	3842	86895	0.0008
SpineOA	0.169632	0.03345	0.02436	1807	96849	0.00011
HandOA	5.66484e-17	0.1075	0.01284	7154	99624	0.00158
FingerOA	2.02e-13	0.1029	0.014	5869	99624	0.00138
ThumbOA	1.58805e-21	0.1432	0.01503	4999	90199	0.00269
THR_or_TKR	3.51e-06	0.06641	0.01432	5779	82340	0.00059
THR	0.00239	0.05477	0.01803	3493	81837	0.00036
TKR	8.4e-06	0.08957	0.02011	2687	74400	0.00096
PRS – TJR
decode phenotype	P	beta	SE	nAff	nCon	R2
AllOA	2.04017e-55	0.1531	0.009761	13941	105139	0.00359
KneeHipOA	7.09186e-81	0.2535	0.01331	6990	88489	0.00865
HipOA	7.88907e-73	0.3096	0.01715	3990	88489	0.01123
KneeOA	8.60103e-38	0.221	0.0172	3842	86895	0.0059
SpineOA	2.76e-15	0.1926	0.02438	1807	96849	0.00371
HandOA	8.6e-13	0.09203	0.01287	7154	99624	0.00115
FingerOA	3.29e-10	0.08821	0.01404	5869	99624	0.00101
ThumbOA	8.1e-12	0.1031	0.01508	4999	90199	0.00138
THR_or_TKR	6.51733e-83	0.2786	0.01444	5779	82340	0.01038
THR	1.11737e-71	0.3253	0.01817	3493	81837	0.01248
TKR	1.45066e-32	0.2401	0.02021	2687	74400	0.00685
PRS – THR
decode phenotype	P	beta	SE	nAff	nCon	R2
AllOA	9.23744e-93	0.1996	0.009772	13941	105139	0.00611
KneeHipOA	1.78858e-129	0.3235	0.01336	6990	88489	0.01405
HipOA	1.27329e-170	0.4845	0.0174	3990	88489	0.02714
KneeOA	1.18617e-28	0.191	0.0172	3842	86895	0.00441
SpineOA	9.75591e-30	0.2771	0.02447	1807	96849	0.00764
HandOA	5.59013e-26	0.1357	0.01288	7154	99624	0.00251
FingerOA	2.36232e-19	0.1264	0.01405	5869	99624	0.00207
ThumbOA	2.2352e-23	0.1504	0.0151	4999	90199	0.00294
THR_or_TKR	5.79731e-131	0.3534	0.01451	5779	82340	0.01664
THR	9.36781e-164	0.5027	0.01843	3493	81837	0.02942
TKR	6.98346e-21	0.1897	0.02024	2687	74400	0.00426
PRS – TKR
decode phenotype	P	beta	SE	nAff	nCon	R2
AllOA	4.00788e-65	0.1661	0.009747	13941	105139	0.00423
KneeHipOA	3.68469e-73	0.2396	0.01324	6990	88489	0.00775
HipOA	4.8221e-27	0.1828	0.01697	3990	88489	0.00395
KneeOA	3.59352e-77	0.3182	0.01711	3842	86895	0.0123
SpineOA	1.06773e-16	0.2006	0.02418	1807	96849	0.00406
HandOA	5.78282e-29	0.1433	0.01283	7154	99624	0.0028
FingerOA	4.24683e-23	0.1386	0.014	5869	99624	0.0025
ThumbOA	1.34415e-27	0.1634	0.01501	4999	90199	0.0035
THR_or_TKR	2.14491e-68	0.2501	0.01431	5779	82340	0.00844
THR	1.39152e-23	0.1797	0.01795	3493	81837	0.00385
TKR	1.00825e-68	0.3513	0.02005	2687	74400	0.01478
PRS – TJR
decode phenotype	P	beta	SE	nAff	nCon	R2
Age at TJR	0.0286	0.003	0.012	8262		0.0005
PRS – THR
decode phenotype	P	beta	SE	nAff	nCon	R2
Age at THR	0.0001	0.006	0.016	3613		0.0041
PRS – TKR
decode phenotype	P	beta	SE	nAff	nCon	R2
Age at TKR	5.47e-06	0.007	0.016	5307		0.0039
Abbreviations are: AllOA, OA at any of one or more of the investigated joint sites: hip, knee, hand, finger, thumb and spine; KneeOA, OA or joint replacement at the knee joint; HipOA, OA or joint replacement at the hip joint; KneeHipOA, KneeOA and/or HipOA; TJR, undergone total knee and/or hip replacement due to OA; TKR, undergone total knee replacement due to OA in knee joints; THR, undergone to…
