# Supplementary material for: Deciphering osteoarthritis genetics across 826,690 individuals from 9 populations
Source: Cell. 2021 Sep 2;184(18):4784–4818.e17. doi: 10.1016/j.cell.2021.07.038 (PMC8459317; doi:10.1016/j.cell.2021.07.038)
Supplement: Table S5. Summary statistics for the sex-specific GO meta-analysis, showing SNVs with significant gender heterogeneity or gender-differentiated p value, related to Genetic architecture: Female-specific osteoarthritis risk variants and STAR Methods [file mmc5.xlsx]

## Sheet: Table S5
Table S5. Summary statistics for the sex-specific GO meta-analysis, showing SNVs with significant gender heterogeneity or gender differentiated p-value, related to GENETIC ARCHITECTURE: Female-specific osteoarthritis risk variants and STAR Methods.
Chr	Pos	rsid	Chr:Pos_A1_A2	Pheno	Indie?	New?	reference_allele	other_allele	eaf	OR	OR_se	OR_95L	OR_95U	z	p-value	_-log10_p-value	q_statistic	q_p-value	i2	n_studies	n_samples	effects	male_eaf	male_OR	male_OR_se	male_OR_95L	male_OR_95U	male_z	P-men	male_n_studies	male_n_samples	female_eaf	female_OR	female_OR_se	female_OR_95L	female_OR_95U	female_z	P-women	female_n_studies	female_n_samples	gender_differentiated_p-value	gender_heterogeneity_p-value
1	103464210	rs11164653	1:103464210_C_T	HipOA	No	No	T	C	0.410366	0.926275	0.008942	0.908749	0.944138	-7.85827	4.08e-15	14.389	0.026101	0.871653	0	2	146142	--	0.4108	0.928022	0.013898	0.900782	0.956085	-4.91456	9.06e-07	1	66853	0.41	0.925057	0.011603	0.902315	0.948372	-6.13397	8.83e-10	1	79289	3.85e-14	0.871635
1	103466053	rs2622873	1:103466053_C_T	AllOA	No	No	T	C	0.875157	1.04735	0.007608	1.03244	1.06248	6.32404	2.63e-10	9.58003	0.055722	0.81339	0	2	493787	++	0.8751	1.04949	0.011729	1.0265	1.07299	4.27442	1.94e-05	1	210270	0.8752	1.04582	0.009946	1.02632	1.06568	4.66675	3.11e-06	1	283517	2.01e-09	0.813383
1	103466053	rs2622873	1:103466053_C_T	TJR	No	No	T	C	0.875752	1.10673	0.01532	1.0767	1.13759	7.22618	5.17e-13	12.2861	0.01784	0.893746	0	2	175576	++	0.8754	1.10429	0.02346	1.05831	1.15227	4.57151	4.91e-06	1	72606	0.876	1.10849	0.020032	1.06923	1.1492	5.59793	2.22e-08	1	102970	4.54e-12	0.893725
1	103466053	rs2622873	1:103466053_C_T	THR	Yes	No	T	C	0.876235	1.15573	0.020704	1.11515	1.19779	7.93657	2.18e-15	14.6614	1.00887	0.315173	0.008793	2	130079	++	0.8769	1.12942	0.032159	1.06638	1.19617	4.15366	3.31e-05	1	51474	0.8758	1.17269	0.026709	1.12034	1.22748	6.83704	8.39e-12	1	78605	1.27e-14	0.31516
1	183908813	rs10911472	1:183908813_A_G	THR	Yes	No	A	G	0.72619	1.08978	0.014471	1.06142	1.1189	6.38986	1.71e-10	9.76575	1.65306	0.198542	0.395063	2	130079	++	0.7248	1.11371	0.023554	1.06755	1.16187	4.9862	6.27e-07	1	51474	0.7271	1.07487	0.018179	1.03924	1.11172	4.19775	2.73e-05	1	78605	5.95e-10	0.198523
1	183912319	rs734657	1:183912319_A_C	TJR	No	No	A	C	0.281203	0.937669	0.009643	0.918769	0.956959	-6.19468	6.02e-10	9.22038	0.01191	0.913096	0	2	175576	--	0.2822	0.936412	0.014841	0.907324	0.966432	-4.08082	4.54e-05	1	72606	0.2805	0.938568	0.012596	0.91388	0.963922	-4.66185	3.18e-06	1	102970	4.62e-09	0.913075
1	184006128	rs74767794	1:184006128_A_G	THR	Yes	No	A	G	0.685333	1.10261	0.014074	1.07503	1.1309	7.55673	4.32e-14	13.3645	3.4762	0.062257	0.71233	2	130079	++	0.6863	1.06962	0.0218	1.02689	1.11412	3.23564	0.00122	1	51474	0.6847	1.1239	0.018247	1.08813	1.16084	7.07892	1.51e-12	1	78605	7e-14	0.062269
1	184013491	rs12047271	1:184013491_C_T	TJR	No	No	T	C	0.654107	1.06376	0.010241	1.04368	1.08421	6.35921	2.09e-10	9.67903	3.05752	0.080364	0.672938	2	175576	++	0.6544	1.04248	0.01551	1.01208	1.07379	2.75502	0.005884	1	72606	0.6539	1.07907	0.013535	1.05254	1.10627	5.99224	2.13e-09	1	102970	3.59e-10	0.080369
1	184023529	rs1046934	1:184023529_A_C	HipOA	No	No	A	C	0.652986	1.07114	0.010621	1.05032	1.09237	6.86372	6.96e-12	11.1572	3.43905	0.063672	0.709222	2	146142	++	0.6538	1.04739	0.016193	1.01565	1.08012	2.9491	0.003198	1	66853	0.6523	1.08774	0.013962	1.06037	1.11581	6.46935	1.02e-10	1	79289	1.06e-11	0.063683
1	219644224	rs2605100	1:219644224_A_G	TJR	No	No	A	G	0.317651	1.07194	0.010517	1.05132	1.09295	7.01214	2.44e-12	11.6127	1.25597	0.262415	0.203802	2	172643	++	0.3191	1.05802	0.015947	1.02676	1.09023	3.68634	0.000229	1	72606	0.3166	1.0821	0.013889	1.05487	1.11002	6.06934	1.32e-09	1	100037	1.12e-11	0.262396
1	219656650	rs2605111	1:219656650_C_G	KneeHipOA	Yes	No	C	G	0.321694	1.05212	0.007453	1.03751	1.06693	7.12306	1.1e-12	11.9592	2.19299	0.13864	0.544001	2	249917	++	0.3225	1.03956	0.011109	1.01779	1.0618	3.59266	0.00033	1	115677	0.321	1.06194	0.009995	1.04235	1.0819	6.32643	2.59e-10	1	134240	3.21e-12	0.138629
1	219788530	rs7538503	1:219788530_A_G	THR	No	No	A	G	0.699348	0.922109	0.011899	0.898787	0.946038	-6.20411	5.67e-10	9.24638	1.08133	0.2984	0.075213	2	130079	--	0.6982	0.938005	0.019298	0.900181	0.977418	-3.04767	0.002315	1	51474	0.7001	0.912196	0.014987	0.882822	0.942548	-5.5031	3.82e-08	1	78605	2.55e-09	0.298385
2	59439973	rs116112221	2:59439973_C_T	THR	Yes	Yes	T	C	0.006056	1.54044	0.118985	1.30723	1.81526	5.1588	2.54e-07	6.59585	12.5045	0.000406	0.920029	2	98744	++	0.006	1.06513	0.125358	0.819433	1.38451	0.471608	0.637229	1	42993	0.0061	1.95385	0.189225	1.58296	2.41162	6.23661	4.61e-10	1	55751	3.2e-09	0.000409
2	70712802	rs2862851	2:70712802_C_T	HipOA	No	No	T	C	0.466057	1.06975	0.010129	1.0499	1.08998	7.05542	1.79e-12	11.7473	0.177533	0.673502	0	2	146142	++	0.4666	1.07498	0.01589	1.04383	1.10705	4.82009	1.46e-06	1	66853	0.4656	1.0662	0.013061	1.0406	1.09243	5.16945	2.4e-07	1	79289	1.42e-11	0.673521
2	70712802	rs2862851	2:70712802_C_T	TJR	No	No	T	C	0.473141	1.05942	0.009698	1.04041	1.07877	6.24884	4.26e-10	9.37009	0.060304	0.806016	0	2	175576	++	0.4732	1.06226	0.014979	1.0329	1.09245	4.22385	2.43e-05	1	72606	0.4731	1.05739	0.012644	1.0326	1.08276	4.61165	4.06e-06	1	102970	3.22e-09	0.80601
2	70712802	rs2862851	2:70712802_C_T	THR	No	No	T	C	0.472925	1.0797	0.012769	1.05467	1.10532	6.40886	1.51e-10	9.8197	0.165918	0.683766	0	2	130079	++	0.4722	1.08632	0.020469	1.0462	1.12798	4.31258	1.63e-05	1	51474	0.4734	1.07551	0.016211	1.04374	1.10826	4.75826	1.99e-06	1	78605	1.11e-09	0.683783
2	70717653	rs3771501	2:70717653_A_G	AllOA	Yes	No	A	G	0.469585	1.03808	0.00503	1.02823	1.04804	7.67784	1.69e-14	13.7713	0.086517	0.768653	0	2	493787	++	0.4697	1.03635	0.007716	1.02122	1.05169	4.76009	1.97e-06	1	210270	0.4695	1.03936	0.00661	1.0264	1.05247	6.03136	1.67e-09	1	283517	1.52e-13	0.768656
2	70718695	rs3755381	2:70718695_C_T	KneeHipOA	No	No	T	C	0.469132	1.04677	0.006679	1.03368	1.06002	7.11816	1.14e-12	11.9438	0.419292	0.517291	0	2	274292	++	0.4699	1.0518	0.010209	1.03179	1.0722	5.15316	2.61e-07	1	123865	0.4685	1.043	0.008792	1.02577	1.06052	4.95303	7.44e-07	1	150427	8.06e-12	0.517309
2	204387482	rs62182810	2:204387482_A_G	AllOA	Yes	No	A	G	0.543468	1.02937	0.005015	1.01954	1.03929	5.91284	3.46e-09	8.46138	4.50999	0.033697	0.77827	2	493787	++	0.5441	1.01674	0.00767	1.00171	1.032	2.18425	0.028965	1	210270	0.543	1.03842	0.006604	1.02547	1.05153	5.89073	3.95e-09	1	283517	2.68e-09	0.033718
3	50044006	rs7635601	3:50044006_A_T	AllOA	Yes	No	A	T	0.246124	1.03569	0.005806	1.02431	1.0472	6.22181	5.07e-10	9.29521	0.706504	0.400607	0	2	493787	++	0.2471	1.02994	0.008884	1.01253	1.04765	3.39087	0.000701	1	210270	0.2454	1.03987	0.007639	1.0249	1.05507	5.28388	1.29e-07	1	283517	2.76e-09	0.400608
3	52817675	rs3774354	3:52817675_A_G	TJR	No	No	A	G	0.368759	1.06803	0.010104	1.04823	1.08821	6.89245	5.69e-12	11.2447	0.197082	0.657087	0	2	175576	++	0.367	1.06269	0.015502	1.0323	1.09396	4.10818	4.03e-05	1	72606	0.37	1.07187	0.013235	1.04592	1.09845	5.5521	2.89e-08	1	102970	4.38e-11	0.657107
3	52817778	rs3774355	3:52817778_A_G	THR	Yes	No	A	G	0.368413	1.0986	0.013456	1.07222	1.12562	7.58477	3.48e-14	13.4582	0.147841	0.700607	0	2	130079	++	0.3666	1.09199	0.021417	1.05001	1.13564	4.40008	1.1e-05	1	51474	0.3696	1.10274	0.017156	1.06912	1.13743	6.18999	6.2e-10	1	78605	2.99e-13	0.700622
3	52819327	rs2268023	3:52819327_A_T	HipOA	No	No	A	T	0.41059	1.06582	0.010316	1.0456	1.08643	6.52341	7.11e-11	10.1482	0.027544	0.868185	0	2	146142	++	0.4088	1.06791	0.016096	1.03636	1.10041	4.2942	1.78e-05	1	66853	0.4121	1.06439	0.013351	1.03822	1.09122	4.91348	9.11e-07	1	79289	5.67e-10	0.868168
3	189735267	rs9834642	3:189735267_C_T	HipOA	Yes	No	T	C	0.2527	1.06826	0.011621	1.04549	1.09154	6.00549	1.96e-09	8.70716	0.89832	0.343233	0	2	146142	++	0.2527	1.05496	0.017842	1.01999	1.09113	3.11052	0.001876	1	66853	0.2527	1.07756	0.015195	1.04778	1.10819	5.22387	1.79e-07	1	79289	9.4e-09	0.343223
4	1690642	rs4865462	4:1690642_A_G	TKR	No	No	A	G	0.524007	1.08464	0.014266	1.05668	1.11335	6.09736	1.11e-09	8.95449	1.9198	0.165878	0.479114	2	104527	++	0.5251	1.10749	0.021827	1.06471	1.152	5.0797	3.85e-07	1	50123	0.523	1.06705	0.018666	1.03047	1.10494	3.64613	0.000268	1	54404	3.24e-09	0.165862
4	1760927	rs1530586	4:1760927_C_T	TJR	Yes	No	T	C	0.799976	1.09267	0.012775	1.06763	1.11829	7.49303	7.03e-14	13.1531	0.058492	0.808895	0	2	175576	++	0.7998	1.09637	0.019708	1.05774	1.1364	5.02742	5.07e-07	1	72606	0.8001	1.09002	0.016641	1.05741	1.12365	5.56139	2.74e-08	1	102970	6.24e-13	0.808889
4	1763318	rs59163323	4:1763318_A_G	HipOA	No	No	A	G	0.199528	0.921913	0.011815	0.898755	0.945667	-6.26395	3.87e-10	9.41209	1.64858	0.199152	0.393417	2	133732	--	0.1999	0.940259	0.018531	0.903937	0.97804	-3.06473	0.002187	1	62658	0.1992	0.909009	0.015198	0.879221	0.939807	-5.61187	2.05e-08	1	71074	1.32e-09	0.199133
4	1763318	rs59163323	4:1763318_A_G	KneeHipOA	No	No	A	G	0.200031	0.94441	0.007961	0.928807	0.960276	-6.72885	1.77e-11	10.7514	0.287804	0.591631	0	2	249917	--	0.2003	0.939507	0.011967	0.916051	0.963564	-4.8373	1.34e-06	1	115677	0.1998	0.94819	0.010597	0.927421	0.969425	-4.70805	2.54e-06	1	134240	1.28e-10	0.591654
4	1763318	rs59163323	4:1763318_A_G	THR	No	No	A	G	0.198895	0.908852	0.014	0.881412	0.937146	-6.11026	1.02e-09	8.98951	0.994202	0.318718	0	2	122596	--	0.1995	0.926816	0.0227	0.882325	0.973551	-3.02794	0.002472	1	48463	0.1985	0.897628	0.017605	0.863122	0.933513	-5.4001	6.81e-08	1	74133	4.75e-09	0.318705
4	13009987	rs2056116	4:13009987_A_G	HipOA	No	No	A	G	0.605052	1.06297	0.010315	1.04275	1.08358	6.23255	4.73e-10	9.32493	4.13708	0.041953	0.758284	2	146142	++	0.6063	1.03759	0.01574	1.00674	1.06939	2.39615	0.01659	1	66853	0.604	1.08058	0.013554	1.05402	1.10782	6.10247	1.08e-09	1	79289	4.64e-10	0.041972
4	13039440	rs1913707	4:13039440_A_G	AllOA	No	No	A	G	0.608902	1.03309	0.005079	1.02314	1.04314	6.59109	4.52e-11	10.345	0.0001	0.992022	0	2	493787	++	0.6085	1.03303	0.007793	1.01776	1.04854	4.27639	1.92e-05	1	210270	0.6092	1.03314	0.006673	1.02006	1.04638	5.01548	5.39e-07	1	283517	3.69e-10	0.992017
4	13048637	rs2673421	4:13048637_C_G	THR	Yes	No	C	G	0.620864	1.08083	0.013188	1.05498	1.10731	6.29409	3.19e-10	9.49613	5.48033	0.019232	0.817529	2	130079	++	0.6231	1.04237	0.020243	1.0027	1.08362	2.096	0.036102	1	51474	0.6194	1.10606	0.017208	1.07233	1.14084	6.37986	1.83e-10	1	78605	1.61e-10	0.019253
4	103188709	rs13107325	4:103188709_C_T	AllOA	Yes	No	T	C	0.073296	1.08203	0.010074	1.06228	1.10214	8.39055	5.1e-17	16.2925	0.542776	0.461285	0	2	492357	++	0.0741	1.07337	0.01524	1.0435	1.10409	4.91676	8.96e-07	1	209722	0.0727	1.0885	0.013334	1.06236	1.11528	6.83884	8.28e-12	1	282635	3.93e-16	0.461296
5	127852612	rs17677555	5:127852612_C_G	AllOA	Yes	No	C	G	0.2583	1.03363	0.005721	1.02242	1.04497	5.94389	2.86e-09	8.54333	1.49664	0.22119	0.331835	2	493787	++	0.2583	1.04196	0.008886	1.02454	1.05967	4.77916	1.79e-06	1	210270	0.2583	1.02768	0.007448	1.01308	1.04249	3.73979	0.000186	1	283517	1.01e-08	0.221169
5	141809971	rs3898394	5:141809971_A_G	AllOA	Yes	No	A	G	0.265643	1.02853	0.00562	1.01752	1.03967	5.12101	3.1e-07	6.50866	11.3329	0.000761	0.911761	2	493787	++	0.2657	1.00632	0.008483	0.989694	1.02323	0.74119	0.458589	1	210270	0.2656	1.04477	0.007469	1.03013	1.05962	6.08345	1.21e-09	1	283517	6.99e-09	0.000766
5	170864021	rs4073717	5:170864021_G_T	HipOA	Yes	No	T	G	0.202789	0.926956	0.010974	0.905446	0.948977	-6.33195	2.5e-10	9.60225	0.01322	0.908461	0	2	146142	--	0.2042	0.925427	0.016992	0.892123	0.959974	-4.14446	3.44e-05	1	66853	0.2016	0.928022	0.014258	0.900077	0.956835	-4.78855	1.71e-06	1	79289	1.95e-09	0.90844
5	170864021	rs4073717	5:170864021_G_T	TJR	No	No	T	G	0.202696	0.931241	0.010717	0.910236	0.952731	-6.12014	9.63e-10	9.01636	0.031577	0.858959	0	2	175576	--	0.2034	0.92895	0.016519	0.896573	0.962497	-4.0719	4.71e-05	1	72606	0.2022	0.93286	0.01397	0.905479	0.96107	-4.57245	4.89e-06	1	102970	7.24e-09	0.858943
5	170871074	rs3884606	5:170871074_A_G	KneeHipOA	No	No	A	G	0.52449	0.96039	0.006128	0.948379	0.972553	-6.29422	3.19e-10	9.49651	0.021452	0.883555	0	2	274292	--	0.5246	0.959349	0.009312	0.941098	0.977954	-4.23477	2.32e-05	1	123865	0.5244	0.961174	0.008102	0.945294	0.977321	-4.65891	3.23e-06	1	150427	2.47e-09	0.883536
6	25904652	rs7748167	6:25904652_A_C	TKR	Yes	No	A	C	0.879266	0.911082	0.018799	0.874236	0.94948	-4.42128	9.95e-06	5.00238	16.7745	4.21e-05	0.940386	2	104527	--	0.8776	0.828201	0.025221	0.778767	0.880771	-6.00329	1.99e-09	1	50123	0.8808	0.985013	0.02721	0.931683	1.0414	-0.5317	0.594957	1	54404	1.3e-08	4.26e-05
6	26098474	rs79220007	6:26098474_C_T	HipOA	Yes	No	T	C	0.925452	0.893923	0.016488	0.861607	0.927452	-5.969	2.46e-09	8.60993	5.32152	0.021064	0.812084	2	143365	--	0.9242	0.849251	0.024021	0.80217	0.899096	-5.61522	2.01e-08	1	65317	0.9265	0.92728	0.022269	0.883632	0.973084	-3.06916	0.002155	1	78048	1.28e-09	0.021085
6	33046742	rs2856821	6:33046742_C_T	AllOA	Yes	No	T	C	0.788489	1.0384	0.006536	1.02559	1.05137	5.94991	2.76e-09	8.55929	1.47559	0.224466	0.322305	2	448725	++	0.7882	1.02901	0.009988	1.00944	1.04897	2.91842	0.00353	1	188914	0.7887	1.04519	0.008605	1.02833	1.06233	5.3254	1.03e-07	1	259811	9.82e-09	0.224445
6	44633578	rs1767790	6:44633578_A_G	THR	Yes	No	A	G	0.411522	0.923017	0.011132	0.901198	0.945365	-6.56318	5.45e-11	10.2636	0.917933	0.338018	0	2	130079	--	0.414	0.909555	0.017489	0.875277	0.945175	-4.83682	1.34e-06	1	51474	0.4099	0.931648	0.014314	0.903594	0.960574	-4.53855	5.75e-06	1	78605	2.8e-10	0.338008
6	44998888	rs6908606	6:44998888_A_G	HipOA	No	No	A	G	0.706088	0.936801	0.009683	0.917823	0.956172	-6.25185	4.18e-10	9.37846	0.314247	0.575086	0	2	146142	--	0.7056	0.930252	0.014923	0.901002	0.960451	-4.43566	9.31e-06	1	66853	0.7065	0.941388	0.012634	0.916626	0.966819	-4.44126	9.07e-06	1	79289	2.78e-09	0.575109
6	44998888	rs6908606	6:44998888_A_G	TJR	No	No	A	G	0.69957	0.940793	0.009387	0.922395	0.959559	-6.05683	1.43e-09	8.84494	1.64383	0.1998	0.391666	2	175576	--	0.6974	0.926538	0.014235	0.898638	0.955305	-4.89112	1.02e-06	1	72606	0.7011	0.951134	0.012394	0.926843	0.976063	-3.79552	0.000149	1	102970	4.75e-09	0.19978
6	55636940	rs80287694	6:55636940_A_G	TJR	No	No	A	G	0.887952	0.91181	0.01335	0.885644	0.93875	-6.21469	5.3e-10	9.27554	2.56379	0.109336	0.609953	2	175576	--	0.8876	0.938005	0.021184	0.896484	0.981449	-2.77061	0.00561	1	72606	0.8882	0.893776	0.017013	0.86043	0.928415	-5.78877	7.28e-09	1	102970	1.14e-09	0.109332
6	55636940	rs80287694	6:55636940_A_G	THR	Yes	No	A	G	0.887981	0.875177	0.016428	0.842977	0.908606	-6.97136	3.26e-12	11.4866	0.052463	0.818831	0	2	130079	--	0.8878	0.880029	0.026303	0.828476	0.93479	-4.14943	3.37e-05	1	51474	0.8881	0.872145	0.020779	0.831418	0.914867	-5.60666	2.11e-08	1	78605	2.72e-11	0.818824
6	55638258	rs9475400	6:55638258_C_T	HipOA	No	No	T	C	0.101729	1.11511	0.017398	1.081	1.15028	6.87551	6.41e-12	11.193	0.240186	0.624072	0	2	146142	++	0.102	1.10473	0.026742	1.05231	1.15975	4.0162	5.98e-05	1	66853	0.1015	1.12232	0.022659	1.07791	1.16856	5.60205	2.17e-08	1	79289	4.82e-11	0.624094
6	76164589	rs12209223	6:76164589_A_C	HipOA	No	No	A	C	0.111774	1.1513	0.017345	1.11731	1.18633	9.21328	3.36e-20	19.4737	0.245207	0.620471	0	2	146142	++	0.1121	1.14088	0.026638	1.08867	1.19559	5.51475	3.58e-08	1	66853	0.1115	1.15859	0.022612	1.11427	1.20467	7.39712	1.45e-13	1	79289	3.27e-19	0.620493
6	76164589	rs12209223	6:76164589_A_C	TJR	No	No	A	C	0.108907	1.12779	0.016718	1.09502	1.16154	7.99419	1.37e-15	14.8635	1.55111	0.212972	0.355301	2	175576	++	0.1092	1.10307	0.025123	1.05383	1.15461	4.21038	2.58e-05	1	72606	0.1087	1.1458	0.022142	1.1024	1.1909	6.90876	5.08e-12	1	102970	6.11e-15	0.212951
6	76164589	rs12209223	6:76164589_A_C	THR	Yes	No	A	C	0.110596	1.22825	0.023283	1.18261	1.27564	10.6427	2.03e-26	25.6924	0.569059	0.450633	0	2	130079	++	0.1112	1.20599	0.036272	1.1349	1.28154	6.04205	1.57e-09	1	51474	0.1102	1.24259	0.02996	1.18387	1.30423	8.79368	1.53e-18	1	78605	1.91e-25	0.450642
7	150521096	rs7787744	7:150521096_A_G	KneeOA	No	No	A	G	0.650206	1.041	0.007928	1.02546	1.05677	5.2367	1.67e-07	6.77747	9.63036	0.001914	0.896162	2	211719	++	0.6524	1.07037	0.012485	1.04589	1.09541	5.76282	8.49e-09	1	95582	0.6484	1.02	0.0102	1	1.04039	1.96043	0.049961	1	116137	8.99e-09	0.001922
7	150540196	rs7794796	7:150540196_C_T	TKR	Yes	No	T	C	0.336053	0.916928	0.012695	0.892046	0.942504	-6.17867	6.66e-10	9.17636	5.84118	0.015655	0.828802	2	104527	--	0.3347	0.882673	0.018244	0.846915	0.919942	-5.9148	3.42e-09	1	50123	0.3373	0.945066	0.017444	0.910877	0.980539	-3.00537	0.002662	1	54404	2.77e-10	0.015676
8	69590554	rs10282983	8:69590554_C_T	THR	Yes	Yes	T	C	0.223832	1.05665	0.015069	1.02712	1.08704	3.80998	0.00014	3.85328	55.9754	7.34e-14	0.982135	2	130079	+-	0.2222	0.922563	0.020924	0.881552	0.965481	-3.4742	0.000516	1	51474	0.2249	1.15189	0.020928	1.11087	1.19442	7.64338	2.21e-14	1	78605	4.93e-16	7.66e-14
8	69593273	rs12549215	8:69593273_A_G	HipOA	No	Yes	A	G	0.170934	1.04969	0.013268	1.02369	1.07636	3.78911	0.000152	3.81676	53.0679	3.22e-13	0.981156	2	146142	+-	0.1705	0.93763	0.01848	0.90141	0.975305	-3.20404	0.001362	1	66853	0.1713	1.13372	0.018516	1.09742	1.17121	7.56038	4.2e-14	1	79289	2.28e-15	3.36e-13
8	130717755	rs10956488	8:130717755_A_G	TJR	No	No	A	G	0.848897	1.08046	0.013894	1.05323	1.1084	5.94192	2.9e-09	8.53813	1.73901	0.187264	0.424962	2	175576	++	0.8479	1.05887	0.020869	1.01796	1.10142	2.84582	0.004443	1	72606	0.8496	1.09637	0.018437	1.06023	1.13373	5.38022	7.61e-08	1	102970	9.03e-09	0.187245
8	130749375	rs189933136	8:130749375_C_T	HipOA	No	No	T	C	0.844307	1.12318	0.017885	1.08813	1.15937	7.18068	7.22e-13	12.1413	0.149314	0.699192	0	2	100110	++	0.8428	1.11483	0.027411	1.0611	1.17127	4.31357	1.63e-05	1	46237	0.8456	1.12908	0.023337	1.08334	1.17675	5.75366	8.96e-09	1	53873	5.9e-12	0.699208
8	130749375	rs189933136	8:130749375_C_T	THR	Yes	No	T	C	0.838812	1.15183	0.021678	1.10934	1.19595	7.37117	1.76e-13	12.7534	1.07956	0.298795	0.0737	2	84743	++	0.8373	1.12547	0.032153	1.06245	1.19223	4.02048	5.87e-05	1	40550	0.8402	1.17175	0.028922	1.11506	1.23132	6.26494	3.85e-10	1	44193	9.27e-13	0.29878
9	4291928	rs10974438	9:4291928_A_C	TJR	No	No	A	C	0.646348	1.05831	0.010365	1.038	1.07903	5.73153	1.02e-08	7.99087	8.48025	0.00359	0.882079	2	175576	++	0.6467	1.02255	0.015512	0.992148	1.05388	1.44808	0.147582	1	72606	0.6461	1.08415	0.01381	1.05709	1.11191	6.26368	3.88e-10	1	102970	1.06e-09	0.003602
9	4295583	rs10758594	9:4295583_A_G	KneeHipOA	Yes	No	A	G	0.426674	0.960062	0.00622	0.947871	0.97241	-6.25089	4.21e-10	9.37578	5.7e-05	0.993951	0	2	274292	--	0.4264	0.960117	0.009508	0.941482	0.979121	-4.07008	4.75e-05	1	123865	0.4269	0.960021	0.008187	0.943975	0.97634	-4.74427	2.13e-06	1	150427	3.28e-09	0.993947
9	4298576	rs12350099	9:4298576_C_G	KneeHipOA	Yes	No	C	G	0.797371	0.953294	0.007702	0.938198	0.968633	-5.87329	4.39e-09	8.35757	3.24036	0.071845	0.691392	2	274292	--	0.796	0.969476	0.011876	0.946198	0.993326	-2.50005	0.012438	1	123865	0.7985	0.9412	0.010058	0.921486	0.961335	-5.61121	2.06e-08	1	150427	6.39e-09	0.071853
9	34050345	rs10453201	9:34050345_C_T	AllOA	Yes	Yes	T	C	0.217202	1.03493	0.006048	1.02308	1.04693	5.84157	5.31e-09	8.27477	3.85348	0.049643	0.740495	2	493787	++	0.2168	1.02092	0.009208	1.00287	1.03929	2.27477	0.022942	1	210270	0.2175	1.04509	0.007987	1.02943	1.06098	5.72738	1.05e-08	1	283517	5.67e-09	0.049659
9	110403802	rs80308593	9:110403802_C_G	KneeHipOA	No	No	C	G	0.844845	1.05891	0.00943	1.04043	1.07772	6.37129	1.94e-10	9.71318	2.14876	0.142685	0.534615	2	274292	++	0.8449	1.07509	0.014532	1.0466	1.10434	5.28477	1.29e-07	1	123865	0.8448	1.04686	0.012313	1.02273	1.07157	3.84881	0.00012	1	150427	5.23e-10	0.142673
9	110416422	rs79895530	9:110416422_C_T	HipOA	No	No	T	C	0.135054	0.906474	0.012579	0.881819	0.931817	-6.97958	3.08e-12	11.512	0.271121	0.602581	0	2	146142	--	0.135	0.898526	0.019347	0.860605	0.938117	-4.86373	1.17e-06	1	66853	0.1351	0.912014	0.016394	0.879882	0.945319	-5.03288	4.92e-07	1	79289	2.31e-11	0.602604
9	110416422	rs79895530	9:110416422_C_T	THR	Yes	No	T	C	0.133414	0.882077	0.015454	0.851787	0.913444	-7.03822	2.02e-12	11.6937	0.105857	0.744911	0	2	130079	--	0.1342	0.888518	0.024712	0.840083	0.939747	-4.13294	3.62e-05	1	51474	0.1329	0.878008	0.019578	0.839636	0.918133	-5.70625	1.18e-08	1	78605	1.66e-11	0.744919
9	110428477	rs79752115	9:110428477_A_C	TJR	No	No	A	C	0.121989	0.912494	0.012869	0.887271	0.938435	-6.40287	1.58e-10	9.8027	0.045626	0.830857	0	2	175576	--	0.1224	0.909191	0.019751	0.870479	0.949624	-4.28837	1.82e-05	1	72606	0.1217	0.914846	0.016798	0.881922	0.948998	-4.75945	1.97e-06	1	102970	1.22e-09	0.830846
9	116916214	rs72760655	9:116916214_A_C	KneeOA	No	No	A	C	0.329749	1.04965	0.008141	1.03369	1.06585	6.20014	5.82e-10	9.23542	0.179502	0.671802	0	2	211719	++	0.3292	1.04561	0.012401	1.0213	1.07049	3.71673	0.000203	1	95582	0.3302	1.05264	0.010733	1.0316	1.07411	4.98067	6.45e-07	1	116137	4.11e-09	0.671821
9	116935696	rs7023177	9:116935696_C_G	KneeHipOA	Yes	No	C	G	0.665435	0.954612	0.006386	0.942095	0.967295	-6.89777	5.48e-12	11.2609	0.256944	0.612227	0	2	274292	--	0.6656	0.95839	0.009772	0.939237	0.977935	-4.12629	3.73e-05	1	123865	0.6653	0.9518	0.008397	0.935341	0.968549	-5.55066	2.91e-08	1	150427	4.1e-11	0.61225
9	116935696	rs7023177	9:116935696_C_G	TJR	No	No	C	G	0.668114	0.93604	0.009077	0.918249	0.954176	-6.75097	1.52e-11	10.8175	0.383143	0.535926	0	2	175576	--	0.6687	0.942801	0.014119	0.915128	0.971311	-3.87507	0.000108	1	72606	0.6677	0.931276	0.011772	0.908203	0.954935	-5.5626	2.72e-08	1	102970	1.05e-10	0.535946
9	116935696	rs7023177	9:116935696_C_G	TKR	No	No	C	G	0.669974	0.918265	0.012713	0.893346	0.943878	-6.07491	1.28e-09	8.89373	1.18785	0.275764	0.158141	2	104527	--	0.6719	0.934167	0.019309	0.896322	0.97361	-3.22755	0.001255	1	50123	0.6682	0.905833	0.016719	0.873063	0.939833	-5.26074	1.47e-07	1	54404	5.35e-09	0.275746
9	117840742	rs1330349	9:117840742_C_G	HipOA	No	No	C	G	0.581149	1.05953	0.01026	1.03942	1.08003	5.91417	3.43e-09	8.46487	7.74786	0.005378	0.870932	2	144208	++	0.5784	1.0956	0.016726	1.06281	1.12939	5.89043	3.96e-09	1	64919	0.5834	1.03635	0.012898	1.01107	1.06226	2.83338	0.004619	1	79289	5.28e-10	0.005392
9	117840742	rs1330349	9:117840742_C_G	THR	Yes	No	C	G	0.578778	1.09653	0.013148	1.07076	1.12292	7.59444	3.23e-14	13.4905	5.86015	0.015487	0.829356	2	130079	++	0.5763	1.1378	0.021768	1.09514	1.18213	6.62063	3.7e-11	1	51474	0.5804	1.07122	0.016354	1.03917	1.10426	4.43879	9.17e-06	1	78605	1.6e-14	0.015509
9	119271254	rs4837578	9:119271254_C_T	THR	No	No	T	C	0.118914	0.875804	0.016095	0.844258	0.908528	-7.08553	1.44e-12	11.8414	0.180747	0.670732	0	2	130079	--	0.1197	0.884529	0.025687	0.834183	0.937914	-4.10375	4.11e-05	1	51474	0.1184	0.870228	0.020401	0.830241	0.912141	-5.79177	7.15e-09	1	78605	1.15e-11	0.670751
9	119313486	rs1895062	9:119313486_A_G	THR	Yes	No	A	G	0.590702	0.905337	0.010919	0.883935	0.927256	-8.14777	3.9e-16	15.4093	10.4817	0.001206	0.904595	2	130079	--	0.5933	0.95142	0.018294	0.915564	0.98868	-2.54086	0.011077	1	51474	0.589	0.877306	0.013479	0.850887	0.904544	-8.39118	5.07e-17	1	78605	2.03e-17	0.001212
9	119314851	rs1407243	9:119314851_C_T	TJR	No	No	T	C	0.402691	1.04804	0.009795	1.02884	1.0676	4.97401	6.68e-07	6.17521	12.4761	0.000412	0.919847	2	175576	++	0.3997	1.00713	0.014593	0.978523	1.03656	0.483002	0.629117	1	72606	0.4048	1.07767	0.013097	1.052	1.10396	6.08141	1.23e-09	1	102970	8.29e-09	0.000415
9	119370679	rs2416564	9:119370679_C_T	HipOA	No	No	T	C	0.598269	0.93401	0.008975	0.91642	0.951938	-7.0377	2.03e-12	11.6921	4.12537	0.042245	0.757597	2	146142	--	0.5993	0.956476	0.014324	0.928401	0.985399	-2.92768	0.003426	1	66853	0.5974	0.91888	0.011436	0.896465	0.941855	-6.71441	1.96e-11	1	79289	2.23e-12	0.042263
9	129375338	rs62578126	9:129375338_C_T	HipOA	No	No	T	C	0.357152	0.942271	0.009409	0.92383	0.961081	-5.89646	3.82e-09	8.41829	1.78228	0.181869	0.438923	2	146142	--	0.3584	0.927094	0.014423	0.898825	0.956253	-4.79123	1.69e-06	1	66853	0.3561	0.952848	0.012323	0.928694	0.97763	-3.68709	0.000229	1	79289	1.16e-08	0.18185
9	129375338	rs62578126	9:129375338_C_T	THR	Yes	No	T	C	0.363675	0.922463	0.011515	0.899894	0.945598	-6.38614	1.76e-10	9.75521	2.11572	0.145794	0.527347	2	130079	--	0.3644	0.901225	0.018022	0.865902	0.937989	-5.09813	3.5e-07	1	51474	0.3632	0.935944	0.014833	0.906871	0.965949	-4.11188	3.97e-05	1	78605	4.84e-10	0.14578
10	73789033	rs1245535	10:73789033_C_G	THR	Yes	No	C	G	0.38936	0.924581	0.011216	0.902597	0.9471	-6.38681	1.75e-10	9.7571	0.403431	0.525323	0	2	130079	--	0.3893	0.915578	0.017693	0.8809	0.951621	-4.47724	7.67e-06	1	51474	0.3894	0.930345	0.014384	0.902153	0.959418	-4.59881	4.31e-06	1	78605	1.13e-09	0.525342
11	12835952	rs11022512	11:12835952_A_G	THR	Yes	No	A	G	0.42172	1.07311	0.012842	1.04794	1.09888	5.82671	5.81e-09	8.23614	2.88822	0.089229	0.653766	2	130079	++	0.4245	1.04582	0.019908	1.0068	1.08635	2.30932	0.020948	1	51474	0.4199	1.0909	0.016654	1.05825	1.12455	5.61301	2.04e-08	1	78605	1e-08	0.089232
11	28796001	rs558944	11:28796001_C_G	KneeHipOA	No	No	C	G	0.567426	0.963517	0.006148	0.951467	0.97572	-5.78803	7.31e-09	8.13602	5.41965	0.019911	0.815486	2	274292	--	0.5677	0.947053	0.009192	0.929036	0.96542	-5.55112	2.91e-08	1	123865	0.5672	0.97609	0.008228	0.959964	0.992488	-2.84711	0.004425	1	150427	3.54e-09	0.019933
11	28829882	rs1517572	11:28829882_A_C	TJR	Yes	No	A	C	0.414317	1.05592	0.009842	1.03663	1.07557	5.78452	7.47e-09	8.12694	5.75584	0.016434	0.826264	2	175576	++	0.4142	1.08459	0.01561	1.05399	1.11607	5.56175	2.74e-08	1	72606	0.4144	1.03603	0.012591	1.01136	1.06131	2.8781	0.004013	1	102970	3.05e-09	0.016455
11	65332273	rs2510078	11:65332273_C_T	THR	Yes	No	T	C	0.268044	0.914941	0.012257	0.890918	0.939612	-6.54847	6.01e-11	10.2209	1.17098	0.279201	0.146012	2	130079	--	0.2675	0.932114	0.019981	0.892951	0.972995	-3.2101	0.001333	1	51474	0.2684	0.904385	0.015383	0.874234	0.935576	-5.80936	6.44e-09	1	78605	2.72e-10	0.279183
11	76463645	rs60733780	11:76463645_A_G	KneeOA	No	No	A	G	0.33201	0.954182	0.007494	0.939495	0.969099	-5.92601	3.19e-09	8.49611	1.9005	0.168023	0.473822	2	211719	--	0.3319	0.942047	0.011356	0.919788	0.964844	-4.89353	1.01e-06	1	95582	0.3321	0.963098	0.009915	0.943665	0.982931	-3.61545	0.000302	1	116137	9.15e-09	0.168006
11	76506572	rs1149620	11:76506572_A_T	KneeHipOA	Yes	No	A	T	0.437972	0.95775	0.006448	0.945112	0.970557	-6.36973	1.96e-10	9.70876	0.821881	0.364631	0	2	261342	--	0.4365	0.951039	0.009697	0.932032	0.970434	-4.87388	1.11e-06	1	118849	0.4392	0.962906	0.00859	0.946069	0.980042	-4.20008	2.7e-05	1	142493	1.03e-09	0.364625
12	15063590	rs2430690	12:15063590_C_T	FingerOA	Yes	No	T	C	0.607121	0.825091	0.023552	0.778929	0.873988	-6.54528	6.14e-11	10.2116	0.015707	0.900265	0	2	40998	--	0.6016	0.82037	0.042331	0.737402	0.912673	-3.63977	0.000275	1	17899	0.6114	0.827042	0.027898	0.772361	0.885593	-5.44136	5.41e-08	1	23099	4.94e-10	0.900245
12	23947697	rs34616559	12:23947697_C_T	TKR	Yes	No	T	C	0.16044	1.1134	0.020324	1.07356	1.15471	5.77851	7.74e-09	8.11145	5.61599	0.017797	0.821937	2	104527	++	0.1607	1.16929	0.031636	1.10729	1.23477	5.626	1.89e-08	1	50123	0.1602	1.07015	0.026108	1.01898	1.12389	2.71205	0.006703	1	54404	3.39e-09	0.017819
12	28014970	rs10492367	12:28014970_G_T	HipOA	No	No	T	G	0.19868	1.12604	0.013331	1.09991	1.15279	9.90987	4.03e-23	22.3945	1.69451	0.193008	0.409858	2	146142	++	0.1983	1.14729	0.021065	1.106	1.19012	7.34773	2.1e-13	1	66853	0.199	1.11149	0.017077	1.07802	1.146	6.77576	1.28e-11	1	79289	2.03e-22	0.192989
12	28014970	rs10492367	12:28014970_G_T	KneeHipOA	No	No	T	G	0.193771	1.05178	0.008424	1.03527	1.06855	6.25354	4.14e-10	9.38315	0.105693	0.745102	0	2	274292	++	0.1941	1.05496	0.012821	1.02983	1.0807	4.34967	1.38e-05	1	123865	0.1935	1.04938	0.011111	1.0276	1.07162	4.50476	6.74e-06	1	150427	3.06e-09	0.74511
12	28014970	rs10492367	12:28014970_G_T	TJR	No	No	T	G	0.195045	1.10659	0.012783	1.08154	1.13223	8.66822	4.64e-18	17.3336	0.044509	0.832909	0	2	175576	++	0.1944	1.10982	0.019735	1.07114	1.1499	5.75701	8.79e-09	1	72606	0.1955	1.10429	0.016644	1.07166	1.1379	6.48378	9.25e-11	1	102970	4.72e-17	0.832898
12	28014970	rs10492367	12:28014970_G_T	THR	Yes	No	T	G	0.19794	1.17662	0.017466	1.14238	1.21188	10.7966	3.85e-27	26.4146	2.11485	0.145877	0.527153	2	130079	++	0.198	1.20925	0.028465	1.15346	1.26774	7.88396	3.33e-15	1	51474	0.1979	1.15616	0.021897	1.11324	1.20073	7.51827	5.8e-14	1	78605	1.69e-26	0.145863
12	48420214	rs7967762	12:48420214_C_T	KneeOA	Yes	No	T	C	0.16421	1.06259	0.010425	1.04215	1.08342	6.12783	9.18e-10	9.03731	3.52612	0.060409	0.716402	2	211719	++	0.1624	1.08611	0.01637	1.05402	1.11917	5.39879	6.86e-08	1	95582	0.1657	1.04592	0.013425	1.01961	1.07292	3.45391	0.000556	1	116137	1.2e-09	0.060421
12	48572670	rs7315258	12:48572670_C_T	KneeHipOA	No	No	T	C	0.162532	1.05035	0.008986	1.03273	1.06826	5.69342	1.28e-08	7.89376	4.62295	0.031547	0.783688	2	274292	++	0.1616	1.07315	0.013984	1.04574	1.10128	5.34858	9.06e-08	1	123865	0.1633	1.03365	0.011653	1.01081	1.05701	2.90356	0.003701	1	150427	9.06e-09	0.031568
12	59289349	rs17120227	12:59289349_C_T	THR	Yes	No	T	C	0.064192	1.17265	0.028351	1.11708	1.23099	6.43025	1.32e-10	9.88064	3.00091	0.083218	0.666768	2	128963	++	0.0634	1.10982	0.043004	1.02553	1.20104	2.58566	0.009738	1	50358	0.0647	1.21252	0.036925	1.14015	1.28948	6.13706	8.66e-10	1	78605	2.34e-10	0.083222
12	94167220	rs2171126	12:94167220_C_T	KneeHipOA	Yes	No	T	C	0.499597	1.04105	0.006598	1.02812	1.05415	6.30825	2.91e-10	9.53577	0.029053	0.864657	0	2	274292	++	0.4985	1.04237	0.010118	1.02254	1.06259	4.23477	2.32e-05	1	123865	0.5005	1.04008	0.008665	1.0231	1.05735	4.67866	2.93e-06	1	150427	2.25e-09	0.864641
12	123849096	rs7485502	12:123849096_C_G	KneeOA	No	No	C	G	0.80014	1.0759	0.012642	1.05112	1.10126	6.15355	7.81e-10	9.10751	0.292631	0.58854	0	2	147567	++	0.8003	1.0834	0.018638	1.04687	1.1212	4.57723	4.78e-06	1	68661	0.8	1.06951	0.017054	1.03608	1.10401	4.14822	3.39e-05	1	78906	5.18e-09	0.588563
12	124801226	rs1809889	12:124801226_C_T	TJR	Yes	No	T	C	0.276559	1.06754	0.011081	1.04582	1.08971	6.23163	4.76e-10	9.32238	0.127403	0.72114	0	2	175576	++	0.2765	1.06279	0.017049	1.02938	1.09729	3.73626	0.000188	1	72606	0.2766	1.0709	0.014476	1.04253	1.10004	5.00009	5.84e-07	1	102970	3.47e-09	0.721152
12	124801226	rs1809889	12:124801226_C_T	THR	No	No	T	C	0.278344	1.08627	0.014577	1.0577	1.11562	6.08513	1.2e-09	8.92136	0.251937	0.615714	0	2	130079	++	0.2778	1.07702	0.022984	1.03197	1.12404	3.40373	0.000669	1	51474	0.2787	1.09221	0.018684	1.05559	1.1301	5.06906	4.08e-07	1	78605	8.03e-09	0.615737
13	42959133	rs58973023	13:42959133_A_T	KneeOA	Yes	No	A	T	0.49271	1.05983	0.009961	1.0403	1.07971	6.1248	9.35e-10	9.02904	4.52612	0.033381	0.77906	2	147567	++	0.4941	1.03686	0.014318	1.0088	1.06571	2.58576	0.009735	1	68661	0.4915	1.07972	0.013754	1.05276	1.10736	5.94585	2.83e-09	1	78906	7.44e-10	0.033402
14	94838142	rs112635299	14:94838142_G_T	TJR	Yes	No	T	G	0.021	0.815966	0.026074	0.764862	0.870485	-6.16333	7.34e-10	9.1343	1.27315	0.259176	0.214549	2	172589	--	0.021	0.780594	0.038096	0.705925	0.863161	-4.82855	1.4e-06	1	70923	0.021	0.841895	0.034795	0.773697	0.916104	-3.99311	6.59e-05	1	101666	2.98e-09	0.259156
15	50759428	rs4380013	15:50759428_A_G	KneeOA	Yes	No	A	G	0.18949	1.05844	0.009883	1.03906	1.07817	6.02646	1.72e-09	8.76331	2.32642	0.127194	0.570155	2	211719	++	0.1896	1.07638	0.015387	1.04622	1.1074	5.07596	3.93e-07	1	95582	0.1894	1.0455	0.012808	1.0204	1.07123	3.58878	0.000335	1	116137	4.06e-09	0.127185
15	58215727	rs4775006	15:58215727_A_C	KneeOA	Yes	No	A	C	0.414191	1.0502	0.008235	1.03406	1.06659	6.19812	5.89e-10	9.22986	8.43173	0.003687	0.8814	2	199333	++	0.4143	1.0781	0.012786	1.05304	1.10376	6.26678	3.8e-10	1	90816	0.4141	1.02932	0.010697	1.00835	1.05072	2.75243	0.005931	1	108517	6.71e-11	0.003699
15	58215727	rs4775006	15:58215727_A_C	TKR	No	No	A	C	0.413903	1.08591	0.014553	1.05739	1.11521	6.06923	1.32e-09	8.87837	8.30836	0.003946	0.879639	2	104527	++	0.4151	1.13462	0.022689	1.09015	1.18091	6.19129	6.15e-10	1	50123	0.4128	1.04865	0.018749	1.0119	1.08673	2.60994	0.009074	1	54404	1.57e-10	0.003959
15	58334244	rs11071366	15:58334244_A_T	HandOA	No	No	A	T	0.629588	0.907535	0.013927	0.880237	0.935679	-6.22665	4.91e-10	9.30861	1.11298	0.291434	0.101515	2	74358	--	0.6316	0.884087	0.025174	0.834747	0.936343	-4.20486	2.64e-05	1	30357	0.6282	0.916952	0.016571	0.884473	0.950624	-4.71204	2.49e-06	1	44001	2.18e-09	0.291417
15	67366488	rs12908498	15:67366488_C_G	TJR	No	No	C	G	0.533517	1.06633	0.009966	1.0468	1.08623	6.80832	1.02e-11	10.9896	0.210798	0.646143	0	2	167100	++	0.5334	1.07187	0.015531	1.04142	1.1032	4.72117	2.38e-06	1	69396	0.5336	1.06247	0.012912	1.03717	1.0884	4.92692	8.51e-07	1	97704	7.74e-11	0.646164
15	67368659	rs28613758	15:67368659_C_T	THR	No	No	T	C	0.467694	0.924364	0.010953	0.902895	0.946343	-6.55992	5.57e-11	10.2541	1.68822	0.193836	0.407658	2	130079	--	0.4686	0.906377	0.017166	0.872732	0.941319	-5.09336	3.59e-07	1	51474	0.4671	0.93585	0.014106	0.908203	0.964339	-4.33341	1.49e-05	1	78605	1.95e-10	0.193817
15	67370506	rs12901372	15:67370506_C_G	HipOA	Yes	No	C	G	0.52193	1.07523	0.01051	1.05463	1.09623	7.34956	2.07E-13	12.6832	1.54674	0.213617	0.35348	2	141388	++	0.5222	1.091333	0.016661	1.058678	1.124996	5.638813	1.76E-08	1	64919	0.5217	1.064388	0.013454	1.038017	1.091429	4.87509	1.11E-06	1	76469	8.6e-13	0.213597
15	67370506	rs12901372	15:67370506_C_G	KneeHipOA	No	No	C	G	0.523882	1.04262	0.006946	1.029	1.05641	6.22345	5.01E-10	9.29976	0.159133	0.689956	0	2	261342	++	0.5241	1.045819	0.010561	1.025119	1.066937	4.392238	1.14E-05	1	118849	0.5237	1.040186	0.009177	1.022199	1.05849	4.427048	9.68E-06	1	142493	3.59e-09	0.689973
15	75101530	rs34862454	15:75101530_C_T	AllOA	Yes	No	T	C	0.660022	1.02908	0.005232	1.01883	1.03944	5.61056	2.07E-08	7.68469	6.06033	0.013825	0.834993	2	493787	++	0.6614	1.04446	0.008188	1.028412	1.060758	5.50643	3.75E-08	1	210270	0.659	1.018163	0.006777	1.00488	1.031621	2.686617	0.007235	1	283517	7.06e-09	0.013846
16	53800200	rs9940278	16:53800200_C_T	KneeOA	No	No	T	C	0.437633	1.0572	0.007725	1.04206	1.07256	7.55759	4.29E-14	13.3674	0.083374	0.772776	0	2	211719	++	0.4367	1.059821	0.011844	1.036607	1.083555	5.141687	2.78E-07	1	95582	0.4384	1.055274	0.010139	1.035401	1.075528	5.546494	2.99E-08	1	116137	3.79e-13	0.772778
16	53800200	rs9940278	16:53800200_C_T	KneeHipOA	Yes	No	T	C	0.436381	1.05276	0.006718	1.0396	1.0661	8.00758	1.23E-15	14.9107	0.095077	0.757819	0	2	274292	++	0.4366	1.055168	0.010242	1.035094	1.075631	5.479692	4.36E-08	1	123865	0.4362	1.050956	0.008859	1.033592	1.068611	5.847166	5.14E-09	1	150427	1.14e-14	0.757824
16	69547741	rs4783718	16:69547741_C_T	TKR	No	No	T	C	0.407047	1.08515	0.014498	1.05673	1.11433	6.03571	1.63E-09	8.78814	0.951351	0.329376	0	2	104527	++	0.4084	1.10142	0.022025	1.05825	1.14635	4.735381	2.22E-06	1	50123	0.4058	1.072508	0.019072	1.035128	1.111239	3.867474	1.11E-04	1	54404	7.63e-09	0.329364
16	69955690	rs34195470	16:69955690_A_G	KneeOA	Yes	No	A	G	0.442397	0.950312	0.007037	0.93652	0.964307	-6.83278	8.64e-12	11.0635	1.59807	0.206177	0.374245	2	211719	--	0.443	0.960886	0.010926	0.93947	0.982789	-3.46963	0.000525	1	95582	0.4419	0.942707	0.00915	0.924772	0.960989	-6.02052	1.79e-09	1	116137	3.27e-11	0.206157
17	2167690	rs216175	17:2167690_A_C	AllOA	Yes	No	A	C	0.828372	1.04281	0.006711	1.02966	1.05613	6.47264	9.96E-11	10.0019	0.025603	0.872873	0	2	493787	++	0.8282	1.04154	0.010314	1.021325	1.062155	4.070075	4.75E-05	1	210270	0.8285	1.043729	0.008798	1.026485	1.061263	5.035387	4.86E-07	1	283517	7.89e-10	0.872855
17	2199846	rs216200	17:2199846_C_T	TKR	No	No	T	C	0.630982	0.920789	0.012392	0.8965	0.945736	-6.05061	1.49E-09	8.82818	4.21	0.040186	0.76247	2	104527	--	0.6327	0.89208	0.01801	0.856779	0.928834	-5.543791	3.03E-08	1	50123	0.6294	0.943839	0.016875	0.910764	0.978114	-3.175883	0.001501	1	54404	1.37e-09	0.040205
17	2209888	rs4548913	17:2209888_A_G	KneeOA	No	No	A	G	0.629171	0.955391	0.007209	0.941262	0.969732	-6.00328	1.99E-09	8.70127	0.649101	0.420434	0	2	211719	--	0.6295	0.94857	0.010972	0.927065	0.970573	-4.512903	6.49E-06	1	95582	0.6289	0.960405	0.00951	0.941765	0.979414	-4.040074	5.40E-05	1	116137	1.08e-08	0.420438
17	54839759	rs1401796	17:54839759_A_C	HipOA	No	No	A	C	0.511938	0.942672	0.009034	0.924966	0.960717	-6.10252	1.08e-09	8.96849	0.973121	0.323903	0	2	146142	--	0.514	0.953515	0.014187	0.925709	0.982157	-3.15238	0.001627	1	66853	0.5102	0.935195	0.011639	0.912383	0.958578	-5.31756	1.07e-07	1	79289	5.03e-09	0.323891
17	54850753	rs12602666	17:54850753_A_G	KneeHipOA	Yes	No	A	G	0.487239	0.959514	0.006055	0.947646	0.97153	-6.50861	7.84E-11	10.1055	0.007349	0.931683	0	2	274292	--	0.4885	0.960117	0.009225	0.942036	0.978545	-4.195953	2.75E-05	1	123865	0.4862	0.959062	0.00799	0.943401	0.974982	-4.976282	6.60E-07	1	150427	6.3e-10	0.931662
17	59654593	rs7212908	17:59654593_A_G	THR	Yes	No	A	G	0.805694	0.898215	0.01369	0.871383	0.925872	-6.93762	4.14E-12	11.3828	1.08138	0.298388	0.075259	2	130079	--	0.8066	0.880293	0.021309	0.838528	0.924139	-5.141223	2.78E-07	1	51474	0.8051	0.909828	0.017669	0.875196	0.94583	-4.772815	1.85E-06	1	78605	2.06e-11	0.298373
19	10748121	rs3843751	19:10748121_C_T	AllOA	Yes	No	T	C	0.675591	0.96628	0.004981	0.956517	0.976143	-6.62053	3.71E-11	10.4312	2.74647	0.097469	0.635897	2	493787	--	0.6745	0.97609	0.007748	0.960905	0.991516	-3.025056	0.002495	1	210270	0.6764	0.959253	0.00648	0.946554	0.972124	-6.117759	9.77E-10	1	283517	7.69e-11	0.097469
19	41833784	rs75621460	19:41833784_A_G	AllOA	No	No	A	G	0.025713	1.11061	0.018614	1.07413	1.14833	6.1562	7.68E-10	9.11476	0.367866	0.54417	0	2	492357	++	0.026	1.124007	0.028598	1.067954	1.183002	4.479009	7.60E-06	1	209722	0.0255	1.100759	0.024228	1.053271	1.150388	4.266745	2.01E-05	1	282635	4.9e-09	0.544191
19	41833784	rs75621460	19:41833784_A_G	TJR	Yes	No	A	G	0.026641	1.23155	0.039681	1.15378	1.31457	6.2579	4.02E-10	9.39527	1.24568	0.264379	0.197227	2	173893	++	0.0267	1.28621	0.062656	1.163404	1.42198	4.916106	8.99E-07	1	70923	0.0266	1.193034	0.050074	1.09489	1.299977	4.029754	5.64E-05	1	102970	1.68e-09	0.26436
19	55879672	rs4252548	19:55879672_C_T	HipOA	No	No	T	C	0.028654	1.25148	0.036429	1.18008	1.3272	7.48444	7.50E-14	13.1247	4.78122	0.028772	0.790848	2	146142	++	0.0286	1.155577	0.052095	1.05347	1.267581	3.063616	0.002196	1	66853	0.0287	1.32075	0.049344	1.224036	1.425107	7.170235	7.79E-13	1	79289	6.28e-14	0.028793
19	55879672	rs4252548	19:55879672_C_T	TJR	No	No	T	C	0.025115	1.25015	0.037534	1.17658	1.32832	7.21532	5.60E-13	12.2515	1.39894	0.236902	0.285171	2	173893	++	0.0247	1.196499	0.055139	1.088427	1.315302	3.714354	2.05E-04	1	70923	0.0254	1.288914	0.049944	1.191024	1.39485	6.297882	3.11E-10	1	102970	2.46e-12	0.236881
19	55879672	rs4252548	19:55879672_C_T	THR	Yes	No	T	C	0.0251	1.40634	0.054421	1.29967	1.52176	8.47319	2.52e-17	16.5989	3.45313	0.063132	0.710408	2	126628	++	0.0251	1.2812	0.0774	1.1295	1.45328	3.85388	0.000117	1	49521	0.0251	1.49332	0.073285	1.34968	1.65224	7.77146	8.13e-15	1	77107	4.57e-17	0.063143
20	33924112	rs981819	20:33924112_C_T	AllOA	No	No	T	C	0.377798	0.962881	0.004759	0.953553	0.9723	-7.6157	2.74E-14	13.5618	2.45863	0.116881	0.593269	2	493787	--	0.3782	0.971805	0.007427	0.957249	0.986583	-3.714354	2.05E-04	1	210270	0.3775	0.956571	0.006178	0.944462	0.968836	-6.830895	8.75E-12	1	283517	7.44e-14	0.116874
20	34023962	rs224333	20:34023962_A_G	TJR	No	No	A	G	0.367918	0.936182	0.008923	0.918694	0.954003	-6.85437	7.43E-12	11.1288	0.68926	0.406416	0	2	175576	--	0.3661	0.945066	0.013878	0.917866	0.973073	-3.792016	1.51E-04	1	72606	0.3692	0.92988	0.011573	0.907197	0.95313	-5.769947	8.14E-09	1	102970	4.45e-11	0.406418
20	34025756	rs143384	20:34025756_A_G	KneeOA	Yes	No	A	G	0.586019	1.07955	0.007994	1.06388	1.09545	10.262	1.12E-24	23.9503	1.16387	0.280664	0.140797	2	211719	++	0.5875	1.069402	0.01216	1.045568	1.09378	5.83489	5.53E-09	1	95582	0.5848	1.086977	0.010551	1.066297	1.108057	8.51036	1.83E-17	1	116137	7.58e-24	0.280647
20	34025756	rs143384	20:34025756_A_G	KneeHipOA	No	No	A	G	0.587477	1.06141	0.006847	1.04798	1.075	9.17921	4.61E-20	19.3362	3.02296	0.082093	0.669199	2	274292	++	0.5883	1.047703	0.010272	1.02757	1.068231	4.707157	2.55E-06	1	123865	0.5868	1.071865	0.009141	1.053949	1.090085	8.069916	7.39E-16	1	150427	1.11e-19	0.082098
20	34025756	rs143384	20:34025756_A_G	TKR	No	No	A	G	0.59213	1.1097	0.014827	1.08065	1.13955	7.68855	1.56E-14	13.8076	0.024861	0.874715	0	2	104527	++	0.5939	1.112378	0.022244	1.068779	1.157756	5.220684	1.82E-07	1	50123	0.5905	1.107605	0.019696	1.069001	1.147603	5.646513	1.68E-08	1	54404	1.44e-13	0.874696
21	40017446	rs9981408	21:40017446_G_T	THR	Yes	No	T	G	0.230363	1.09657	0.015485	1.06622	1.12778	6.43762	1.25e-10	9.90168	2.61183	0.106069	0.617127	2	130079	++	0.23	1.06513	0.023954	1.01818	1.11425	2.74353	0.006094	1	51474	0.2306	1.11695	0.020078	1.0776	1.15774	6.04383	1.55e-09	1	78605	2.71e-10	0.106066
Summary statistics for the sex-specific GO meta-analysis of the 100 independent SNVs from the main meta-analyses. The first ten variants had a difference of more than 6 orders of magnitude between female and male P values
Chr:Pos_A1_A2	rsid	reference_allele	other_allele	eaf	OR	OR_se	OR_95L	OR_95U	z	p-value	_-log10_p-value	q_statistic	q_p-value	i2	n_studies	n_samples	effects	male_eaf	male_OR	male_OR_se	male_OR_95L	male_OR_95U	male_z	male_p-value	male_n_studies	male_n_samples	female_eaf	female_OR	female_OR_se	female_OR_95L	female_OR_95U	female_z	female_p-value	female_n_studies	female_n_samples	gender_differentiated_p-value	gender_heterogeneity_p-value
9:119324929_C_G	rs1321917	C	G	0.409959	1.104616	0.013322	1.078504	1.13136	8.151791	3.77E-16	15.42366	10.25031	0.001367	0.902442	2	130079	++	0.4073	1.051692	0.020222	1.012057	1.092879	2.571476	0.010146	1	51474	0.4117	1.13951	0.017507	1.1052	1.17489	8.37195	5.97e-17	1	78605	2.21e-17	0.001373
19:55879672_C_T	rs4252548	T	C	0.0251	1.406336	0.054421	1.299671	1.521756	8.473185	2.52E-17	16.59888	3.453131	0.063132	0.710408	2	126628	++	0.0251	1.281204	0.0774	1.129499	1.453284	3.853881	1.17E-04	1	49521	0.0251	1.49332	0.073285	1.34968	1.65224	7.77146	8.13e-15	1	77107	4.57e-17	0.063143
6:76164589_A_C	rs12209223	A	C	0.110596	1.228248	0.023283	1.182614	1.275644	10.64266	2.03E-26	25.69241	0.569059	0.450633	0	2	130079	++	0.1112	1.205989	0.036272	1.134896	1.281535	6.042046	1.57E-09	1	51474	0.1102	1.24259	0.02996	1.18387	1.30423	8.79368	1.53e-18	1	78605	1.91e-25	0.450642
20:34025756_A_G	rs143384	A	G	0.586019	1.079548	0.007994	1.063881	1.095447	10.26198	1.12E-24	23.9503	1.163869	0.280664	0.140797	2	211719	++	0.5875	1.069402	0.01216	1.045568	1.09378	5.83489	5.53E-09	1	95582	0.5848	1.08698	0.010551	1.0663	1.10806	8.51036	1.83e-17	1	116137	7.58e-24	0.280647
1:184014593_C_G	rs1327123	C	G	0.347402	0.909963	0.011274	0.887866	0.932609	-7.52286	5.60E-14	13.2519	3.049627	0.080756	0.672091	2	130079	--	0.3471	0.935476	0.018527	0.899163	0.973255	-3.30204	9.65E-04	1	51474	0.3476	0.894313	0.014087	0.866703	0.922802	-6.98138	3.04e-12	1	78605	1.12e-13	0.080761
8:130730280_A_C	rs11984666	A	C	0.194829	0.897913	0.013329	0.871788	0.92482	-7.14814	9.16E-13	12.03833	2.181303	0.139696	0.541558	2	130079	--	0.1964	0.923209	0.021732	0.880615	0.967863	-3.31541	9.20E-04	1	51474	0.1938	0.882056	0.016705	0.849313	0.916061	-6.50271	8.16e-11	1	78605	2.7e-12	0.139684
12:59289349_C_T	rs17120227	T	C	0.064192	1.172653	0.028351	1.117084	1.230986	6.430253	1.32E-10	9.880645	3.000915	0.083218	0.666768	2	128963	++	0.0634	1.109822	0.043004	1.025534	1.201038	2.585655	0.009738	1	50358	0.0647	1.21252	0.036925	1.14015	1.28948	6.13706	8.66e-10	1	78605	2.34e-10	0.083222
4:13039440_A_G	rs1913707	A	G	0.607939	1.078364	0.013031	1.052822	1.104524	6.169006	7.08E-10	9.149846	4.119242	0.042398	0.757237	2	130079	++	0.6109	1.045087	0.020195	1.005504	1.086228	2.23862	0.025202	1	51474	0.606	1.09977	0.016896	1.06665	1.13391	6.09627	1.12e-09	1	78605	6.94e-10	0.042416
2:204387482_A_G	rs62182810	A	G	0.543468	1.029368	0.005015	1.019539	1.039293	5.912842	3.46E-09	8.46138	4.509991	0.033697	0.77827	2	493787	++	0.5441	1.016739	0.00767	1.001706	1.031997	2.184251	0.028965	1	210270	0.543	1.03842	0.006604	1.02547	1.05153	5.89073	3.95e-09	1	283517	2.68e-09	0.033718
5:67825133_A_C	rs56132153	A	C	0.601715	1.062128	0.012885	1.036874	1.087997	4.909281	9.31E-07	6.03125	6.699228	0.009645	0.850729	2	130079	++	0.5996	1.02061	0.019722	0.981954	1.060787	1.035552	0.300396	1	51474	0.6031	1.08937	0.016842	1.05636	1.12341	5.45233	5.09e-08	1	78605	2.05e-07	0.009664
12:28025196_A_C	rs10843013	A	C	0.783558	0.855639	0.012242	0.831645	0.880325	-10.7435	6.85E-27	26.16459	2.782459	0.095302	0.640606	2	130079	--	0.7838	0.830191	0.018829	0.793286	0.868812	-8.0217	1.10E-15	1	51474	0.7834	0.872406	0.015934	0.841175	0.904797	-7.33884	2.25e-13	1	78605	2.15e-26	0.095302
4:103188709_C_T	rs13107325	T	C	0.073296	1.08203	0.010074	1.062285	1.102142	8.390554	5.10E-17	16.2925	0.542776	0.461285	0	2	492357	++	0.0741	1.073367	0.01524	1.043496	1.104092	4.916757	8.96E-07	1	209722	0.0727	1.0885	0.013334	1.06236	1.11528	6.83884	8.28e-12	1	282635	3.93e-16	0.461296
3:52817675_A_G	rs3774354	A	G	0.368373	1.09853	0.013455	1.072157	1.12555	7.579808	3.62E-14	13.44157	0.144839	0.703517	0	2	130079	++	0.3665	1.091988	0.021417	1.050011	1.135643	4.400081	1.10E-05	1	51474	0.3696	1.10263	0.017154	1.06901	1.13731	6.18366	6.46e-10	1	78605	3.11e-13	0.703532
1:103464210_C_T	rs11164653	T	C	0.410366	0.926275	0.008942	0.908749	0.944138	-7.85827	4.08E-15	14.38904	0.026101	0.871653	0	2	146142	--	0.4108	0.928022	0.013898	0.900782	0.956085	-4.91456	9.06E-07	1	66853	0.41	0.925057	0.011603	0.902315	0.948372	-6.13397	8.83e-10	1	79289	3.85e-14	0.871635
19:10752968_A_G	rs10405617	A	G	0.324452	1.03488	0.005335	1.024424	1.045443	6.617424	3.78E-11	10.42206	2.683698	0.10138	0.62738	2	493787	++	0.3256	1.024598	0.008133	1.008658	1.04079	3.037556	0.002394	1	210270	0.3236	1.04237	0.007041	1.02857	1.05636	6.10305	1.07e-09	1	283517	8.1e-11	0.101378
1:219644224_A_G	rs2605100	A	G	0.317651	1.071936	0.010517	1.051323	1.092953	7.012137	2.44E-12	11.6127	1.255969	0.262415	0.203802	2	172643	++	0.3191	1.058021	0.015947	1.026764	1.090229	3.686342	2.29E-04	1	72606	0.3166	1.0821	0.013889	1.05487	1.11002	6.06934	1.32e-09	1	100037	1.12e-11	0.262396
21:40017446_G_T	rs9981408	T	G	0.230363	1.096569	0.015485	1.06622	1.127783	6.437621	1.25E-10	9.901677	2.611829	0.106069	0.617127	2	130079	++	0.23	1.065133	0.023954	1.018184	1.114247	2.743529	0.006094	1	51474	0.2306	1.11695	0.020078	1.0776	1.15774	6.04383	1.55e-09	1	78605	2.71e-10	0.106066
2:70717653_A_G	rs3771501	A	G	0.469585	1.038085	0.00503	1.028227	1.048038	7.67784	1.69E-14	13.77133	0.086517	0.768653	0	2	493787	++	0.4697	1.036345	0.007716	1.021222	1.051691	4.760087	1.97E-06	1	210270	0.4695	1.03936	0.00661	1.0264	1.05247	6.03136	1.67e-09	1	283517	1.52e-13	0.768656
16:69955690_A_G	rs34195470	A	G	0.442397	0.950312	0.007037	0.93652	0.964307	-6.83278	8.64E-12	11.06345	1.59807	0.206177	0.374245	2	211719	--	0.443	0.960886	0.010926	0.93947	0.982789	-3.46963	5.25E-04	1	95582	0.4419	0.942707	0.00915	0.924772	0.960989	-6.02052	1.79e-09	1	116137	3.27e-11	0.206157
13:42959133_A_T	rs58973023	A	T	0.49271	1.059825	0.009961	1.040301	1.079715	6.124796	9.35E-10	9.029042	4.526118	0.033381	0.77906	2	147567	++	0.4941	1.036863	0.014318	1.008799	1.065708	2.585762	0.009735	1	68661	0.4915	1.07972	0.013754	1.05276	1.10736	5.94585	2.83e-09	1	78906	7.44e-10	0.033402
16:53800200_C_T	rs9940278	T	C	0.436381	1.052762	0.006718	1.039596	1.066095	8.007578	1.23E-15	14.91071	0.095077	0.757819	0	2	274292	++	0.4366	1.055168	0.010242	1.035094	1.075631	5.479692	4.36E-08	1	123865	0.4362	1.05096	0.008859	1.03359	1.06861	5.84717	5.14e-09	1	150427	1.14e-14	0.757824
9:110416422_C_T	rs79895530	T	C	0.133414	0.882077	0.015454	0.851787	0.913444	-7.03822	2.02E-12	11.69373	0.105857	0.744911	0	2	130079	--	0.1342	0.888518	0.024712	0.840083	0.939747	-4.13294	3.62E-05	1	51474	0.1329	0.878008	0.019578	0.839636	0.918133	-5.70625	1.18e-08	1	78605	1.66e-11	0.744919
4:1760927_C_T	rs1530586	T	C	0.799976	1.092668	0.012775	1.06763	1.118294	7.49303	7.03E-14	13.15308	0.058492	0.808895	0	2	175576	++	0.7998	1.096365	0.019708	1.057738	1.136402	5.027415	5.07E-07	1	72606	0.8001	1.09002	0.016641	1.05741	1.12365	5.56139	2.74e-08	1	102970	6.24e-13	0.808889
6:55638258_C_T	rs9475400	T	C	0.102119	1.148509	0.022409	1.104588	1.194177	6.960062	3.53E-12	11.45181	0.023779	0.877448	0	2	130079	++	0.1023	1.144079	0.035485	1.074528	1.218132	4.206327	2.63E-05	1	51474	0.102	1.15131	0.028527	1.0954	1.21008	5.54735	2.97e-08	1	78605	2.99e-11	0.877429
11:65342981_A_G	rs67924081	A	G	0.737437	1.094612	0.014843	1.06552	1.124497	6.577821	4.94E-11	10.30626	0.349022	0.554667	0	2	130079	++	0.7378	1.083395	0.023535	1.037266	1.131576	3.608174	3.11E-04	1	51474	0.7372	1.10164	0.018951	1.06449	1.14008	5.53153	3.25e-08	1	78605	3.38e-10	0.554689
2:633063_A_G	rs74676797	A	G	0.81619	1.049504	0.008803	1.032251	1.067046	5.713328	1.14E-08	7.944416	3.421609	0.064348	0.70774	2	274292	++	0.8146	1.030764	0.01313	1.005029	1.057157	2.34888	0.018852	1	123865	0.8175	1.06386	0.011785	1.04076	1.08747	5.52689	3.34e-08	1	150427	1.48e-08	0.064359
12:108629780_A_G	rs1426371	A	G	0.267979	0.951293	0.008312	0.935002	0.967868	-5.66578	1.50E-08	7.823705	3.017365	0.082377	0.668585	2	199333	--	0.2664	0.968119	0.012804	0.943024	0.993882	-2.41796	0.015629	1	90816	0.2693	0.938662	0.010857	0.917382	0.960436	-5.41036	6.43e-08	1	108517	2.37e-08	0.082382
12:15054016_A_G	rs7294636	A	G	0.373839	1.207756	0.0348	1.139547	1.280047	6.364358	2.02E-10	9.693582	0.01399	0.905846	0	2	40998	++	0.3806	1.214339	0.062986	1.090886	1.351763	3.550339	3.87E-04	1	17899	0.3686	1.20503	0.041098	1.12447	1.29135	5.28338	1.3e-07	1	23099	1.59e-09	0.905825
9:116916214_A_C	rs72760655	A	C	0.329574	1.048018	0.007085	1.034131	1.06209	6.891668	5.72E-12	11.24227	0.010362	0.91892	0	2	274292	++	0.3293	1.047179	0.01078	1.02605	1.068743	4.432774	9.43E-06	1	123865	0.3298	1.04865	0.009355	1.03031	1.06731	5.27787	1.34e-07	1	150427	4.83e-11	0.918899
15:67366488_C_G	rs12908498	C	G	0.532276	1.079427	0.011101	1.057669	1.101632	7.35669	1.97E-13	12.70633	0.368881	0.543615	0	2	128978	++	0.5318	1.08752	0.017235	1.053739	1.122384	5.211276	1.91E-07	1	60724	0.5327	1.07369	0.014409	1.04545	1.10269	5.22804	1.75e-07	1	68254	1.47e-12	0.543636
2:106689736_A_G	rs66989638	A	G	0.127804	1.108221	0.019904	1.069209	1.148657	5.61993	1.96E-08	7.708195	1.143623	0.284888	0.125586	2	130079	++	0.1272	1.081123	0.030988	1.020386	1.145474	2.644116	0.008208	1	51474	0.1282	1.12547	0.025633	1.07523	1.17806	5.07306	3.99e-07	1	78605	7.82e-08	0.284871
17:2167690_A_C	rs216175	A	C	0.828372	1.04281	0.006711	1.029657	1.056132	6.472637	9.96E-11	10.00194	0.025603	0.872873	0	2	493787	++	0.8282	1.04154	0.010314	1.021325	1.062155	4.070075	4.75E-05	1	210270	0.8285	1.04373	0.008798	1.02649	1.06126	5.03539	4.86e-07	1	283517	7.89e-10	0.872855
19:46390455_C_G	rs8112559	C	G	0.876861	1.140776	0.025557	1.090683	1.193169	5.748855	9.22E-09	8.035239	0.074203	0.785312	0	2	74358	++	0.8755	1.129415	0.046885	1.03752	1.229449	2.810675	0.004958	1	30357	0.8778	1.14522	0.030117	1.0862	1.20746	5.02231	5.2e-07	1	44001	6.42e-08	0.785312
12:124801226_C_T	rs1809889	T	C	0.276559	1.067537	0.011081	1.045817	1.089707	6.231628	4.76E-10	9.322383	0.127403	0.72114	0	2	175576	++	0.2765	1.062793	0.017049	1.029376	1.097294	3.736265	1.88E-04	1	72606	0.2766	1.0709	0.014476	1.04253	1.10004	5.00009	5.84e-07	1	102970	3.47e-09	0.721152
6:35114542_C_T	rs2038740	T	C	0.716018	0.941065	0.009521	0.922403	0.960105	-5.94391	2.86E-09	8.543386	0.45668	0.49918	0	2	175576	--	0.7142	0.948759	0.01476	0.919829	0.9786	-3.32918	8.76E-04	1	72606	0.7173	0.935569	0.012373	0.911318	0.960466	-4.97024	6.81e-07	1	102970	1.69e-08	0.499196
3:189735461_A_G	rs9835230	A	G	0.242663	1.069058	0.011806	1.045917	1.092711	5.980957	2.28E-09	8.641732	0.260532	0.609755	0	2	146142	++	0.2425	1.06173	0.018265	1.025931	1.098779	3.42292	6.23E-04	1	66853	0.2428	1.07412	0.015355	1.04402	1.10508	4.93112	8.32e-07	1	79289	1.5e-08	0.609778
17:54841961_C_T	rs9908159	T	C	0.512961	1.042387	0.006651	1.029351	1.055589	6.46521	1.05E-10	9.980633	0.004813	0.944689	0	2	274292	++	0.5117	1.041852	0.010113	1.022032	1.062057	4.18375	2.90E-05	1	123865	0.514	1.04279	0.00879	1.02556	1.06031	4.9295	8.39e-07	1	150427	8.36e-10	0.94467
6:33046742_C_T	rs2856821	T	C	0.789778	1.050047	0.008734	1.032929	1.067448	5.82347	5.92E-09	8.227725	0.54435	0.460635	0	2	239561	++	0.7885	1.042582	0.013179	1.016751	1.069068	3.257872	0.001128	1	106413	0.7908	1.0557	0.011591	1.03298	1.07892	4.88297	1.06e-06	1	133148	3.29e-08	0.460646
3:20630395_A_G	rs62242105	A	G	0.328203	0.971891	0.00501	0.962071	0.981811	-5.50307	3.82E-08	7.417818	1.03859	0.30815	0.037157	2	493787	--	0.3305	0.977947	0.007762	0.962732	0.993402	-2.78755	0.005325	1	210270	0.3265	0.967539	0.006535	0.954729	0.98052	-4.85303	1.24e-06	1	283517	1.58e-07	0.308135
10:73767859_A_G	rs3740129	A	G	0.449671	1.075865	0.012875	1.05063	1.101705	6.038697	1.60E-09	8.796154	0.029988	0.862518	0	2	130079	++	0.451	1.073045	0.020426	1.03301	1.114631	3.634087	2.81E-04	1	51474	0.4488	1.07767	0.016452	1.04542	1.11091	4.8259	1.42e-06	1	78605	1.19e-08	0.862502
17:67503653_A_G	rs2716212	A	G	0.612483	0.936893	0.011388	0.914573	0.959757	-5.29894	1.19E-07	6.924412	1.075071	0.299803	0.069829	2	130079	--	0.6149	0.952086	0.01849	0.915846	0.98976	-2.47984	0.013164	1	51474	0.6109	0.927465	0.014339	0.89936	0.956448	-4.79627	1.64e-06	1	78605	4.67e-07	0.299787
9:4291928_A_C	rs10974438	A	C	0.643987	1.042302	0.006973	1.028635	1.05615	6.152439	7.86E-10	9.104479	0.03373	0.854282	0	2	274292	++	0.6447	1.040811	0.010613	1.02001	1.062036	3.883566	1.04E-04	1	123865	0.6434	1.04342	0.009206	1.02537	1.06178	4.77537	1.82e-06	1	150427	5.93e-09	0.854267
17:59654593_A_G	rs7212908	A	G	0.805694	0.898215	0.01369	0.871383	0.925872	-6.93762	4.14E-12	11.38283	1.081384	0.298388	0.075259	2	130079	--	0.8066	0.880293	0.021309	0.838528	0.924139	-5.14122	2.78E-07	1	51474	0.8051	0.909828	0.017669	0.875196	0.94583	-4.77282	1.85e-06	1	78605	2.06e-11	0.298373
15:58334244_A_T	rs11071366	A	T	0.629588	0.907535	0.013927	0.880237	0.935679	-6.22665	4.91E-10	9.308606	1.112985	0.291434	0.101515	2	74358	--	0.6316	0.884087	0.025174	0.834747	0.936343	-4.20486	2.64E-05	1	30357	0.6282	0.916952	0.016571	0.884473	0.950624	-4.71204	2.49e-06	1	44001	2.18e-09	0.291417
4:121584282_G_T	rs11729628	T	G	0.23957	0.966916	0.005488	0.956159	0.977795	-5.89401	3.87E-09	8.411875	0.102405	0.748963	0	2	493787	--	0.2398	0.968991	0.008454	0.952421	0.985849	-3.57961	3.47E-04	1	210270	0.2394	0.965412	0.007188	0.951325	0.979708	-4.69342	2.73e-06	1	283517	2.72e-08	0.74897
11:47974373_A_C	rs1631174	A	C	0.337542	1.038262	0.007311	1.023933	1.052792	5.295721	1.21E-07	6.91678	1.127066	0.288402	0.11274	2	274292	++	0.3365	1.029322	0.011	1.007762	1.051342	2.675975	0.007468	1	123865	0.3384	1.04509	0.009734	1.02601	1.06452	4.69158	2.75e-06	1	150427	4.63e-07	0.288385
5:170871074_A_G	rs3884606	A	G	0.52449	0.96039	0.006128	0.948379	0.972553	-6.29423	3.19E-10	9.496513	0.021452	0.883555	0	2	274292	--	0.5246	0.959349	0.009312	0.941098	0.977954	-4.23477	2.32E-05	1	123865	0.5244	0.961174	0.008102	0.945294	0.977321	-4.65891	3.23e-06	1	150427	2.47e-09	0.883536
11:95796907_A_G	rs10831475	A	G	0.814355	1.071546	0.012584	1.046882	1.096792	5.816314	6.18E-09	8.209162	0.036328	0.848841	0	2	175576	++	0.815	1.068654	0.019416	1.030599	1.108114	3.589255	3.34E-04	1	72606	0.8139	1.07358	0.01639	1.04146	1.1067	4.58073	4.7e-06	1	102970	4.43e-08	0.848827
10:78615458_C_G	rs10824456	C	G	0.583617	0.950909	0.008879	0.933506	0.968636	-5.34151	9.42E-08	7.025863	0.64311	0.422587	0	2	172643	--	0.5824	0.959349	0.013715	0.932469	0.987005	-2.86212	0.004221	1	72606	0.5845	0.944783	0.011574	0.922098	0.968026	-4.58073	4.7e-06	1	100037	4.62e-07	0.422591
2:33423801_C_T	rs7581446	T	C	0.483001	0.953972	0.007541	0.939192	0.968985	-5.91471	3.42E-09	8.466288	0.097706	0.754601	0	2	204271	--	0.4837	0.956571	0.011158	0.934702	0.978952	-3.76278	1.69E-04	1	94425	0.4824	0.9518	0.010171	0.931865	0.972162	-4.57416	4.85e-06	1	109846	2.41e-08	0.754606
6:45384018_C_T	rs17288390	T	C	0.638998	0.924829	0.011392	0.9025	0.94771	-6.26717	3.79E-10	9.421059	0.36375	0.546431	0	2	130079	--	0.6393	0.916219	0.017881	0.881171	0.95266	-4.39707	1.11E-05	1	51474	0.6388	0.930438	0.014656	0.901713	0.960078	-4.50633	6.69e-06	1	78605	2.47e-09	0.546452
21:40585633_A_G	rs9981884	A	G	0.485768	0.954814	0.00874	0.937684	0.972258	-5.00591	5.67E-07	6.246799	1.117282	0.290504	0.104971	2	175576	--	0.487	0.965895	0.01362	0.939199	0.99335	-2.42662	0.015261	1	72606	0.4849	0.946959	0.011323	0.924765	0.969685	-4.50422	6.76e-06	1	102970	2.07e-06	0.290488
5:115338732_A_G	rs1560080	A	G	0.831379	0.901207	0.017796	0.866327	0.937491	-5.1652	2.45E-07	6.610674	0.0731	0.786875	0	2	74358	--	0.8299	0.908918	0.032777	0.844676	0.978047	-2.55352	0.010683	1	30357	0.8324	0.898077	0.020969	0.856978	0.941146	-4.49799	6.96e-06	1	44001	1.55e-06	0.786874
1:227927242_A_G	rs11588850	A	G	0.824468	0.837444	0.025706	0.78706	0.891054	-5.60363	2.15E-08	7.667353	0.541144	0.461959	0	2	47073	--	0.8247	0.805171	0.047077	0.7129	0.909385	-3.4896	4.87E-04	1	19775	0.8243	0.849082	0.030145	0.789997	0.912586	-4.44573	8.88e-06	1	27298	1.16e-07	0.46197
9:117840742_C_G	rs1330349	C	G	0.578778	1.096526	0.013148	1.070757	1.122916	7.59444	3.23E-14	13.49052	5.860151	0.015487	0.829356	2	130079	++	0.5763	1.137804	0.021768	1.095138	1.182132	6.620634	3.70E-11	1	51474	0.5804	1.07122	0.016354	1.03917	1.10426	4.43879	9.17e-06	1	78605	1.6e-14	0.015509
12:94136009_C_G	rs7953280	C	G	0.500629	1.040116	0.006637	1.027108	1.053289	6.125442	9.32E-10	9.0308	0.120332	0.728674	0	2	274292	++	0.5003	1.04279	0.010122	1.022952	1.063013	4.275589	1.93E-05	1	123865	0.5009	1.03811	0.008751	1.02096	1.05555	4.40008	1.1e-05	1	150427	6.7e-09	0.728685
12:23959589_A_G	rs10842226	A	G	0.41856	1.039764	0.007305	1.025446	1.054282	5.511933	3.63E-08	7.439643	0.195901	0.65805	0	2	236967	++	0.4184	1.036138	0.01087	1.014833	1.057889	3.349118	8.15E-04	1	110661	0.4187	1.04269	0.009814	1.02345	1.06228	4.40008	1.1e-05	1	126306	2.29e-07	0.658071
9:120521100_C_T	rs10983775	T	C	0.542623	0.950484	0.009042	0.932762	0.968543	-5.28853	1.26E-07	6.899735	0.251917	0.615728	0	2	146142	--	0.5436	0.955997	0.014131	0.928301	0.984521	-3.00006	0.002709	1	66853	0.5418	0.946674	0.011689	0.923763	0.970154	-4.38408	1.18e-05	1	79289	7.45e-07	0.615751
7:101775597_A_G	rs116934101	A	G	0.254209	1.059541	0.011916	1.036186	1.083422	5.085884	3.73E-07	6.428153	0.569365	0.450511	0	2	167100	++	0.2538	1.048856	0.018145	1.013292	1.085668	2.710277	0.006739	1	69396	0.2545	1.06727	0.015672	1.03655	1.09889	4.36921	1.26e-05	1	97704	1.82e-06	0.450521
1:183901966_C_T	rs10797923	T	C	0.695704	1.063286	0.010609	1.042492	1.084494	6.089784	1.16E-09	8.933959	0.216124	0.642009	0	2	175576	++	0.695	1.069189	0.016427	1.036992	1.102384	4.28854	1.82E-05	1	72606	0.6962	1.05908	0.0138	1.03203	1.08684	4.34856	1.39e-05	1	102970	7.94e-09	0.642031
7:114024316_A_G	rs12667224	A	G	0.521832	0.973993	0.004719	0.964743	0.983331	-5.4129	6.34E-08	7.197714	0.105343	0.74551	0	2	493787	--	0.5212	0.975798	0.007265	0.961559	0.990248	-3.26673	0.001094	1	210270	0.5223	0.97268	0.006186	0.960555	0.984958	-4.3282	1.52e-05	1	283517	4.12e-07	0.745518
7:18436337_A_G	rs111844273	A	G	0.020037	1.218425	0.042382	1.135357	1.307572	5.483701	4.26E-08	7.370252	0.01225	0.911871	0	2	146142	++	0.0202	1.21264	0.064421	1.086375	1.353581	3.436783	5.92E-04	1	66853	0.0199	1.2225	0.05489	1.11492	1.34047	4.27455	1.94e-05	1	79289	2.93e-07	0.91185
5:141805088_G_T	rs10062749	T	G	0.274096	1.084563	0.017949	1.049384	1.120922	4.825205	1.42E-06	5.84689	0.129347	0.719111	0	2	74358	++	0.2767	1.074226	0.032814	1.00991	1.142637	2.273058	0.023045	1	30357	0.2723	1.08872	0.021248	1.04707	1.13202	4.27144	1.97e-05	1	44001	8.24e-06	0.719123
11:76506572_A_T	rs1149620	A	T	0.437972	0.95775	0.006448	0.945112	0.970557	-6.36973	1.96E-10	9.708756	0.821881	0.364631	0	2	261342	--	0.4365	0.951039	0.009697	0.932032	0.970434	-4.87388	1.11E-06	1	118849	0.4392	0.962906	0.00859	0.946069	0.980042	-4.20008	2.7e-05	1	142493	1.03e-09	0.364625
11:12794530_A_C	rs3993110	A	C	0.594474	1.085175	0.01635	1.05313	1.118196	5.344945	9.25E-08	7.034088	0.51947	0.471068	0	2	74358	++	0.5969	1.104618	0.03114	1.043584	1.169222	3.431098	6.05E-04	1	30357	0.5928	1.07778	0.019061	1.04042	1.11648	4.16119	3.2e-05	1	44001	4.83e-07	0.47108
9:118343026_A_G	rs7862601	A	G	0.631023	0.942938	0.01123	0.920928	0.965474	-4.87579	1.10E-06	5.957446	0.385126	0.534873	0	2	100110	--	0.6314	0.95142	0.017561	0.917	0.987131	-2.64899	0.008091	1	46237	0.6307	0.937067	0.014488	0.908672	0.966351	-4.1402	3.51e-05	1	53873	5.68e-06	0.534893
9:129375338_C_T	rs62578126	T	C	0.363675	0.922463	0.011515	0.899894	0.945598	-6.38614	1.76E-10	9.75521	2.115718	0.145794	0.527347	2	130079	--	0.3644	0.901225	0.018022	0.865902	0.937989	-5.09813	3.50E-07	1	51474	0.3632	0.935944	0.014833	0.906871	0.965949	-4.11188	3.97e-05	1	78605	4.84e-10	0.14578
22:38195796_A_G	rs12160491	A	G	0.700908	0.933492	0.012003	0.909967	0.957625	-5.28494	1.28E-07	6.891226	0.008039	0.928558	0	2	130079	--	0.7026	0.932114	0.019177	0.894528	0.97128	-3.34768	8.20E-04	1	51474	0.6998	0.934354	0.01526	0.904444	0.965253	-4.09044	4.35e-05	1	78605	8.57e-07	0.928538
5:128018413_C_T	rs17615906	T	C	0.836955	0.952633	0.008124	0.936711	0.968826	-5.64281	1.72E-08	7.765721	0.073253	0.786658	0	2	274292	--	0.8369	0.950089	0.012288	0.926005	0.974799	-3.90847	9.38E-05	1	123865	0.837	0.954565	0.010761	0.933473	0.976133	-4.07902	4.57e-05	1	150427	1.17e-07	0.786658
19:41833784_A_G	rs75621460	A	G	0.026641	1.231555	0.039681	1.153781	1.314572	6.257902	4.02E-10	9.395267	1.245682	0.264379	0.197227	2	173893	++	0.0267	1.28621	0.062656	1.163404	1.42198	4.916106	8.99E-07	1	70923	0.0266	1.19303	0.050074	1.09489	1.29998	4.02975	5.64e-05	1	102970	1.68e-09	0.26436
15:99174828_C_G	rs12914479	C	G	0.661532	1.043455	0.008166	1.027449	1.05971	5.393403	7.07E-08	7.150565	0.008839	0.925098	0	2	211719	++	0.664	1.044356	0.012488	1.019879	1.069419	3.586843	3.37E-04	1	95582	0.6595	1.04279	0.010735	1.02175	1.06426	4.02892	5.66e-05	1	116137	4.8e-07	0.925077
3:11643465_C_T	rs2276749	T	C	0.047249	0.864185	0.023852	0.817435	0.913608	-5.14431	2.74E-07	6.562334	0.027027	0.869417	0	2	128963	--	0.0467	0.859074	0.037709	0.785164	0.939941	-3.30943	9.40E-04	1	50358	0.0476	0.867361	0.030229	0.808112	0.930954	-3.9419	8.16e-05	1	78605	1.77e-06	0.869399
9:129917824_A_G	rs10465114	A	G	0.222411	1.067993	0.012121	1.044236	1.092291	5.731303	1.02E-08	7.990303	0.620085	0.431016	0	2	146142	++	0.221	1.079718	0.019096	1.04229	1.11849	4.261189	2.06E-05	1	66853	0.2236	1.06003	0.015566	1.02952	1.09145	3.91282	9.21e-05	1	79289	5.4e-08	0.431022
4:145621328_A_G	rs75686861	A	G	0.092239	1.127407	0.024025	1.080319	1.176548	5.509153	3.69E-08	7.432797	0.514734	0.473097	0	2	128963	++	0.0923	1.149584	0.038671	1.073789	1.230729	4.005821	6.24E-05	1	50358	0.0922	1.11338	0.030229	1.05413	1.17596	3.84953	0.000119	1	78605	1.98e-07	0.473109
5:30843787_A_G	rs2066928	A	G	0.479894	0.956694	0.007125	0.942728	0.970866	-5.90082	3.72E-09	8.429758	0.913132	0.339285	0	2	211719	--	0.4794	0.948759	0.010788	0.927614	0.970387	-4.574	4.86E-06	1	95582	0.4803	0.962617	0.009438	0.944118	0.981477	-3.84856	0.00012	1	116137	1.74e-08	0.339275
14:94844947_C_T	rs28929474	T	C	0.020359	0.81548	0.026461	0.763617	0.870866	-6.0842	1.21E-09	8.918831	1.61137	0.204299	0.37941	2	172589	--	0.0203	0.775227	0.038395	0.699973	0.858571	-4.88685	1.04E-06	1	70923	0.0204	0.845185	0.035474	0.775656	0.920946	-3.84025	0.000124	1	101666	4.09e-09	0.204279
1:118757034_C_T	rs4411121	T	C	0.31746	1.061865	0.010779	1.040737	1.083421	5.854177	4.92E-09	8.307624	1.1609	0.281279	0.1386	2	146142	++	0.3167	1.076161	0.017055	1.042732	1.110661	4.55909	5.21E-06	1	66853	0.3181	1.05222	0.013813	1.02514	1.08001	3.82714	0.000131	1	79289	2.02e-08	0.281261
12:48420214_C_T	rs7967762	T	C	0.160901	1.111567	0.019655	1.073044	1.151474	5.877535	4.28E-09	8.36867	0.888925	0.345769	0	2	104527	++	0.1596	1.133148	0.030014	1.074321	1.195197	4.595673	4.38E-06	1	50123	0.1621	1.09505	0.025672	1.04473	1.14779	3.7834	0.000156	1	54404	2.02e-08	0.34576
15:50759428_A_G	rs4380013	A	G	0.18949	1.058436	0.009883	1.039065	1.078167	6.026459	1.72E-09	8.763306	2.326423	0.127194	0.570155	2	211719	++	0.1896	1.076376	0.015387	1.046217	1.107405	5.075955	3.93E-07	1	95582	0.1894	1.0455	0.012808	1.0204	1.07123	3.58878	0.000335	1	116137	4.06e-09	0.127185
6:18404133_A_C	rs9396861	A	C	0.610519	1.117476	0.032888	1.053016	1.185882	3.664137	2.50E-04	3.601911	0.80552	0.369448	0	2	40998	++	0.6028	1.071008	0.056993	0.959301	1.195722	1.220663	0.222193	1	17899	0.6165	1.13712	0.039525	1.05965	1.22025	3.56951	0.00036	1	23099	0.000812	0.369443
22:28206912_A_C	rs11705555	A	C	0.7611	1.047543	0.009182	1.029546	1.065854	5.253348	1.53E-07	6.81662	0.400121	0.527027	0	2	211719	++	0.7594	1.054324	0.014046	1.026793	1.082593	3.91859	8.99E-05	1	95582	0.7625	1.04248	0.012058	1.01884	1.06666	3.55562	0.00038	1	116137	8.32e-07	0.527046
11:66872320_C_T	rs34560402	T	C	0.0649	0.871861	0.021839	0.829058	0.916875	-5.33892	9.56E-08	7.019673	0.986928	0.320494	0	2	127427	--	0.0649	0.844509	0.033348	0.779148	0.915353	-4.112	3.97E-05	1	48822	0.0649	0.889852	0.028352	0.834283	0.949123	-3.54718	0.000392	1	78605	3.95e-07	0.320482
7:150521096_A_G	rs7787744	A	G	0.656262	1.091177	0.014956	1.061862	1.1213	6.280056	3.49E-10	9.456951	3.067425	0.079876	0.673994	2	104527	++	0.6585	1.121425	0.022964	1.076416	1.168316	5.483354	4.27E-08	1	50123	0.6542	1.0678	0.019503	1.02957	1.10745	3.52695	0.000423	1	54404	5.89e-10	0.079881
16:4515334_C_G	rs6500609	C	G	0.110681	0.936548	0.010965	0.915057	0.958544	-5.53471	3.19E-08	7.49587	1.185581	0.276223	0.156532	2	211719	--	0.1109	0.922563	0.016494	0.890234	0.956066	-4.42865	9.61E-06	1	95582	0.1105	0.946959	0.014549	0.918443	0.976359	-3.49365	0.00048	1	116137	1.23e-07	0.276205
11:28829882_A_C	rs1517572	A	C	0.413674	1.03976	0.006708	1.026613	1.053075	6.005507	1.96E-09	8.707217	2.713131	0.099525	0.631422	2	274292	++	0.4134	1.052639	0.01032	1.03241	1.073263	5.181913	2.24E-07	1	123865	0.4139	1.03015	0.008785	1.01293	1.04766	3.45355	0.000557	1	150427	3.79e-09	0.099524
11:74355523_A_G	rs72979233	A	G	0.755041	0.920224	0.014101	0.892587	0.948717	-5.3438	9.30E-08	7.031338	1.207924	0.271744	0.172134	2	104527	--	0.754	0.902849	0.020563	0.862546	0.945035	-4.38635	1.17E-05	1	50123	0.756	0.934447	0.019135	0.896943	0.97352	-3.24408	0.001184	1	54404	3.44e-07	0.271725
6:26098474_C_T	rs79220007	T	C	0.925452	0.893923	0.016488	0.861607	0.927452	-5.969	2.46E-09	8.609932	5.321524	0.021064	0.812084	2	143365	--	0.9242	0.849251	0.024021	0.80217	0.899096	-5.61522	2.01E-08	1	65317	0.9265	0.92728	0.022269	0.883632	0.973084	-3.06916	0.002155	1	78048	1.28e-09	0.021085
9:98321412_A_G	rs76340814	A	G	0.051897	0.898598	0.018826	0.861699	0.937077	-4.99793	5.90E-07	6.228847	2.333616	0.126607	0.57148	2	175576	--	0.0509	0.863898	0.02801	0.808998	0.922525	-4.36724	1.27E-05	1	72606	0.0526	0.923301	0.024981	0.874339	0.975005	-2.87056	0.00411	1	102970	1.17e-06	0.126599
17:54769890_C_T	rs227732	T	C	0.296911	1.058364	0.012142	1.034567	1.082709	4.888797	1.03E-06	5.986062	3.076051	0.079453	0.674908	2	128070	++	0.2967	1.082962	0.01863	1.046447	1.120751	4.554369	5.33E-06	1	60616	0.2971	1.03946	0.015869	1.00835	1.07152	2.49682	0.012551	1	67454	1.39e-06	0.079459
Abbreviations and headers: Chr, chromosome in GRCh37 coordinates; Pos, position in bp in GRCh37 coordinates; rsid, rs identifier of the single nucleotide variant (SNV); Chr:Pos_A1_A2, chromosome and position in bp in GRCh37 coordinates, the alleles are in alphabetical order; Pheno, osteoarthritis phenotype associated; AllOA, osteoarthritis (OA) at any of one or more of the investigated joint site…
