# Supplementary material for: Deciphering osteoarthritis genetics across 826,690 individuals from 9 populations
Source: Cell. 2021 Sep 2;184(18):4784–4818.e17. doi: 10.1016/j.cell.2021.07.038 (PMC8459317; doi:10.1016/j.cell.2021.07.038)
Supplement: Table S6. Genetic correlation matrix between the 11 GO osteoarthritis phenotypes and causal links with other traits and comorbidities, related to Figure 2E and Cross-phenotype analysis: Genetic links between phenotypes [file mmc6.xlsx]

## Sheet: Genetic correlation
Table S6. Genetic correlation matrix between the 11 GO osteoarthritis phenotypes and causal links with other traits and comorbidities, related to Figure 2E and CROSS-PHENOTYPE ANALYSIS: Genetic links between phenotypes.
Genetic correlation matrix between the 11 GO osteoarthritis phenotypes																																		Causal links with other traits and comorbidities
	AllOA			KneeHipOA			HipOA			KneeOA			SpineOA			HandOA			FingerOA			ThumbOA			TJR			THR			TKR					ALLOA			HandOA			FingerOA			ThumbOA			KneeHipOA
	rg (95% CI)	p-value	p-het	rg (95% CI)	p-value	p-het	rg (95% CI)	p-value	p-het	rg (95% CI)	p-value	p-het	rg (95% CI)	p-value	p-het	rg (95% CI)	p-value	p-het	rg (95% CI)	p-value	p-het	rg (95% CI)	p-value	p-het	rg (95% CI)	p-value	p-het	rg (95% CI)	p-value	p-het	rg (95% CI)	p-value	p-het	Trait2	Category	rg	se	p	rg	se	p	rg	se	p	rg	se	p	rg	se
AllOA				0.86 (0.79, 0.92)	1.2e-138	0.19	0.73 (0.65, 0.81)	9.8e-71	0.07	0.81 (0.74, 0.88)	1.1e-120	0.63	0.74 (0.63, 0.85)	1.3e-38	0.09	0.69 (0.57, 0.81)	1.6e-29	0.28	0.52 (0.36, 0.69)	2.8e-10	0.041	0.79 (0.63, 0.95)	3.8e-23	0.56	0.78 (0.71, 0.85)	3.6e-112	0.68	0.59 (0.51, 0.68)	1.2e-43	0.27	0.80 (0.71, 0.90)	1e-60	0.27	Mothers age at death	aging	-0.2386	0.0633	0.0002	-0.1016	0.0994	0.3068	-0.0015	0.1275	0.9909	-0.2476	0.1022	0.0154	-0.2379	0.0621
KneeHipOA							0.76 (0.69, 0.84)	1.8e-86	0.14	0.85 (0.78, 0.91)	1.1e-147	0.32	0.70 (0.59, 0.81)	4.7e-36	0.57	0.59 (0.48, 0.70)	3.4e-26	0.65	0.44 (0.28, 0.59)	2.5e-08	0.013	0.73 (0.58, 0.88)	1.5e-21	0.63	0.86 (0.79, 0.92)	7.2e-135	0.41	0.66 (0.58, 0.74)	4.8e-60	0.24	0.85 (0.76, 0.95)	1.2e-68	0.34	Mothers age at death	ukbb	-0.3895	0.0511	2.5623e-14	-0.1573	0.0684	0.0214	-0.0804	0.1003	0.4226	-0.1328	0.0769	0.0842	-0.3282	0.0485
HipOA										0.53 (0.46, 0.61)	1.9e-41	0.032	0.54 (0.42, 0.67)	9.7e-18	0.24	0.49 (0.36, 0.61)	7.1e-15	0.99	0.38 (0.22, 0.55)	5e-06	0.059	0.60 (0.44, 0.77)	1.4e-12	0.64	0.89 (0.80, 0.97)	4.3e-92	0.57	0.94 (0.83, 1.05)	1.2e-61	0.95	0.56 (0.45, 0.66)	2.9e-23	1	Fathers age at death	ukbb	-0.2352	0.0453	2.1080e-07	0.0252	0.0623	0.6859	-0.009	0.0813	0.9123	-0.0368	0.0632	0.5601	-0.1689	0.0423
KneeOA													0.68 (0.57, 0.79)	2.9e-33	0.56	0.58 (0.47, 0.69)	1.1e-23	0.6	0.44 (0.28, 0.59)	3.9e-08	0.015	0.65 (0.51, 0.80)	8.2e-19	0.8	0.72 (0.65, 0.78)	3.9e-98	0.31	0.41 (0.33, 0.49)	4.6e-25	0.21	0.90 (0.81, 1.00)	1.7e-75	0.17	Number of full brothers	ukbb	0.2213	0.0419	1.2800e-07	0.0749	0.0678	0.2691	0.0381	0.0907	0.6743	0.0416	0.074	0.5743	0.1629	0.041
SpineOA																0.57 (0.41, 0.73)	2.3e-12	0.4	0.42 (0.21, 0.63)	0.00012	0.16	0.58 (0.40, 0.76)	3.9e-10	0.8	0.54 (0.44, 0.65)	6.6e-24	0.043	0.45 (0.32, 0.57)	1.6e-12	0.64	0.60 (0.47, 0.74)	6.3e-18	0.39	Illnesses of father: Chronic bronchitis/emphysema	ukbb	0.2773	0.0438	2.4041e-10	0.0864	0.0725	0.2337	-0.0016	0.0952	0.9867	0.1865	0.0741	0.0119	0.1966	0.0437
HandOA																			0.56 (0.34, 0.78)	4.7e-07	0.14	0.89 (0.67, 1.12)	6.8e-15	0.41	0.58 (0.46, 0.70)	4.9e-22	0.98	0.41 (0.28, 0.53)	9.4e-11	0.67	0.58 (0.44, 0.72)	2.5e-16	0.4	Illnesses of father: Diabetes	ukbb	0.2357	0.0473	6.1492e-07	0.2196	0.0675	0.0011	0.2578	0.0929	0.0055	0.2595	0.0864	0.0027	0.2102	0.0478
FingerOA																						0.72 (0.43, 1.02)	1.5e-06	0.71	0.55 (0.37, 0.72)	8.4e-10	0.37	0.43 (0.26, 0.61)	1.4e-06	0.91	0.56 (0.37, 0.75)	6.5e-09	0.82	Illnesses of mother: Chronic bronchitis/emphysema	ukbb	0.31	0.0545	1.2674e-08	0.1764	0.0875	0.0438	0.1436	0.1103	0.1929	0.1526	0.0941	0.1049	0.221	0.0556
ThumbOA																									0.67 (0.51, 0.83)	1.2e-16	0.66	0.49 (0.33, 0.65)	2.5e-09	0.75	0.62 (0.45, 0.80)	1.5e-12	0.82	Illnesses of mother: Diabetes	ukbb	0.1907	0.0448	2.0842e-05	0.1591	0.0647	0.0139	0.17	0.0895	0.0576	0.147	0.0694	0.0341	0.2102	0.0465
TJR																												0.83 (0.73, 0.92)	3.7e-66	0.81	0.74 (0.64, 0.83)	4.4e-51	0.025	Illnesses of mother: None of the above (group 2)	ukbb	-0.1979	0.0594	0.0009	-0.084	0.0921	0.3617	-0.1347	0.1322	0.3081	-0.0436	0.1138	0.7014	-0.0645	0.058
THR																															0.45 (0.34, 0.56)	1.1e-15	0.81	Illnesses of siblings: Diabetes	ukbb	0.3051	0.0489	4.2852e-10	0.1236	0.0736	0.0931	0.2143	0.097	0.0271	0.134	0.0853	0.1161	0.249	0.0493
TKR																																		Illnesses of siblings: Heart disease	ukbb	0.2391	0.0478	5.6150e-07	-0.0056	0.0809	0.945	-0.0331	0.1025	0.7468	0.0339	0.0855	0.6915	0.1708	0.0467
Abbreviations and headers: AllOA, OA at any of one or more of the investigated joint sites: hip, knee, hand, finger, thumb and spine; KneeOA, OA or joint replacement at the left and/or right knee joint; HipOA, OA or joint replacement at the left and/or right hip joint; TJR, undergone total knee and/or hip replacement due to OA in left, right or both joints; TKR, undergone total knee replacement d…																																		Illnesses of siblings: High blood pressure	ukbb	0.238	0.0342	3.3866e-12	0.1153	0.0569	0.0429	0.1025	0.0741	0.1662	0.2282	0.0617	0.0002	0.189	0.0364
																																		Illnesses of siblings: None of the above (group 1)	ukbb	-0.2986	0.0325	4.6278e-20	-0.1259	0.0611	0.0393	-0.1059	0.0738	0.1514	-0.1948	0.0648	0.0026	-0.2398	0.0351
																																		Maternal smoking around birth	ukbb	0.2223	0.0295	4.5285e-14	0.0811	0.0509	0.1111	0.0561	0.0607	0.3557	0.0912	0.0555	0.1007	0.1801	0.0301
																																		Relative age of first facial hair	ukbb	-0.1651	0.0298	3.1398e-08	-0.1493	0.0479	0.0018	-0.0851	0.0622	0.1708	-0.1028	0.0549	0.0614	-0.1213	0.0281
																																		Relative age voice broke	ukbb	-0.1722	0.0365	2.3766e-06	-0.1302	0.0519	0.0121	-0.0491	0.0642	0.444	-0.0748	0.0559	0.1812	-0.1389	0.0359
																																		Age of first birth	reproductive	-0.3126	0.0297	6.0697e-26	-0.1373	0.0507	0.0067	-0.0813	0.0601	0.176	-0.1158	0.053	0.0289	-0.2634	0.0307
																																		Age at first live birth	ukbb	-0.3139	0.0288	1.0765e-27	-0.126	0.0419	0.0027	-0.1107	0.054	0.0403	-0.1255	0.045	0.0053	-0.2424	0.028
																																		Age at last live birth	ukbb	-0.3295	0.0388	2.1816e-17	-0.1329	0.0466	0.0043	-0.1519	0.0638	0.0172	-0.0941	0.0528	0.0746	-0.2611	0.0372
																																		Number of live births	ukbb	0.1583	0.033	1.5863e-06	0.107	0.058	0.0649	-0.0074	0.0706	0.9164	0.1757	0.0598	0.0033	0.1296	0.0303
																																		Number of children ever born	reproductive	0.1959	0.0383	3.0725e-07	0.1079	0.0556	0.0523	0.0672	0.0731	0.3585	0.1754	0.0618	0.0045	0.1712	0.0372
																																		Number of children fathered	ukbb	0.2765	0.0516	8.3967e-08	0.2375	0.0692	0.0006	0.2456	0.0987	0.0128	0.2314	0.0741	0.0018	0.237	0.0471
																																		Age when periods started (menarche)	ukbb	-0.1688	0.0266	2.1233e-10	-0.175	0.0371	2.4118e-06	-0.1868	0.0485	0.0001	-0.1582	0.0379	2.9705e-05	-0.1406	0.0267
																																		Diagnoses - main ICD10: N92 Excessive_ frequent and irregular menstruation	ukbb	0.2935	0.0676	1.4020e-05	0.1673	0.0999	0.0939	0.0111	0.1342	0.934	0.3248	0.1139	0.0044	0.1859	0.0691
																																		Age started oral contraceptive pill	ukbb	-0.3102	0.0423	2.1983e-13	-0.237	0.0681	0.0005	-0.1277	0.0847	0.1314	-0.1573	0.079	0.0463	-0.2753	0.0419
																																		Bilateral oophorectomy (both ovaries removed)	ukbb	0.3685	0.0528	3.0305e-12	0.2095	0.0831	0.0117	0.0879	0.1038	0.3972	0.0436	0.0893	0.6252	0.269	0.0536
																																		Ever had hysterectomy (womb removed)	ukbb	0.4265	0.0621	6.7339e-12	0.2614	0.0921	0.0045	0.0434	0.1202	0.7179	0.1588	0.0979	0.1049	0.3367	0.0591
																																		Ever used hormone-replacement therapy (HRT)	ukbb	0.2882	0.0399	5.1388e-13	0.2036	0.0651	0.0018	0.1978	0.0838	0.0182	0.1849	0.0702	0.0084	0.2081	0.0398
																																		Body mass index (BMI)	ukbb	0.4446	0.0196	8.0509e-114	0.1658	0.0283	4.8262e-09	0.167	0.0426	8.7786e-05	0.2122	0.0319	2.7635e-11	0.451	0.0191
																																		Body mass index	anthropometric	0.3879	0.0245	2.0774e-56	0.1527	0.0445	0.0006	0.1198	0.0555	0.0308	0.1974	0.0444	8.9577e-06	0.4307	0.0259
																																		Extreme bmi	anthropometric	0.3473	0.0412	3.3992e-17	0.1116	0.0659	0.0901	0.0301	0.0851	0.7238	0.1332	0.0642	0.038	0.4474	0.0412
																																		Weight	ukbb	0.3935	0.023	8.0794e-66	0.1179	0.0313	0.0002	0.1529	0.0432	0.0004	0.1617	0.0333	1.1860e-06	0.4304	0.0234
																																		Overweight	anthropometric	0.3976	0.0267	4.0549e-50	0.1289	0.0529	0.0148	0.1291	0.0635	0.0421	0.1729	0.0533	0.0012	0.4433	0.0277
																																		Weight change compared with 1 year ago	ukbb	0.3181	0.0589	6.5455e-08	0.2785	0.1021	0.0064	0.2069	0.1271	0.1034	0.3467	0.1136	0.0023	0.2592	0.0578
																																		Obesity class 1	anthropometric	0.3824	0.0253	1.1629e-51	0.144	0.0493	0.0035	0.1064	0.0577	0.065	0.1819	0.0498	0.0003	0.4185	0.0257
																																		Obesity class 2	anthropometric	0.3949	0.035	1.5603e-29	0.051	0.0542	0.3466	0.0862	0.0714	0.2272	0.1231	0.0532	0.0207	0.4432	0.034
																																		Obesity class 3	anthropometric	0.3623	0.0559	9.1074e-11	0.0961	0.0909	0.2902	0.0264	0.1136	0.8165	0.1397	0.0823	0.0896	0.401	0.0574
																																		Childhood obesity	anthropometric	0.3143	0.0463	1.1006e-11	0.1007	0.0662	0.1282	0.0382	0.0803	0.6346	0.0302	0.0698	0.6651	0.3509	0.0477
																																		Hip circumference	ukbb	0.3898	0.0234	1.5068e-62	0.1258	0.0316	6.7146e-05	0.1438	0.0439	0.0011	0.1717	0.0346	6.8407e-07	0.4245	0.0237
																																		Hip circumference	anthropometric	0.2878	0.0285	6.3362e-24	0.005	0.0444	0.9111	-0.0066	0.0534	0.9017	0.0941	0.0475	0.0476	0.3493	0.0314
																																		Waist circumference	ukbb	0.4259	0.02	5.2949e-101	0.1414	0.0299	2.3265e-06	0.1532	0.0392	9.3477e-05	0.1908	0.033	7.2020e-09	0.4372	0.0203
																																		Waist circumference	anthropometric	0.3447	0.0289	6.6864e-33	0.0439	0.0429	0.3056	0.0188	0.0509	0.7121	0.1128	0.0419	0.0071	0.3865	0.0288
																																		Waist-to-hip ratio	anthropometric	0.2553	0.0323	2.8248e-15	0.039	0.0429	0.3635	0.075	0.0543	0.1676	0.0676	0.0451	0.1339	0.2611	0.0329
																																		Arm fat mass (left)	ukbb	0.418	0.0205	3.1340e-92	0.1093	0.0286	0.0001	0.1312	0.04	0.0011	0.1628	0.0316	2.4989e-07	0.4431	0.0201
																																		Arm fat mass (right)	ukbb	0.4184	0.0206	4.7085e-92	0.1131	0.0285	7.2772e-05	0.1367	0.04	0.0006	0.1639	0.0316	2.0410e-07	0.4453	0.0202
																																		Arm fat percentage (left)	ukbb	0.3768	0.0201	2.1317e-78	0.0758	0.0276	0.0061	0.086	0.0385	0.0253	0.1228	0.0308	6.6274e-05	0.395	0.0199
																																		Arm fat percentage (right)	ukbb	0.3743	0.0203	4.7507e-76	0.0706	0.0279	0.0114	0.0819	0.0389	0.0352	0.1178	0.0307	0.0001	0.3943	0.0201
																																		Arm fat-free mass (left)	ukbb	0.3368	0.0265	5.6106e-37	0.1537	0.0361	2.0812e-05	0.1862	0.049	0.0001	0.1909	0.0383	6.2509e-07	0.3702	0.0276
																																		Arm fat-free mass (right)	ukbb	0.3274	0.027	6.9065e-34	0.1607	0.0364	9.8634e-06	0.191	0.0496	0.0001	0.1919	0.0383	5.3465e-07	0.3592	0.0281
																																		Arm predicted mass (left)	ukbb	0.337	0.0266	9.7402e-37	0.155	0.0358	1.4730e-05	0.1804	0.0485	0.0002	0.188	0.0377	5.9810e-07	0.3699	0.0277
																																		Arm predicted mass (right)	ukbb	0.329	0.0273	1.6294e-33	0.1635	0.0365	7.4157e-06	0.1929	0.0497	0.0001	0.1967	0.0385	3.1736e-07	0.3619	0.0283
																																		Leg fat mass (left)	ukbb	0.4198	0.0203	1.0069e-94	0.1194	0.0294	4.8636e-05	0.1258	0.039	0.0013	0.157	0.0326	1.4579e-06	0.4423	0.0198
																																		Leg fat mass (right)	ukbb	0.4171	0.0203	1.2222e-93	0.1175	0.0293	6.1868e-05	0.1255	0.0396	0.0015	0.1524	0.0325	2.7765e-06	0.4373	0.0198
																																		Leg fat percentage (left)	ukbb	0.3788	0.0204	1.0079e-76	0.0892	0.03	0.0029	0.0788	0.0388	0.042	0.1164	0.0336	0.0005	0.3861	0.0205
																																		Leg fat percentage (right)	ukbb	0.3704	0.0205	6.0169e-73	0.0838	0.0296	0.0047	0.0775	0.0389	0.0462	0.1093	0.0336	0.0011	0.3763	0.0206
																																		Leg fat-free mass (left)	ukbb	0.3374	0.0263	8.7523e-38	0.1359	0.0346	8.4530e-05	0.1766	0.0482	0.0002	0.1754	0.0362	1.2355e-06	0.3807	0.0272
																																		Leg fat-free mass (right)	ukbb	0.3252	0.0265	1.6141e-34	0.1359	0.0346	8.7505e-05	0.1734	0.0484	0.0003	0.1755	0.0365	1.5106e-06	0.3695	0.0276
																																		Leg predicted mass (left)	ukbb	0.3373	0.0262	6.4497e-38	0.1365	0.0346	7.9536e-05	0.1766	0.0482	0.0003	0.1758	0.0362	1.1628e-06	0.3817	0.0271
																																		Leg predicted mass (right)	ukbb	0.3247	0.0266	2.5017e-34	0.1362	0.0346	8.3137e-05	0.1735	0.0484	0.0003	0.177	0.0366	1.2974e-06	0.3692	0.0276
																																		Trunk fat mass	ukbb	0.3651	0.0214	4.6717e-65	0.0602	0.0296	0.0418	0.0911	0.0389	0.0194	0.1029	0.0318	0.0012	0.4014	0.0211
																																		Trunk fat percentage	ukbb	0.322	0.0208	3.2925e-54	0.0165	0.0293	0.5735	0.0406	0.038	0.2861	0.0579	0.0321	0.071	0.3511	0.0205
																																		Trunk fat-free mass	ukbb	0.2688	0.0271	3.5074e-23	0.1416	0.0366	0.0001	0.1768	0.05	0.0004	0.1668	0.0375	8.5867e-06	0.3067	0.0288
																																		Trunk predicted mass	ukbb	0.2683	0.0272	5.4658e-23	0.1414	0.0366	0.0001	0.1775	0.0499	0.0004	0.1671	0.0374	7.9278e-06	0.307	0.0289
																																		Body fat	anthropometric	0.3188	0.0397	9.0193e-16	0.0842	0.0572	0.141	0.0716	0.0737	0.3311	0.1458	0.0642	0.0232	0.357	0.0367
																																		Body fat percentage	ukbb	0.3494	0.0203	1.0291e-66	0.0439	0.0287	0.1259	0.0569	0.0377	0.1312	0.0854	0.0315	0.0068	0.3707	0.02
																																		Whole body fat mass	ukbb	0.393	0.0209	4.3965e-79	0.0836	0.0292	0.0042	0.1073	0.0388	0.0057	0.1275	0.0316	5.5402e-05	0.4225	0.0205
																																		Whole body fat-free mass	ukbb	0.305	0.0269	8.1916e-30	0.1448	0.0359	5.5740e-05	0.1815	0.0494	0.0002	0.1758	0.0372	2.2850e-06	0.3455	0.0282
																																		Whole body water mass	ukbb	0.3065	0.0268	2.8485e-30	0.145	0.0358	5.2289e-05	0.1832	0.0495	0.0002	0.1799	0.0372	1.3261e-06	0.3458	0.0281
																																		Impedance of arm (left)	ukbb	-0.3358	0.0247	4.5632e-42	-0.2571	0.0362	1.2668e-12	-0.2394	0.0524	4.9534e-06	-0.2741	0.04	7.4018e-12	-0.3194	0.0244
																																		Impedance of arm (right)	ukbb	-0.3372	0.0247	1.7591e-42	-0.2619	0.0361	3.7540e-13	-0.2374	0.0517	4.4519e-06	-0.2778	0.0398	2.8632e-12	-0.3209	0.0247
																																		Impedance of leg (left)	ukbb	-0.3092	0.0247	4.6023e-36	-0.197	0.0339	6.4013e-09	-0.2128	0.0506	2.5863e-05	-0.2407	0.0359	2.1406e-11	-0.317	0.0245
																																		Impedance of leg (right)	ukbb	-0.3098	0.0248	9.5932e-36	-0.1951	0.0334	5.2505e-09	-0.2074	0.0507	4.2446e-05	-0.2416	0.0355	1.0278e-11	-0.3172	0.0243
																																		Impedance of whole body	ukbb	-0.346	0.0243	4.1849e-46	-0.2427	0.0349	3.3045e-12	-0.2376	0.0523	5.6344e-06	-0.2752	0.0367	6.4248e-14	-0.3424	0.024
																																		Comparative body size at age 10	ukbb	0.1843	0.0253	3.4987e-13	0.0252	0.0338	0.4567	0.0569	0.046	0.2164	0.0699	0.0348	0.045	0.2071	0.0257
																																		Comparative height size at age 10	ukbb	0.097	0.0263	0.0002	0.0287	0.0381	0.4508	0.0767	0.0507	0.1304	0.0306	0.0396	0.4389	0.1442	0.0269
																																		Femoral neck bone mineral density	bone	0.1618	0.0341	2.0707e-06	0.1179	0.0596	0.048	0.0623	0.0843	0.4601	0.0013	0.0709	0.9852	0.1766	0.0334
																																		Femoral Neck bone mineral density	bone	0.1156	0.0419	0.0059	0.0734	0.0682	0.2814	0.1176	0.0714	0.0995	0.0959	0.0592	0.1049	0.131	0.0393
																																		Lumbar spine bone mineral density	bone	0.1951	0.0438	8.5518e-06	0.173	0.0666	0.0093	0.0387	0.0842	0.6454	0.0555	0.0799	0.4873	0.2416	0.0408
																																		Lumbar Spine bone mineral density	bone	0.1405	0.0451	0.0018	0.066	0.0741	0.3737	0.2034	0.0819	0.013	0.1934	0.0693	0.0053	0.1689	0.0439
																																		Heel bone mineral density (BMD) T-score_ automated	ukbb	0.0882	0.031	0.0045	0.0083	0.0385	0.8302	0.0451	0.0505	0.3721	0.0372	0.0455	0.4126	0.1301	0.0286
																																		Fractured bone site(s): Other bones	ukbb	0.3165	0.0646	9.7350e-07	0.2847	0.0974	0.0035	0.2026	0.1272	0.1111	0.2003	0.1083	0.0645	0.2013	0.0588
																																		Fractured/broken bones in last 5 years	ukbb	0.2426	0.0449	6.5545e-08	0.2404	0.0693	0.0005	0.1993	0.087	0.0219	0.1666	0.0781	0.0329	0.1347	0.0437
																																		Non-cancer illness code_ self-reported: osteoarthritis	ukbb	0.934	0.0306	1.0980e-204	0.761	0.0838	1.1046e-19	0.6632	0.1042	1.9875e-10	0.7454	0.0842	8.5010e-19	0.8587	0.0396
																																		Diagnoses - main ICD10: M16 Coxarthrosis [arthrosis of hip]	ukbb	0.6064	0.0502	1.1709e-33	0.4752	0.0878	6.2434e-08	0.435	0.1132	0.0001	0.4626	0.0982	2.4476e-06	0.6959	0.0512
																																		Diagnoses - main ICD10: M17 Gonarthrosis [arthrosis of knee]	ukbb	0.8405	0.0468	3.7293e-72	0.5376	0.088	9.8853e-10	0.4731	0.1141	3.3888e-05	0.4957	0.0903	4.0495e-08	0.8367	0.0435
																																		Diagnoses - main ICD10: M20 Acquired deformities of fingers and toes	ukbb	0.4557	0.0535	1.6659e-17	0.5168	0.0942	4.1566e-08	0.5579	0.1183	2.4114e-06	0.3957	0.1024	0.0001	0.4188	0.0597
																																		Diagnoses - main ICD10: M23 Internal derangement of knee	ukbb	0.7279	0.0707	7.1583e-25	0.4811	0.1135	2.2495e-05	0.3758	0.1385	0.0067	0.5251	0.1242	2.3646e-05	0.689	0.0618
																																		Back pain for 3+ months	ukbb	0.491	0.0572	8.9533e-18	0.3613	0.0922	8.8609e-05	0.3009	0.1162	0.0096	0.175	0.0947	0.0646	0.4095	0.0601
																																		Pain type(s) experienced in last month: Back pain	ukbb	0.5164	0.0305	3.9314e-64	0.3009	0.0539	2.3605e-08	0.2261	0.0706	0.0014	0.1968	0.0558	0.0004	0.3989	0.0297
																																		Diagnoses - main ICD10: M54 Dorsalgia	ukbb	0.5978	0.0642	1.2459e-20	0.3841	0.0909	2.3904e-05	0.2655	0.119	0.0257	0.3313	0.1029	0.0013	0.4861	0.0623
																																		Neck/shoulder pain for 3+ months	ukbb	0.6637	0.1134	4.7790e-09	0.6549	0.1473	8.7893e-06	0.7437	0.1937	0.0001	0.4458	0.1381	0.0012	0.4814	0.0946
																																		Pain type(s) experienced in last month: Neck or shoulder pain	ukbb	0.509	0.0307	9.8884e-62	0.4197	0.0557	4.8100e-14	0.2537	0.0694	0.0003	0.2898	0.0615	2.4782e-06	0.3997	0.0348
																																		Diagnoses - main ICD10: R07 Pain in throat and chest	ukbb	0.3458	0.0454	2.7500e-14	0.146	0.0763	0.0557	0.0043	0.0841	0.9591	0.108	0.0763	0.1569	0.2888	0.0437
																																		Chest pain or discomfort	ukbb	0.3103	0.0354	2.0333e-18	0.1551	0.0566	0.0062	0.0808	0.072	0.2616	0.1306	0.0559	0.0195	0.219	0.0361
																																		Chest pain or discomfort walking normally	ukbb	0.3267	0.0487	2.0292e-11	0.2065	0.0794	0.0093	0.2456	0.1041	0.0183	0.1997	0.0846	0.0182	0.2955	0.0518
																																		Diagnoses - main ICD10: R10 Abdominal and pelvic pain	ukbb	0.373	0.0477	5.1319e-15	0.1785	0.078	0.022	0.0417	0.0985	0.6721	0.1003	0.0954	0.293	0.293	0.0505
																																		Pain type(s) experienced in last month: Stomach or abdominal pain	ukbb	0.3096	0.046	1.6588e-11	0.2171	0.0653	0.0009	0.076	0.083	0.3599	0.1985	0.0741	0.0074	0.1938	0.0422
																																		Pain type(s) experienced in last month: Hip pain	ukbb	0.6261	0.0346	5.1324e-73	0.3591	0.0587	9.6563e-10	0.3142	0.0824	0.0001	0.2577	0.0677	0.0001	0.5356	0.0356
																																		Pain type(s) experienced in last month: Knee pain	ukbb	0.7413	0.026	2.0446e-178	0.4247	0.0584	3.5224e-13	0.3788	0.0784	1.3328e-06	0.3911	0.0571	7.5044e-12	0.6954	0.0276
																																		Knee pain for 3+ months	ukbb	0.5843	0.0945	6.4038e-10	0.2795	0.1272	0.028	0.321	0.1634	0.0495	0.2187	0.1275	0.0864	0.5525	0.0884
																																		Leg pain on walking	ukbb	0.7474	0.0423	5.6149e-70	0.4438	0.0717	5.9556e-10	0.2782	0.0867	0.0013	0.4075	0.0738	3.3629e-08	0.6705	0.0417
																																		Pain type(s) experienced in last month: Pain all over the body	ukbb	0.4506	0.0553	3.7722e-16	0.3333	0.0833	6.3592e-05	0.2422	0.104	0.0198	0.3038	0.0898	0.0007	0.3704	0.0526
																																		Pain type(s) experienced in last month: Headache	ukbb	0.18	0.0363	7.0751e-07	0.1902	0.0469	5.0473e-05	0.0433	0.0606	0.4757	0.1192	0.0514	0.0204	0.1311	0.0346
																																		Pain type(s) experienced in last month: None of the above	ukbb	-0.6008	0.0243	6.6218e-135	-0.4076	0.0475	9.7176e-18	-0.2558	0.0632	5.2049e-05	-0.3318	0.0514	1.0504e-10	-0.506	0.0251
																																		Had major operations	ukbb	0.5002	0.0597	5.1537e-17	0.3921	0.0863	5.4622e-06	0.3646	0.1227	0.003	0.3111	0.1001	0.0019	0.419	0.0569
																																		Had other major operations	ukbb	0.5526	0.0453	2.9989e-34	0.3653	0.0687	1.0698e-07	0.3202	0.0877	0.0003	0.282	0.0743	0.0001	0.4509	0.0418
																																		Number of operations_ self-reported	ukbb	0.58	0.0301	7.0063e-83	0.3876	0.0498	7.0375e-15	0.3619	0.0728	6.6404e-07	0.3104	0.0573	5.9900e-08	0.4771	0.0308
																																		Number of self-reported non-cancer illnesses	ukbb	0.4642	0.024	1.2950e-83	0.3245	0.0495	5.5511e-11	0.2706	0.0639	2.3279e-05	0.2815	0.0525	8.1748e-08	0.3623	0.0246
																																		Number of treatments/medications taken	ukbb	0.4646	0.0267	5.8021e-68	0.2801	0.0496	1.5801e-08	0.2153	0.0572	0.0002	0.2531	0.0512	7.8871e-07	0.3872	0.0259
																																		Other serious medical condition/disability diagnosed by doctor	ukbb	0.4108	0.038	2.6806e-27	0.2839	0.0587	1.3179e-06	0.262	0.0739	0.0004	0.2313	0.0635	0.0003	0.3337	0.038
																																		Overall health rating	ukbb	0.4631	0.0211	8.2444e-107	0.2367	0.0413	1.0253e-08	0.2096	0.0524	6.2645e-05	0.2533	0.0431	4.0980e-09	0.3862	0.0227
																																		Long-standing illness_ disability or infirmity	ukbb	0.5251	0.0235	1.6603e-110	0.404	0.0478	3.0018e-17	0.3201	0.0611	1.6307e-07	0.3056	0.051	2.1099e-09	0.4166	0.0256
																																		Diagnoses - main ICD10: R69 Unknown and unspecified causes of morbidity	ukbb	0.3631	0.0884	3.9673e-05	0.159	0.126	0.2071	0.2481	0.1485	0.0947	0.138	0.1407	0.3269	0.3089	0.0754
																																		Non-cancer illness code_ self-reported: back problem	ukbb	0.5382	0.096	2.0697e-08	0.1344	0.1244	0.28	-0.0563	0.1657	0.7339	0.0924	0.1251	0.46	0.4244	0.0916
																																		Non-cancer illness code_ self-reported: chronic obstructive airways disease/copd	ukbb	0.3411	0.0781	1.2674e-05	0.0837	0.1091	0.4428	0.0647	0.148	0.6621	0.0874	0.1114	0.4326	0.315	0.0692
																																		Shortness of breath walking on level ground	ukbb	0.5011	0.0469	1.1287e-26	0.1627	0.0795	0.0407	0.1414	0.097	0.1449	0.2069	0.0811	0.0108	0.4187	0.0477
																																		Wheeze or whistling in the chest in last year	ukbb	0.4174	0.0318	2.2618e-39	0.1934	0.0529	0.0003	0.1924	0.0607	0.0015	0.2031	0.0529	0.0001	0.3399	0.0314
																																		Diagnoses - main ICD10: G56 Mononeuropathies of upper limb	ukbb	0.5229	0.0531	6.7018e-23	0.4352	0.0761	1.0978e-08	0.3126	0.0983	0.0015	0.4092	0.0899	5.3604e-06	0.4733	0.052
																																		Diagnoses - main ICD10: T84 Complications of internal orthopaedic prosthetic devices_ implants and grafts	ukbb	0.6528	0.1052	5.5177e-10	0.426	0.1284	0.0009	0.34	0.1485	0.0221	0.3947	0.136	0.0037	0.6027	0.1027
																																		Diabetes diagnosed by doctor	ukbb	0.2665	0.0322	1.3499e-16	0.178	0.0501	0.0004	0.1664	0.0672	0.0132	0.2151	0.0604	0.0004	0.2233	0.0351
																																		Non-cancer illness code_ self-reported: diabetes	ukbb	0.2667	0.0341	4.9660e-15	0.1773	0.0553	0.0013	0.1709	0.0747	0.0222	0.2273	0.0651	0.0005	0.2201	0.0386
																																		Fasting insulin main effect	glycemic	0.2312	0.0525	1.0484e-05	0.0837	0.0752	0.2658	0.029	0.106	0.7845	0.1525	0.0769	0.0472	0.2362	0.0553
																																		Basal metabolic rate	ukbb	0.3363	0.0261	6.8686e-38	0.1434	0.0348	3.8007e-05	0.181	0.0482	0.0002	0.1781	0.0363	9.0011e-07	0.3768	0.0273
																																		HDL cholesterol	lipids	-0.1182	0.0347	0.0007	-0.0553	0.0549	0.3135	-0.066	0.0691	0.3399	-0.0867	0.0605	0.1519	-0.0808	0.0334
																																		Vascular/heart problems diagnosed by doctor: High blood pressure	ukbb	0.1659	0.0275	1.6355e-09	0.0446	0.0422	0.291	0.0982	0.054	0.069	0.0769	0.0424	0.07	0.1423	0.0273
																																		Non-cancer illness code_ self-reported: hypertension	ukbb	0.1612	0.0279	7.1268e-09	0.0475	0.043	0.269	0.0969	0.0545	0.0753	0.08	0.0423	0.0583	0.1387	0.0274
																																		Diastolic blood pressure_ automated reading	ukbb	0.1089	0.0269	5.1586e-05	-0.0295	0.0356	0.4071	0.0162	0.0523	0.7568	0.0096	0.039	0.8059	0.1223	0.0252
																																		Vascular/heart problems diagnosed by doctor: Angina	ukbb	0.2357	0.0407	6.8427e-09	0.1257	0.0627	0.045	0.0895	0.0805	0.2664	0.1029	0.0699	0.1408	0.1728	0.0375
																																		Non-cancer illness code_ self-reported: angina	ukbb	0.2254	0.0397	1.3209e-08	0.1336	0.0633	0.0349	0.0927	0.0803	0.248	0.1162	0.0696	0.095	0.1705	0.0368
																																		Diagnoses - main ICD10: I20 Angina pectoris	ukbb	0.2738	0.0715	0.0001	0.1368	0.0937	0.1444	0.0951	0.1281	0.4578	0.1439	0.1021	0.1587	0.2305	0.0659
																																		Diagnoses - main ICD10: I25 Chronic ischaemic heart disease	ukbb	0.2072	0.0453	4.7792e-06	0.0722	0.0649	0.2657	0.122	0.0783	0.1194	0.0596	0.0737	0.4186	0.1255	0.0423
																																		Vascular/heart problems diagnosed by doctor: Heart attack	ukbb	0.1951	0.0456	1.8813e-05	0.0276	0.0711	0.6982	0.0596	0.0898	0.5066	0.0622	0.0781	0.4261	0.1564	0.0392
																																		Non-cancer illness code_ self-reported: heart attack/myocardial infarction	ukbb	0.1883	0.045	2.8627e-05	0.0068	0.0713	0.9244	0.0551	0.0905	0.5423	0.0455	0.0779	0.5589	0.145	0.0385
																																		Vascular/heart problems diagnosed by doctor: None of the above	ukbb	-0.1864	0.0265	1.9210e-12	-0.0533	0.0416	0.2002	-0.0942	0.054	0.0811	-0.0804	0.0439	0.0668	-0.1603	0.0264
																																		Non-cancer illness code_ self-reported: deep venous thrombosis (dvt)	ukbb	0.3223	0.0648	6.4813e-07	0.1506	0.0837	0.072	0.0881	0.1101	0.4238	0.1203	0.0826	0.1455	0.3136	0.0645
																																		Blood clot_ DVT_ bronchitis_ emphysema_ asthma_ rhinitis_ eczema_ allergy diagnosed by doctor: Asthma	ukbb	0.2747	0.0309	6.1073e-19	0.154	0.0503	0.0022	0.1419	0.0604	0.0188	0.1397	0.0557	0.012	0.237	0.0315
																																		Blood clot_ DVT_ bronchitis_ emphysema_ asthma_ rhinitis_ eczema_ allergy diagnosed by doctor: Blood clot in the leg (DVT)	ukbb	0.3223	0.0656	9.0230e-07	0.1297	0.0855	0.1295	0.0557	0.1124	0.62	0.107	0.0866	0.2168	0.3099	0.0649
																																		Blood clot_ DVT_ bronchitis_ emphysema_ asthma_ rhinitis_ eczema_ allergy diagnosed by doctor: Emphysema/chronic bronchitis	ukbb	0.3303	0.0566	5.4956e-09	0.1189	0.0787	0.1309	0.0759	0.1116	0.4965	0.138	0.0881	0.1173	0.2683	0.0575
																																		Blood clot_ DVT_ bronchitis_ emphysema_ asthma_ rhinitis_ eczema_ allergy diagnosed by doctor: None of the above	ukbb	-0.1835	0.0277	3.6251e-11	-0.1768	0.044	5.8013e-05	-0.1653	0.0572	0.0038	-0.1692	0.0454	0.0002	-0.1412	0.0274
																																		Non-cancer illness code_ self-reported: emphysema/chronic bronchitis	ukbb	0.3338	0.0651	2.8973e-07	0.0867	0.0847	0.3064	0.0344	0.1204	0.775	0.1691	0.0947	0.0743	0.2896	0.0638
																																		Doctor diagnosed asthma	ukbb	0.2315	0.0473	1.0005e-06	0.2612	0.0758	0.0006	0.2933	0.0974	0.0026	0.124	0.0778	0.1112	0.158	0.0503
																																		Non-cancer illness code_ self-reported: asthma	ukbb	0.2696	0.0309	2.7137e-18	0.1495	0.05	0.0028	0.1353	0.0595	0.0229	0.1319	0.0556	0.0177	0.2259	0.0314
																																		Leptin_not_adjBMI	hormone	0.2499	0.0561	8.2460e-06	0.1027	0.0931	0.2697	0.1341	0.1199	0.2634	-0.0007	0.095	0.994	0.3383	0.063
																																		Creatinine (enzymatic) in urine	ukbb	0.1158	0.0317	0.0003	0.0449	0.0459	0.3276	0.0425	0.0616	0.4904	0.0715	0.0452	0.1135	0.1183	0.0301
																																		Sodium in urine	ukbb	0.1484	0.0311	1.8401e-06	0.0254	0.0392	0.5165	-0.0609	0.0539	0.2577	0.0218	0.043	0.6116	0.1184	0.0296
																																		Hearing difficulty/problems with background noise	ukbb	0.1415	0.0333	2.1442e-05	0.0918	0.0539	0.0888	0.0614	0.0621	0.3234	0.0555	0.0553	0.3153	0.0654	0.0314
																																		Hearing difficulty/problems: Yes	ukbb	0.1943	0.0374	2.0482e-07	0.1748	0.0525	0.0009	0.1712	0.0628	0.0064	0.1681	0.0591	0.0044	0.107	0.0351
																																		Mouth/teeth dental problems: Dentures	ukbb	0.23	0.0316	3.6096e-13	0.0402	0.0467	0.3898	0.0277	0.0671	0.6794	0.0859	0.0545	0.1152	0.1938	0.0316
																																		Mouth/teeth dental problems: None of the above	ukbb	-0.2328	0.0356	5.8798e-11	-0.0758	0.0537	0.1587	-0.109	0.074	0.1405	-0.1203	0.0584	0.0395	-0.1779	0.0343
																																		Diagnoses - main ICD10: K21 Gastro-oesophageal reflux disease	ukbb	0.4156	0.0777	8.8547e-08	0.1052	0.1006	0.2961	0.0373	0.1343	0.7809	0.1391	0.1148	0.2254	0.3499	0.0772
																																		Non-cancer illness code_ self-reported: gastro-oesophageal reflux (gord) / gastric reflux	ukbb	0.3133	0.055	1.1925e-08	0.1481	0.0884	0.094	0.0795	0.1077	0.4602	0.1586	0.0867	0.0675	0.2114	0.0533
																																		Diagnoses - main ICD10: K29 Gastritis and duodenitis	ukbb	0.4458	0.0687	8.3982e-11	0.616	0.1152	9.0048e-08	0.5109	0.1373	0.0002	0.3829	0.1244	0.0021	0.3826	0.0618
																																		Diagnoses - main ICD10: K52 Other non-infective gastro-enteritis and colitis	ukbb	0.5044	0.0915	3.4876e-08	0.2472	0.1256	0.0491	0.281	0.1616	0.0821	0.261	0.1294	0.0437	0.3636	0.0839
																																		Diagnoses - main ICD10: K57 Diverticular disease of intestine	ukbb	0.2525	0.0472	9.1017e-08	0.1369	0.0738	0.0634	0.128	0.0979	0.1908	0.0573	0.079	0.4681	0.1854	0.0483
																																		Non-cancer illness code_ self-reported: diverticular disease/diverticulitis	ukbb	0.2231	0.0471	2.2199e-06	0.1351	0.0805	0.0933	0.0975	0.0943	0.3015	0.0788	0.0893	0.3776	0.1637	0.0471
																																		Diagnoses - main ICD10: K62 Other diseases of anus and rectum	ukbb	0.3799	0.0905	2.6802e-05	0.3572	0.1136	0.0017	0.3511	0.1495	0.0189	0.2273	0.1292	0.0785	0.2388	0.0773
																																		Non-cancer illness code_ self-reported: hiatus hernia	ukbb	0.4478	0.0691	8.9130e-11	0.2358	0.0955	0.0136	-0.0002	0.1318	0.9987	0.1167	0.1106	0.2916	0.376	0.0672
																																		Diagnoses - main ICD10: K44 Diaphragmatic hernia	ukbb	0.4197	0.0857	9.7304e-07	0.2725	0.1248	0.0289	0.2633	0.158	0.0956	0.2601	0.1404	0.0639	0.3389	0.0734
																																		Diagnoses - main ICD10: N81 Female genital prolapse	ukbb	0.3362	0.0735	4.7699e-06	0.1578	0.1058	0.136	-0.0463	0.1256	0.7124	0.1046	0.1037	0.3131	0.3143	0.0751
																																		Intelligence	cognitive	-0.1982	0.034	5.7716e-09	-0.06	0.0513	0.2425	-0.0472	0.0605	0.4351	-0.0744	0.0507	0.1422	-0.1913	0.0319
																																		Fluid intelligence score	ukbb	-0.191	0.0259	1.5893e-13	-0.0699	0.0439	0.1115	-0.0147	0.0548	0.7886	-0.1023	0.0448	0.0225	-0.2107	0.0259
																																		Prospective memory result	ukbb	0.2106	0.044	1.6598e-06	0.0536	0.0695	0.441	0.0278	0.084	0.7404	0.0669	0.0757	0.3765	0.1975	0.0431
																																		Qualifications: A levels/AS levels or equivalent	ukbb	-0.2769	0.0232	8.9930e-33	-0.109	0.0409	0.0077	-0.057	0.0512	0.2662	-0.1086	0.0424	0.0104	-0.2587	0.0248
																																		Qualifications: College or University degree	ukbb	-0.2972	0.021	2.4570e-45	-0.1253	0.038	0.001	-0.0958	0.0462	0.0382	-0.1084	0.0364	0.0029	-0.261	0.0209
																																		Qualifications: CSEs or equivalent	ukbb	0.3065	0.0391	4.2144e-15	0.1984	0.0644	0.0021	0.1672	0.082	0.0415	0.274	0.0677	5.2316e-05	0.2721	0.039
																																		Qualifications: None of the above	ukbb	0.2724	0.0234	3.2936e-31	0.058	0.0402	0.1495	0.0338	0.0548	0.5368	0.0699	0.0403	0.0831	0.2355	0.0236
																																		Qualifications: NVQ or HND or HNC or equivalent	ukbb	0.2232	0.0455	9.4846e-07	0.0648	0.0737	0.379	-0.0751	0.0927	0.4181	0.037	0.0808	0.6471	0.1908	0.0449
																																		Qualifications: O levels/GCSEs or equivalent	ukbb	-0.2482	0.0336	1.5749e-13	-0.0514	0.0536	0.3377	-0.0233	0.0662	0.7247	-0.0948	0.0515	0.066	-0.2297	0.0332
																																		Qualifications: Other professional qualifications eg: nursing_ teaching	ukbb	-0.144	0.0291	7.4430e-07	0.0445	0.0522	0.3942	0.0542	0.066	0.4116	0.0407	0.0494	0.4101	-0.1417	0.029
																																		College completion	education	-0.2301	0.0402	1.0814e-08	-0.0413	0.0612	0.5002	-0.0444	0.0709	0.5314	-0.0411	0.0631	0.515	-0.1916	0.0391
																																		Years of schooling (proxy cognitive performance)	education	-0.2273	0.0374	1.1639e-09	-0.0541	0.0641	0.3986	-0.0341	0.0706	0.6291	-0.0319	0.0634	0.6148	-0.1976	0.0371
																																		Years of schooling 2013	education	-0.2325	0.0396	4.1778e-09	-0.0449	0.061	0.4612	-0.0301	0.0702	0.6683	-0.0274	0.0628	0.6625	-0.2054	0.039
																																		Years of schooling 2016	education	-0.283	0.0223	7.7606e-37	-0.0826	0.037	0.0258	-0.0341	0.0418	0.4148	-0.0799	0.037	0.031	-0.2434	0.022
																																		Age completed full time education	ukbb	-0.2569	0.0269	1.2302e-21	-0.0467	0.0443	0.2918	-0.0277	0.0566	0.6242	-0.088	0.0521	0.0909	-0.2019	0.0267
																																		Insomnia	sleeping	0.3681	0.0455	6.1085e-16	0.1565	0.072	0.0299	0.0882	0.0868	0.3096	0.0393	0.0747	0.5989	0.2191	0.0446
																																		Insomnia	sleeping	0.3339	0.0484	5.4062e-12	0.1638	0.0623	0.0086	0.0557	0.0838	0.5062	0.0685	0.0681	0.3143	0.2748	0.0446
																																		Sleeplessness / insomnia	ukbb	0.3237	0.0313	4.1004e-25	0.1976	0.045	1.1315e-05	0.1388	0.0541	0.0103	0.0892	0.047	0.0576	0.234	0.0298
																																		Sleep duration	ukbb	-0.2428	0.0368	4.0280e-11	-0.2023	0.0417	1.2505e-06	-0.1805	0.0645	0.0051	-0.1671	0.0493	0.0007	-0.1727	0.0349
																																		Snoring	ukbb	-0.244	0.0284	8.9461e-18	-0.1664	0.0446	0.0002	-0.1801	0.0618	0.0036	-0.1863	0.0508	0.0002	-0.2484	0.0284
																																		Autism spectrum disorder	psychiatric	-0.1661	0.0495	0.0008	-0.0507	0.0782	0.5162	-0.0446	0.0978	0.648	-0.0404	0.0748	0.5896	-0.2418	0.0459
																																		Depressive symptoms	psychiatric	0.3206	0.0427	6.0229e-14	0.1356	0.069	0.0493	0.0781	0.0791	0.3232	0.0535	0.0729	0.4627	0.1978	0.0422
																																		Non-cancer illness code_ self-reported: depression	ukbb	0.2631	0.0464	1.4355e-08	0.2046	0.0672	0.0023	0.0835	0.0871	0.3379	0.0554	0.0705	0.432	0.1378	0.0424
																																		Schizophrenia	psychiatric	-0.1243	0.0278	7.6806e-06	-0.1378	0.0422	0.0011	-0.1011	0.0516	0.05	-0.0926	0.0453	0.0411	-0.1336	0.0297
																																		Subjective well being	psychiatric	-0.082	0.0435	0.0595	-0.1346	0.0661	0.0417	-0.0537	0.0848	0.5268	-0.0562	0.0679	0.408	-0.018	0.0414
																																		Neuroticism	personality	0.1323	0.0503	0.0085	0.0758	0.0492	0.1236	-0.069	0.0653	0.29	-0.0233	0.053	0.6604	0.0561	0.0684
																																		Neuroticism score	ukbb	0.141	0.0351	5.8449e-05	0.0651	0.0388	0.0935	-0.037	0.0535	0.4889	0.0309	0.044	0.4822	0.0803	0.0304
																																		Ever depressed for a whole week	ukbb	0.1896	0.0466	4.8272e-05	0.1224	0.0598	0.0407	0.071	0.0792	0.3698	0.1254	0.0671	0.0617	0.075	0.0422
																																		Ever highly irritable/argumentative for 2 days	ukbb	0.3226	0.0477	1.4024e-11	0.1414	0.0647	0.0289	-0.0377	0.0784	0.6306	0.1954	0.0761	0.0102	0.2541	0.0448
																																		Ever manic/hyper for 2 days	ukbb	0.3155	0.0757	3.0893e-05	0.1647	0.1049	0.1162	0.1324	0.1341	0.3236	0.2758	0.1216	0.0234	0.289	0.0769
																																		Ever unenthusiastic/disinterested for a whole week	ukbb	0.2428	0.0438	3.0288e-08	0.1048	0.0689	0.1281	0.0796	0.0891	0.3719	0.1399	0.0729	0.0549	0.131	0.0407
																																		Fed-up feelings	ukbb	0.2651	0.0338	4.3661e-15	0.1427	0.0425	0.0008	0.0926	0.0586	0.1139	0.1247	0.0481	0.0095	0.2095	0.0306
																																		Frequency of depressed mood in last 2 weeks	ukbb	0.3	0.0375	1.1520e-15	0.137	0.0514	0.0077	0.0761	0.0639	0.234	0.1152	0.0563	0.0406	0.1877	0.0346
																																		Frequency of tenseness / restlessness in last 2 weeks	ukbb	0.2623	0.0298	1.4543e-18	0.1093	0.0514	0.0335	0.0178	0.0625	0.7756	0.0833	0.0576	0.1478	0.1622	0.0265
																																		Frequency of tiredness / lethargy in last 2 weeks	ukbb	0.3927	0.0254	6.1234e-54	0.2239	0.0424	1.2980e-07	0.1689	0.0566	0.0029	0.1801	0.0475	0.0002	0.2794	0.0269
																																		Frequency of unenthusiasm / disinterest in last 2 weeks	ukbb	0.3505	0.0303	5.0911e-31	0.1249	0.0529	0.0182	0.1027	0.0686	0.1341	0.1061	0.0585	0.0694	0.2671	0.0284
																																		Health satisfaction	ukbb	0.5284	0.036	1.0579e-48	0.3541	0.0587	1.5861e-09	0.3005	0.0673	8.0970e-06	0.355	0.0635	2.2148e-08	0.4399	0.0361
																																		Illness_ injury_ bereavement_ stress in last 2 years: Financial difficulties	ukbb	0.3558	0.0311	2.1312e-30	0.2242	0.055	4.5809e-05	0.2305	0.0694	0.0009	0.2284	0.0617	0.0002	0.286	0.0331
																																		Illness_ injury_ bereavement_ stress in last 2 years: None of the above	ukbb	-0.3245	0.0404	1.0158e-15	-0.2639	0.0587	7.0330e-06	-0.2218	0.0716	0.0019	-0.1748	0.0663	0.0084	-0.2468	0.0406
																																		Illness_ injury_ bereavement_ stress in last 2 years: Serious illness_ injury or assault to yourself	ukbb	0.3928	0.0548	7.9244e-13	0.1927	0.0771	0.0124	0.2056	0.0999	0.0395	0.1732	0.0783	0.0269	0.3042	0.0521
																																		Loneliness_ isolation	ukbb	0.2908	0.0325	3.5157e-19	0.1483	0.0557	0.0078	0.0945	0.0712	0.1845	0.1246	0.0564	0.027	0.2149	0.031
																																		Miserableness	ukbb	0.191	0.0362	1.3051e-07	0.1115	0.0458	0.015	-0.007	0.0608	0.908	0.0955	0.0483	0.0478	0.1487	0.0332
																																		Mood swings	ukbb	0.2859	0.0307	1.0846e-20	0.094	0.0413	0.023	-0.0147	0.0563	0.7937	0.0652	0.0454	0.1505	0.2174	0.0288
																																		Nervous feelings	ukbb	-0.1141	0.0353	0.0012	-0.0753	0.0445	0.0904	-0.1856	0.0655	0.0046	-0.1081	0.0487	0.0264	-0.1428	0.0327
																																		Risk taking	ukbb	0.2499	0.0319	4.6664e-15	0.1202	0.0461	0.0092	0.0677	0.0598	0.2574	0.0609	0.0497	0.2206	0.1979	0.0314
																																		Seen a psychiatrist for nerves_ anxiety_ tension or depression	ukbb	0.2331	0.0338	4.9906e-12	0.1338	0.0567	0.0183	0.0524	0.0702	0.4556	0.0651	0.0647	0.3142	0.1401	0.0331
																																		Seen doctor (GP) for nerves_ anxiety_ tension or depression	ukbb	0.2891	0.0309	7.4469e-21	0.1899	0.0471	5.5960e-05	0.1101	0.0607	0.0698	0.1323	0.0513	0.0099	0.1827	0.0303
																																		Sensitivity / hurt feelings	ukbb	0.0896	0.0335	0.0075	0.015	0.0439	0.7319	-0.0705	0.0593	0.2343	0.0062	0.0476	0.8957	0.0535	0.0304
																																		Tense / highly strung	ukbb	0.1264	0.0384	0.001	0.0924	0.0407	0.0232	-0.02	0.057	0.7256	0.0571	0.0512	0.2642	0.0628	0.0345
																																		Financial situation satisfaction	ukbb	0.3207	0.0391	2.3750e-16	0.249	0.0687	0.0003	0.3131	0.0861	0.0003	0.2655	0.0769	0.0006	0.2533	0.0356
																																		Current employment status: Unable to work because of sickness or disability	ukbb	0.4599	0.0332	9.4913e-44	0.2227	0.0643	0.0005	0.2199	0.0835	0.0084	0.1483	0.0677	0.0283	0.387	0.0373
																																		Falls in the last year	ukbb	0.4645	0.0326	3.7025e-46	0.2882	0.0557	2.2775e-07	0.2606	0.0714	0.0003	0.2205	0.0574	0.0001	0.4148	0.0328
																																		Duration of moderate activity	ukbb	0.1744	0.0391	8.1153e-06	0.0508	0.0628	0.4183	-0.0225	0.0774	0.7715	-0.041	0.0675	0.5436	0.1571	0.0398
																																		Duration of vigorous activity	ukbb	0.23	0.0438	1.5108e-07	0.0894	0.0692	0.1964	-0.002	0.0897	0.9826	0.0442	0.078	0.5706	0.1904	0.0456
																																		Duration of walks	ukbb	0.1332	0.0309	1.6696e-05	0.0527	0.0522	0.3131	0.0334	0.0674	0.6207	0.0635	0.0533	0.2338	0.11	0.0305
																																		Duration walking for pleasure	ukbb	-0.1987	0.0425	2.9331e-06	-0.1052	0.0732	0.1507	-0.0542	0.0922	0.5562	-0.093	0.0759	0.2207	-0.1742	0.0426
																																		Frequency of walking for pleasure in last 4 weeks	ukbb	0.1958	0.0398	8.4948e-07	0.0459	0.0554	0.4074	0.0117	0.0765	0.8785	0.0844	0.0616	0.1705	0.1907	0.0352
																																		Usual walking pace	ukbb	-0.3301	0.0238	7.7444e-44	-0.1478	0.04	0.0002	-0.1332	0.0513	0.0095	-0.1588	0.0407	9.4633e-05	-0.3326	0.0261
																																		Types of physical activity in last 4 weeks: Light DIY (eg: pruning_ watering the lawn)	ukbb	-0.1658	0.035	2.1830e-06	-0.0022	0.0511	0.9653	-0.0215	0.0587	0.7137	-0.0667	0.0567	0.2395	-0.1411	0.0352
																																		Types of physical activity in last 4 weeks: None of the above	ukbb	0.3273	0.0351	1.2061e-20	0.1624	0.0617	0.0085	0.1784	0.0733	0.0149	0.1866	0.0656	0.0044	0.2692	0.0375
																																		Types of physical activity in last 4 weeks: Other exercises (eg: swimming_ cycling_ keep fit_ bowling)	ukbb	-0.1563	0.0324	1.4010e-06	-0.033	0.0484	0.4952	-0.0643	0.0607	0.2892	-0.0449	0.049	0.3601	-0.1229	0.0303
																																		Types of physical activity in last 4 weeks: Walking for pleasure (not as a means of transport)	ukbb	-0.2729	0.0339	8.0918e-16	-0.1326	0.0582	0.0227	-0.1162	0.0727	0.1102	-0.1655	0.0602	0.006	-0.2182	0.0348
																																		Job involves heavy manual or physical work	ukbb	0.2586	0.0271	1.4227e-21	0.1265	0.0486	0.0092	0.0881	0.0614	0.1518	0.1273	0.0491	0.0095	0.2212	0.0275
																																		Job involves mainly walking or standing	ukbb	0.2305	0.0296	6.3504e-15	0.1219	0.0484	0.0118	0.1224	0.0591	0.0384	0.1147	0.0503	0.0226	0.1859	0.0282
																																		Job involves shift work	ukbb	0.2939	0.045	6.6946e-11	0.1227	0.071	0.0839	0.0314	0.0875	0.7202	0.0797	0.0707	0.2598	0.2461	0.0444
																																		Noisy workplace	ukbb	0.362	0.0362	1.4231e-23	0.1966	0.072	0.0064	0.1965	0.0951	0.0388	0.2763	0.0742	0.0002	0.3487	0.0374
																																		Time spent watching television (TV)	ukbb	0.2456	0.0278	1.1040e-18	0.1051	0.0412	0.0108	0.0624	0.0486	0.1991	0.135	0.0457	0.0031	0.2208	0.0259
																																		Time spent driving	ukbb	0.2678	0.0364	1.8790e-13	0.2304	0.0576	6.4221e-05	0.1867	0.0773	0.0157	0.2335	0.0631	0.0002	0.2585	0.0363
																																		Frequency of travelling from home to job workplace	ukbb	0.1909	0.0521	0.0002	0.1429	0.0854	0.0943	0.1181	0.1003	0.2386	0.2208	0.0901	0.0142	0.1857	0.0488
																																		Transport type for commuting to job workplace: Car/motor vehicle	ukbb	0.3822	0.0499	1.9450e-14	0.2476	0.0844	0.0034	0.2631	0.1068	0.0138	0.254	0.0836	0.0024	0.3348	0.0482
																																		Transport type for commuting to job workplace: Public transport	ukbb	-0.3043	0.0468	8.0075e-11	-0.2066	0.0801	0.0099	-0.1552	0.0987	0.1159	-0.2386	0.0858	0.0054	-0.2805	0.0438
																																		Transport type for commuting to job workplace: Walk	ukbb	-0.3029	0.0607	5.9101e-07	-0.1621	0.0926	0.08	-0.27	0.124	0.0294	-0.0888	0.096	0.3547	-0.3163	0.057
																																		Types of transport used (excluding work): Car/motor vehicle	ukbb	0.1592	0.038	2.7808e-05	0.2385	0.0565	2.4591e-05	0.1829	0.0771	0.0176	0.1631	0.0647	0.0117	0.1683	0.0369
																																		Types of transport used (excluding work): Public transport	ukbb	-0.3054	0.0382	1.2025e-15	-0.2255	0.0549	3.9999e-05	-0.1381	0.0811	0.0886	-0.2116	0.0577	0.0002	-0.2694	0.0365
																																		Types of transport used (excluding work): Walk	ukbb	-0.2853	0.0348	2.6079e-16	-0.219	0.0579	0.0002	-0.1799	0.0759	0.0178	-0.2309	0.0576	6.1779e-05	-0.2589	0.0341
																																		Townsend deprivation index at recruitment	ukbb	0.1858	0.0327	1.3047e-08	-0.0057	0.0536	0.9159	-0.0201	0.0672	0.7652	0.0271	0.0583	0.6427	0.1342	0.0354
																																		Ever vs never smoked	smoking_behaviour	0.1938	0.0388	6.0809e-07	0.123	0.0663	0.0636	0.0174	0.0774	0.822	0.1034	0.0708	0.1442	0.1661	0.0412
																																		Current tobacco smoking	ukbb	0.2684	0.0306	1.8281e-18	0.1161	0.0455	0.0107	0.122	0.065	0.0606	0.12	0.0519	0.0208	0.2203	0.0288
																																		Ever smoked	ukbb	0.1378	0.0272	4.1320e-07	0.0698	0.0416	0.0935	0.1128	0.0587	0.0545	0.1241	0.044	0.0048	0.1003	0.0266
																																		Exposure to tobacco smoke at home	ukbb	0.2854	0.0554	2.5512e-07	0.1239	0.0839	0.1396	0.142	0.1077	0.1872	0.1213	0.09	0.1776	0.2348	0.0521
																																		Exposure to tobacco smoke outside home	ukbb	0.2527	0.037	8.6213e-12	0.1281	0.0613	0.0365	0.102	0.0764	0.1818	0.1566	0.0655	0.0169	0.2086	0.0372
																																		Former alcohol drinker	ukbb	0.1687	0.0597	0.0047	0.0499	0.0926	0.5899	0.079	0.1387	0.5688	-0.0773	0.1036	0.4555	0.1324	0.0614
																																		Light smokers_ at least 100 smokes in lifetime	ukbb	0.2594	0.0391	3.2306e-11	0.1242	0.0638	0.0514	0.1523	0.0834	0.0679	0.0799	0.0618	0.1963	0.2068	0.0386
																																		Pack years adult smoking as proportion of life span exposed to smoking PREVIEW ONLY	ukbb	0.3005	0.0429	2.4517e-12	0.0912	0.055	0.0975	0.0433	0.0711	0.5424	0.1187	0.058	0.0407	0.2665	0.0394
																																		Pack years of smoking PREVIEW ONLY	ukbb	0.3108	0.0449	4.3060e-12	0.0848	0.0572	0.1385	0.026	0.0737	0.7243	0.1215	0.0605	0.0446	0.2785	0.0413
																																		Past tobacco smoking	ukbb	-0.1771	0.0256	4.4275e-12	-0.0797	0.0385	0.0386	-0.0969	0.0567	0.0876	-0.1145	0.0434	0.0083	-0.1279	0.0246
																																		Smoking status: Current	ukbb	0.2698	0.0315	1.1459e-17	0.1307	0.0474	0.0059	0.1422	0.0663	0.032	0.1273	0.0535	0.0174	0.2227	0.0292
																																		Smoking status: Previous	ukbb	0.1543	0.0289	9.6199e-08	0.0666	0.0435	0.1256	0.0823	0.063	0.1917	0.0895	0.0499	0.0728	0.1063	0.0271
																																		Smoking/smokers in household	ukbb	0.282	0.0604	3.0266e-06	0.1815	0.0897	0.0431	0.0993	0.123	0.4198	0.1583	0.0986	0.1084	0.1877	0.0577
																																		Tobacco smoking: Ex-smoker	ukbb	0.2264	0.0421	7.3936e-08	0.1258	0.066	0.0567	0.1415	0.0899	0.1155	0.1363	0.0763	0.0741	0.154	0.0401
																																		Why stopped smoking: Health precaution	ukbb	-0.2186	0.0506	1.5625e-05	-0.145	0.0767	0.0587	-0.0755	0.101	0.4547	-0.1655	0.0818	0.043	-0.1818	0.0515
																																		Alcohol drinker status: Previous	ukbb	0.2645	0.0473	2.2209e-08	0.0411	0.0828	0.6197	-0.0361	0.1097	0.7421	-0.0387	0.0919	0.6734	0.1868	0.0491
																																		Alcohol intake frequency.	ukbb	0.1678	0.0255	4.3673e-11	0.002	0.0414	0.9607	-0.0338	0.0534	0.5259	0.0481	0.0439	0.2726	0.1323	0.0245
																																		Alcohol intake versus 10 years previously	ukbb	0.2102	0.0332	2.4419e-10	0.0098	0.0521	0.8501	-0.0093	0.0674	0.8904	0.0519	0.0548	0.3438	0.2028	0.0344
																																		Alcohol usually taken with meals	ukbb	-0.1595	0.0316	4.6282e-07	-0.0881	0.0453	0.0518	-0.0405	0.061	0.5069	-0.1215	0.0493	0.0138	-0.1485	0.0302
																																		Average weekly champagne plus white wine intake	ukbb	-0.1882	0.0409	4.1390e-06	-0.0516	0.0631	0.414	-0.0092	0.086	0.9151	-0.005	0.0646	0.9388	-0.1074	0.04
																																		Average weekly red wine intake	ukbb	-0.0848	0.0326	0.0093	0.0032	0.0539	0.9523	0.0092	0.0632	0.8846	-0.0155	0.0577	0.788	-0.0683	0.0335
																																		Average weekly spirits intake	ukbb	0.3366	0.0386	2.5383e-18	0.1353	0.0629	0.0316	0.1429	0.0805	0.0759	0.1232	0.0722	0.0879	0.29	0.0365
																																		Former alcohol drinker	ukbb	0.1687	0.0597	0.0047	0.0499	0.0926	0.5899	0.079	0.1387	0.5688	-0.0773	0.1036	0.4555	0.1324	0.0614
																																		Reason for reducing amount of alcohol drunk: Health precaution	ukbb	-0.1759	0.0426	3.7238e-05	-0.2878	0.07	3.9070e-05	-0.2808	0.0951	0.0032	-0.204	0.0724	0.0049	-0.1938	0.0426
																																		Taking other prescription medications	ukbb	0.4984	0.0268	5.7722e-77	0.3426	0.0539	2.0143e-10	0.2895	0.0667	1.4278e-05	0.2843	0.0594	1.7102e-06	0.3879	0.0277
																																		Medication for cholesterol_ blood pressure or diabetes: Blood pressure medication	ukbb	0.1357	0.0318	1.9476e-05	0.071	0.0483	0.1413	0.0866	0.0627	0.1672	0.0961	0.0515	0.0618	0.1185	0.0325
																																		Medication for cholesterol_ blood pressure or diabetes: None of the above	ukbb	-0.1673	0.033	3.9874e-07	-0.0982	0.0504	0.0514	-0.1365	0.0663	0.0395	-0.1149	0.0574	0.0453	-0.151	0.0329
																																		Medication for cholesterol_ blood pressure_ diabetes_ or take exogenous hormones: Blood pressure medication	ukbb	0.1858	0.035	1.1300e-07	0.0475	0.0498	0.3401	0.082	0.0669	0.2205	0.0642	0.0494	0.1942	0.154	0.0337
																																		Medication for cholesterol_ blood pressure_ diabetes_ or take exogenous hormones: Cholesterol lowering medication	ukbb	0.2602	0.0426	1.0185e-09	0.0993	0.0621	0.1101	0.1808	0.0735	0.0139	0.0641	0.0643	0.3188	0.2099	0.0424
																																		Medication for cholesterol_ blood pressure_ diabetes_ or take exogenous hormones: Hormone replacement therapy	ukbb	0.2428	0.0586	3.4342e-05	0.3215	0.0872	0.0002	0.2066	0.1153	0.0732	0.2708	0.0903	0.0027	0.1671	0.0569
																																		Medication for cholesterol_ blood pressure_ diabetes_ or take exogenous hormones: None of the above	ukbb	-0.2684	0.036	8.3212e-14	-0.159	0.0576	0.0058	-0.187	0.078	0.0165	-0.1452	0.057	0.0109	-0.2102	0.034
																																		Medication for pain relief_ constipation_ heartburn: Aspirin	ukbb	0.2379	0.0443	7.9830e-08	0.0501	0.07	0.4744	0.139	0.0866	0.1087	0.0614	0.0763	0.4211	0.173	0.0429
																																		Medication for pain relief_ constipation_ heartburn: Ibuprofen (e.g. Nurofen)	ukbb	0.3509	0.0432	4.6371e-16	0.2917	0.0629	3.5590e-06	0.2184	0.085	0.0102	0.2483	0.0651	0.0001	0.3033	0.0416
																																		Medication for pain relief_ constipation_ heartburn: Laxatives (e.g. Dulcolax_ Senokot)	ukbb	0.3701	0.0524	1.6190e-12	0.1126	0.0782	0.1501	0.0265	0.1006	0.7924	0.162	0.0873	0.0635	0.2773	0.0543
																																		Medication for pain relief_ constipation_ heartburn: None of the above	ukbb	-0.45	0.0256	4.3089e-69	-0.2966	0.0495	2.0006e-09	-0.256	0.0606	2.4063e-05	-0.2229	0.0538	3.4753e-05	-0.3727	0.0258
																																		Medication for pain relief_ constipation_ heartburn: Omeprazole (e.g. Zanprol)	ukbb	0.4551	0.0435	1.2983e-25	0.3091	0.0717	1.6435e-05	0.2645	0.0867	0.0023	0.2411	0.0742	0.0011	0.3407	0.0432
																																		Medication for pain relief_ constipation_ heartburn: Paracetamol	ukbb	0.4151	0.0309	3.5919e-41	0.2881	0.0499	7.9536e-09	0.2175	0.063	0.0006	0.1871	0.0541	0.0005	0.3407	0.0293
																																		Mineral and other dietary supplements: Fish oil (including cod liver oil)	ukbb	0.2061	0.0356	6.9552e-09	0.1719	0.0608	0.0047	0.1638	0.0798	0.04	0.1168	0.0653	0.0736	0.1707	0.0361
																																		Mineral and other dietary supplements: Glucosamine	ukbb	0.4511	0.0333	8.4285e-42	0.3966	0.0615	1.1479e-10	0.4094	0.0842	1.1458e-06	0.3682	0.0664	2.8887e-08	0.4325	0.0359
																																		Mineral and other dietary supplements: None of the above	ukbb	-0.2647	0.0333	1.9209e-15	-0.1731	0.0596	0.0037	-0.1651	0.0762	0.0303	-0.1194	0.0635	0.06	-0.2186	0.0336
																																		Abbreviations and headers: AllOA, osteoaerthritis (OA) at any of one or more of the investigated joint sites: hip, knee, hand, finger, thumb and spine; KneeOA, OA or joint replacement at the left and/or right knee joint; HipOA, OA or joint replacement at the left and/or right hip joint; KneeHipOA, KneeOA and/or HipOA; TJR, undergone total knee and/or hip replacement due to OA in left, right or bo…
[truncated: 19 more columns]

## Sheet: Equally sized, non-overlapping 
Table S6. Genetic correlation results, related to CROSS-PHENOTYPE ANALYSIS: Genetic links between phenotypes and STAR Methods.
Cohorts used in meta-analyses per osteoarthritis phenotype						Trait			AllOA			KneeHipOA			HipOA			KneeOA			SpineOA			HandOA			FingerOA			ThumbOA			TJR			THR			TKR
							N deCODE	N UKBIO	rg (95% CI)	p-value	p-het	rg (95% CI)	p-value	p-het	rg (95% CI)	p-value	p-het	rg (95% CI)	p-value	p-het	rg (95% CI)	p-value	p-het	rg (95% CI)	p-value	p-het	rg (95% CI)	p-value	p-het	rg (95% CI)	p-value	p-het	rg (95% CI)	p-value	p-het	rg (95% CI)	p-value	p-het	rg (95% CI)	p-value	p-het
AllOA – Iceland-Norway-USA						Height	78895	407823	0.04 (-0.00, 0.09)	0.071	0.0021	0.07 (0.02, 0.12)	0.003	0.02	0.13 (0.07, 0.19)	3.6e-05	0.16	0.04 (-0.00, 0.09)	0.076	0.018	0.03 (-0.03, 0.08)	0.36	0.004	-0.03 (-0.09, 0.03)	0.28	0.92	0.02 (-0.06, 0.10)	0.7	0.79	-0.03 (-0.10, 0.03)	0.32	0.69	0.09 (0.04, 0.14)	0.00048	0.018	0.12 (0.06, 0.18)	0.00015	0.17	0.01 (-0.05, 0.07)	0.75	0.026
cohort	ethnicity	NCASES	NCONTROLS	Neff	Mean chi^2	Weight	80395	407823	0.32 (0.27, 0.36)	4.7e-45	0.32	0.40 (0.35, 0.44)	2.2e-64	0.0053	0.27 (0.22, 0.32)	1.5e-23	0.12	0.40 (0.35, 0.44)	1.7e-61	0.002	0.32 (0.26, 0.39)	5.6e-21	0.27	0.11 (0.05, 0.18)	0.00027	0.58	0.13 (0.04, 0.21)	0.0046	0.46	0.21 (0.13, 0.28)	1.1e-07	0.93	0.31 (0.26, 0.35)	7e-39	0.6	0.20 (0.14, 0.25)	3.4e-12	0.24	0.35 (0.28, 0.41)	6.3e-26	0.022
DECODE	Icelandic	28572	296852	57140		BMI	89183	407410	0.34 (0.30, 0.38)	2e-62	0.38	0.40 (0.36, 0.44)	5.1e-85	0.08	0.23 (0.18, 0.28)	1.8e-18	0.67	0.42 (0.38, 0.46)	1e-89	0.029	0.36 (0.29, 0.43)	3.3e-23	0.7	0.16 (0.10, 0.22)	3.7e-08	0.21	0.13 (0.05, 0.22)	0.0026	0.34	0.26 (0.18, 0.34)	4.1e-11	0.68	0.29 (0.24, 0.33)	2.8e-37	0.25	0.15 (0.10, 0.21)	2.1e-08	0.74	0.39 (0.33, 0.45)	3.6e-38	0.16
Geisinger30k	USA	8605	9969	17210		Waist hip ratio	21127	407294	-0.03 (-0.10, 0.04)	0.41	0.016	-0.06 (-0.13, 0.00)	0.06	0.071	-0.08 (-0.17, -0.00)	0.045	0.22	-0.06 (-0.13, -0.00)	0.046	0.054	-0.03 (-0.12, 0.06)	0.51	0.11	0.01 (-0.07, 0.09)	0.82	0.29	0.03 (-0.08, 0.15)	0.6	0.21	-0.02 (-0.13, 0.10)	0.76	0.56	-0.09 (-0.16, -0.02)	0.018	0.15	-0.08 (-0.16, 0.01)	0.074	0.63	-0.06 (-0.16, 0.03)	0.2	0.16
Geisinger60k	USA	22099	13453	44200		BMD spine	33746	4402	0.20 (0.13, 0.27)	1.3e-07	0.093	0.21 (0.13, 0.28)	5.6e-08	0.1	0.22 (0.13, 0.31)	1.8e-06	0.63	0.16 (0.08, 0.23)	5.4e-05	0.053	0.15 (0.04, 0.26)	0.0094	0.3	0.16 (0.04, 0.28)	0.01	0.66	0.17 (0.01, 0.32)	0.036	0.73	0.20 (0.03, 0.36)	0.017	0.99	0.20 (0.12, 0.28)	1.9e-06	0.27	0.18 (0.09, 0.27)	8.9e-05	0.81	0.14 (0.05, 0.23)	0.0026	0.13
HUNT	Norweigian	18694	26368	37390		BMD femoral neck	34486	4415	0.15 (0.07, 0.23)	0.00016	0.47	0.18 (0.10, 0.26)	7.4e-06	0.48	0.11 (0.01, 0.21)	0.031	0.27	0.18 (0.10, 0.25)	5.7e-06	0.12	0.04 (-0.07, 0.15)	0.45	0.71	0.05 (-0.08, 0.18)	0.48	0.48	0.01 (-0.16, 0.17)	0.94	0.89	0.04 (-0.12, 0.20)	0.6	0.51	0.18 (0.10, 0.26)	1.9e-05	0.45	0.10 (0.01, 0.19)	0.034	0.011	0.19 (0.11, 0.28)	1.4e-05	0.23
NHSaffy	USA	193	2740	386		BMD total body	14194	4421	0.19 (0.10, 0.28)	5.7e-05	0.16	0.20 (0.11, 0.29)	9.5e-06	0.19	0.19 (0.07, 0.31)	0.0015	0.91	0.16 (0.06, 0.25)	0.00092	0.039	0.06 (-0.08, 0.20)	0.4	0.56	0.17 (0.01, 0.34)	0.038	0.76	0.15 (-0.06, 0.37)	0.16	0.66	0.13 (-0.06, 0.33)	0.18	0.68	0.17 (0.06, 0.27)	0.0016	0.81	0.15 (0.04, 0.27)	0.0097	0.3	0.10 (-0.01, 0.22)	0.074	0.16
NHShuco	USA	146	4282	292		DXA area spine	33746	4402	0.04 (-0.06, 0.13)	0.45	0.96	0.02 (-0.08, 0.12)	0.71	0.6	0.08 (-0.03, 0.19)	0.17	0.2	-0.02 (-0.11, 0.07)	0.67	0.76	0.05 (-0.06, 0.17)	0.39	0.85	0.04 (-0.12, 0.19)	0.62	0.52	0.07 (-0.13, 0.27)	0.49	0.65	0.06 (-0.11, 0.24)	0.47	0.89	0.00 (-0.10, 0.10)	0.98	0.91	0.02 (-0.08, 0.13)	0.67	0.58	0.02 (-0.09, 0.13)	0.75	0.92
NHSillu	USA	208	3471	416		DXA are total body	14194	4421	0.23 (0.09, 0.36)	0.00083	0.79	0.23 (0.08, 0.37)	0.0022	0.63	0.23 (0.06, 0.40)	0.0067	0.64	0.18 (0.04, 0.33)	0.013	0.92	0.18 (-0.01, 0.37)	0.067	0.26	0.16 (-0.10, 0.41)	0.22	0.54	0.15 (-0.18, 0.47)	0.38	0.64	0.07 (-0.21, 0.34)	0.64	0.78	0.22 (0.06, 0.37)	0.005	0.75	0.17 (0.02, 0.32)	0.024	0.34	0.16 (-0.01, 0.32)	0.06	0.58
NHSomni	USA	253	3346	506		Grip strength	10997	405724	-0.10 (-0.17, -0.03)	0.0036	0.9	-0.09 (-0.15, -0.03)	0.0038	0.87	-0.01 (-0.09, 0.07)	0.83	0.64	-0.12 (-0.18, -0.05)	0.00025	0.85	-0.04 (-0.12, 0.04)	0.35	0.97	-0.16 (-0.25, -0.07)	0.00065	0.47	-0.10 (-0.23, 0.02)	0.1	0.85	-0.09 (-0.20, 0.02)	0.1	0.8	-0.00 (-0.07, 0.07)	0.99	0.49	0.03 (-0.06, 0.11)	0.54	0.95	-0.05 (-0.13, 0.03)	0.23	0.69
NHSonco	USA	238	5925	476		Headaches or migraine	17575	88218	0.22 (0.14, 0.31)	1.9e-07	0.32	0.18 (0.11, 0.26)	2.3e-06	0.14	0.07 (-0.02, 0.15)	0.12	0.072	0.20 (0.12, 0.28)	5.2e-07	0.24	0.39 (0.27, 0.51)	3.1e-10	0.33	0.21 (0.10, 0.31)	0.00011	0.11	0.07 (-0.07, 0.21)	0.32	0.047	0.15 (0.02, 0.28)	0.02	0.45	0.07 (-0.01, 0.15)	0.067	0.0041	0.03 (-0.07, 0.12)	0.59	0.082	0.19 (0.08, 0.30)	0.00059	0.088
				158016	1.08	Migrane combined	11150	15251	0.15 (0.07, 0.24)	0.0002	0.83	0.10 (0.03, 0.18)	0.0084	0.13	0.02 (-0.08, 0.11)	0.74	0.07	0.12 (0.04, 0.20)	0.0028	0.18	0.26 (0.14, 0.39)	3.1e-05	0.6	0.11 (-0.01, 0.24)	0.07	0.28	0.00 (-0.16, 0.16)	0.99	0.24	0.10 (-0.06, 0.25)	0.22	0.53	0.09 (0.01, 0.18)	0.036	0.04	0.01 (-0.10, 0.11)	0.88	0.23	0.19 (0.08, 0.30)	0.00082	0.28
AllOA – UK-Netherlands-Estonia-Greece						Fibromyalgia (incl.self-report)	5996	1930	0.58 (0.42, 0.74)	5.1e-12	0.34	0.47 (0.31, 0.62)	6.5e-09	0.2	0.30 (0.13, 0.46)	0.00033	0.45	0.51 (0.35, 0.67)	2.9e-10	0.2	0.87 (0.62, 1.11)	2.4e-12	0.38	0.32 (0.11, 0.54)	0.0027	0.17	0.28 (0.02, 0.53)	0.033	0.68	0.20 (-0.07, 0.48)	0.14	0.11	0.30 (0.14, 0.45)	0.00016	0.14	0.16 (0.00, 0.32)	0.047	0.64	0.38 (0.20, 0.56)	4.4e-05	0.094
cohort	ethnicity	NCASES	NCONTROLS	Neff	Mean chi^2	Sciatica_associated_with_herniated_lumbar_disc	4926	3453	0.38 (0.25, 0.51)	5.9e-09	0.71	0.35 (0.23, 0.47)	8.1e-09	0.62	0.35 (0.21, 0.49)	7e-07	0.53	0.33 (0.21, 0.45)	1.2e-07	0.8	0.61 (0.42, 0.81)	5.6e-10	0.78	0.26 (0.08, 0.45)	0.006	0.066	0.03 (-0.20, 0.27)	0.78	0.51	0.16 (-0.06, 0.39)	0.16	0.062	0.29 (0.16, 0.42)	1.6e-05	0.69	0.27 (0.12, 0.42)	0.00037	0.26	0.24 (0.09, 0.39)	0.0021	0.25
ARCOGEN	UK	8078	9268	16160		Abdominal and pelvic pain	4832	31027	0.38 (0.25, 0.50)	2.5e-09	0.6	0.35 (0.24, 0.46)	5e-10	0.87	0.15 (0.02, 0.28)	0.029	0.81	0.41 (0.30, 0.52)	5.4e-13	0.69	0.67 (0.48, 0.86)	1.7e-12	0.57	0.25 (0.10, 0.40)	0.0013	0.82	0.02 (-0.18, 0.22)	0.85	0.95	0.11 (-0.08, 0.29)	0.26	0.99	0.18 (0.06, 0.29)	0.0023	0.74	0.11 (-0.03, 0.26)	0.12	0.9	0.29 (0.13, 0.45)	0.00036	0.66
ARGOATHENS	Greek	993	2538	1986		Lower back pain	10332	7793	0.51 (0.37, 0.65)	1.7e-12	0.6	0.42 (0.30, 0.54)	2.8e-12	0.8	0.26 (0.12, 0.39)	0.00025	0.017	0.42 (0.30, 0.54)	1.1e-11	0.37	0.79 (0.58, 1.00)	1.6e-13	0.47	0.31 (0.14, 0.47)	0.0002	0.28	0.14 (-0.07, 0.35)	0.19	0.13	0.24 (0.03, 0.45)	0.026	0.8	0.29 (0.17, 0.41)	4.7e-06	0.67	0.15 (0.00, 0.29)	0.044	0.066	0.37 (0.21, 0.53)	7e-06	0.33
ARGOLARISSA	Greek	445	245	890		Pain free last month (age over 40)	2457	15251	-0.50 (-0.58, -0.41)	1.1e-30	0.81	-0.46 (-0.54, -0.38)	4e-30	0.57	-0.30 (-0.40, -0.20)	2.3e-09	0.74	-0.47 (-0.55, -0.39)	3.1e-34	0.29	-0.66 (-0.80, -0.52)	2.4e-21	0.53	-0.43 (-0.54, -0.33)	1e-15	0.13	-0.29 (-0.44, -0.15)	4.6e-05	0.09	-0.41 (-0.55, -0.27)	8.9e-09	0.79	-0.26 (-0.34, -0.18)	1.9e-10	0.99	-0.15 (-0.26, -0.04)	0.0061	0.65	-0.39 (-0.50, -0.28)	1.3e-11	0.27
EGCUT	Estonian	14561	13026	29120		Chronic facial pain	2252	3639	0.33 (0.09, 0.58)	0.0082	0.55	0.30 (0.07, 0.53)	0.0099	0.39	0.27 (-0.01, 0.55)	0.061	0.57	0.31 (0.07, 0.55)	0.011	0.25	0.65 (0.23, 1.07)	0.0023	0.33	0.21 (-0.09, 0.52)	0.17	0.12	0.04 (-0.36, 0.44)	0.83	0.39	-0.03 (-0.40, 0.34)	0.87	0.95	0.04 (-0.17, 0.25)	0.7	0.85	0.12 (-0.17, 0.40)	0.41	0.39	0.04 (-0.22, 0.30)	0.77	0.34
GARP	Netherlands	380	2486	760		DXA total fat mass	14202	4421	-0.19 (-0.33, -0.06)	0.0055	0.63	-0.15 (-0.29, -0.01)	0.031	0.96	-0.16 (-0.31, -0.01)	0.04	0.68	-0.11 (-0.25, 0.04)	0.17	0.91	-0.25 (-0.45, -0.05)	0.014	0.28	-0.23 (-0.46, -0.00)	0.046	0.94	-0.30 (-0.59, -0.01)	0.042	0.9	-0.25 (-0.54, 0.03)	0.078	0.2	-0.11 (-0.25, 0.02)	0.11	0.83	-0.16 (-0.31, -0.00)	0.043	0.75	-0.14 (-0.31, 0.03)	0.12	0.64
RS1	Netherlands	3523	2428	7046		DXA total lean mass	14202	4421	0.24 (0.12, 0.35)	4e-05	0.58	0.22 (0.10, 0.34)	0.00046	0.52	0.17 (0.03, 0.30)	0.014	0.57	0.18 (0.05, 0.31)	0.0061	0.58	0.16 (-0.02, 0.35)	0.081	0.26	0.21 (-0.00, 0.42)	0.054	0.92	0.26 (0.00, 0.51)	0.046	0.9	0.16 (-0.10, 0.41)	0.23	0.21	0.14 (0.02, 0.25)	0.025	0.98	0.15 (0.02, 0.28)	0.026	0.72	0.14 (-0.01, 0.29)	0.064	0.8
RS2	Netherlands	1123	940	2246		DXA fat percentage	14202	4421	-0.21 (-0.34, -0.09)	0.001	0.71	-0.18 (-0.31, -0.05)	0.0064	0.84	-0.17 (-0.31, -0.02)	0.022	0.77	-0.13 (-0.27, 0.01)	0.061	0.8	-0.24 (-0.42, -0.05)	0.012	0.34	-0.23 (-0.45, -0.01)	0.038	0.75	-0.27 (-0.54, -0.00)	0.046	0.85	-0.20 (-0.46, 0.05)	0.12	0.26	-0.12 (-0.24, 0.01)	0.077	0.49	-0.16 (-0.31, -0.02)	0.022	0.92	-0.12 (-0.28, 0.03)	0.12	0.75
RS3	Netherlands	859	1944	1718
UKBBv3	UK	68621	247846	137200
				197126	1.116
KneeHipOA – Iceland-Norway-USA
cohort	ethnicity	NCASES	NCONTROLS	Neff	Mean chi^2
DECODE	Icelandic	9429	199421	18860
Geisinger30k	USA	5268	9977	10540
Geisinger60k	USA	13989	13430	27980
HUNT	Norweigian	8363	26368	16730
				74110	1.101
KneeHipOA – UK-Netherlands-Estonia-Greece
cohort	ethnicity	NCASES	NCONTROLS	Neff	Mean chi^2
ARCOGEN	UK	8078	9268	16160
ARGOATHENS	Greek	993	2538	1986
EGCUT	Estonian	11096	13279	22190
GARP	Netherlands	215	2005	430
RS1	Netherlands	2027	3223	4054
RS2	Netherlands	687	1281	1374
RS3	Netherlands	538	2209	1076
UKBBv3	UK	28942	116223	57880
				105150	1.156
HipOA – Iceland-Norway-USA
cohort	ethnicity	NCASES	NCONTROLS	Neff	Mean chi^2
DECODE	Icelandic	5714	199421	11430
Geisinger30k	USA	982	3772	1964
Geisinger60k	USA	2991	13429	5982
HUNT	Norweigian	4692	26368	9384
				28760	1.073
HipOA – UK-Netherlands-Estonia-Greece
cohort	ethnicity	NCASES	NCONTROLS	Neff	Mean chi^2
ARCOGEN	UK	3534	9268	7068
ARGOATHENS	Greek	239	2538	478
EGCUT	Estonian	5644	6766	11290
GARP	Netherlands	106	2005	212
RS1	Netherlands	879	4435	1758
RS2	Netherlands	282	1729	564
RS3	Netherlands	174	2553	348
UKBBv3	UK	11286	45354	22570
				44288	1.116
KneeOA – Iceland-Norway-USA
cohort	ethnicity	NCASES	NCONTROLS	Neff	Mean chi^2
DECODE	Icelandic	4672	172791	9344
Geisinger30k	USA	4617	9977	9234
Geisinger60k	USA	12377	13430	24750
HUNT	Norweigian	4861	26368	9722
				53050	1.093
KneeOA – UK-Netherlands-Estonia-Greece
cohort	ethnicity	NCASES	NCONTROLS	Neff	Mean chi^2
ARCOGEN	UK	3753	9268	7506
ARGOATHENS	Greek	754	2538	1508
ARGOLARISSA	Greek	445	245	890
EGCUT	Estonian	9180	9802	18360
GARP	Netherlands	148	2005	296
RS1	Netherlands	1461	3834	2922
RS2	Netherlands	478	1491	956
RS3	Netherlands	356	2395	712
UKBBv3	UK	19501	78279	39000
				72150	1.12
SpineOA – Iceland-Norway-USA
cohort	ethnicity	NCASES	NCONTROLS	Neff	Mean chi^2
DECODE	Icelandic	2017	196802	4034
Geisinger30k	USA	1671	9977	3342
Geisinger60k	USA	4565	13430	9130
HUNT	Norweigian	4565	26368	5054
				21560	1.044
SpineOA – UK-Netherlands-Estonia-Greece
cohort	ethnicity	NCASES	NCONTROLS	Neff	Mean chi^2
EGCUT	Estonian	5156	6646	10310
GARP	Netherlands	253	2486	506
RS1	Netherlands	456	2066	912
RS3	Netherlands	132	1158	264
UKBBv3	UK	11139	44556	22280
				34272	1.019
HandOA – Iceland-Norway-USA
cohort	ethnicity	NCASES	NCONTROLS	Neff	Mean chi^2
DECODE	Icelandic	8591	215735	17180
Geisinger30k	USA	1462	9977	2924
Geisinger60k	USA	4001	13430	8002
HUNT	Norweigian	1117	26368	2234
				30340	1.038
HandOA – UK-Netherlands-Estonia-Greece
cohort	ethnicity	NCASES	NCONTROLS	Neff	Mean chi^2
EGCUT	Estonian	521	6998	1042
GARP	Netherlands	212	2005	424
RS1	Netherlands	2294	1843	4588
RS2	Netherlands	783	779	1566
RS3	Netherlands	394	1285	788
UKBBv3	UK	1516	6064	3032
				11440	1.033
FingerOA – Iceland-Norway-USA
cohort	ethnicity	NCASES	NCONTROLS	Neff	Mean chi^2
DECODE	Icelandic	7037	215735	14070
HUNT	Norweigian	340	26368	680
				14750	1.019
FingerOA – UK-Netherlands-Estonia-Greece
cohort	ethnicity	NCASES	NCONTROLS	Neff	Mean chi^2
EGCUT	Estonian	283	7015	566
RS1	Netherlands	1743	2409	3486
RS2	Netherlands	643	983	1286
RS3	Netherlands	301	1419	602
UKBBv3	UK	287	1148	574
				6514	1.026
ThumbOA – Iceland-Norway-USA
cohort	ethnicity	NCASES	NCONTROLS	Neff	Mean chi^2
DECODE	Icelandic	5973	190592	11950
HUNT	Norweigian	872	26368	1744
				13694	1.008
ThumbOA – UK-Netherlands-Estonia-Greece
cohort	ethnicity	NCASES	NCONTROLS	Neff	Mean chi^2
EGCUT	Estonian	251	7012	502
RS1	Netherlands	1462	3980	2924
RS2	Netherlands	326	1454	652
RS3	Netherlands	167	1450	334
UKBBv3	UK	1275	5100	2550
				6962	1.027
TJR – Iceland-Norway-USA
cohort	ethnicity	NCASES	NCONTROLS	Neff	Mean chi^2
DECODE	Icelandic	7987	184383	15970
HUNT	Norweigian	3912	26368	7824
NHSaffy	USA	193	2740	386
NHShuco	USA	146	4282	292
NHSillu	USA	208	3471	416
NHSomni	USA	253	3346	506
NHSonco	USA	238	5925	476
				25870	1.07
TJR – UK-Netherlands-Estonia-Greece
cohort	ethnicity	NCASES	NCONTROLS	Neff	Mean chi^2
ARCOGEN	UK	6453	9268	12910
ARGOATHENS	Greek	993	2538	1986
ARGOLARISSA	Greek	445	245	890
EGCUT	Estonian	1563	6913	3126
RS1	Netherlands	300	3223	600
RS2	Netherlands	126	1281	252
RS3	Netherlands	83	2209	166
UKBBv3	UK	17778	71536	35560
				55490	1.135
THR – Iceland-Norway-USA
cohort	ethnicity	NCASES	NCONTROLS	Neff	Mean chi^2
DECODE	Icelandic	5134	183824	10270
HUNT	Norweigian	2721	26368	5442
NHSaffy	USA	193	2740	386
NHShuco	USA	146	4282	292
NHSillu	USA	208	3471	416
NHSomni	USA	253	3346	506
NHSonco	USA	238	5925	476
				17788	1.026
THR – UK-Netherlands-Estonia-Greece
cohort	ethnicity	NCASES	NCONTROLS	Neff	Mean chi^2
ARCOGEN	UK	3312	9268	6624
ARGOATHENS	Greek	239	2538	478
EGCUT	Estonian	477	7006	954
RS1	Netherlands	336	4435	672
RS2	Netherlands	112	1729	224
RS3	Netherlands	61	2553	122
UKBBv3	UK	9592	38579	19180
				28254	1.11
TKR – Iceland-Norway-USA
cohort	ethnicity	NCASES	NCONTROLS	Neff	Mean chi^2
DECODE	Icelandic	3322	144202	6644
HUNT	Norweigian	1408	26368	2816
				9460	1.029
TKR – UK-Netherlands-Estonia-Greece
cohort	ethnicity	NCASES	NCONTROLS	Neff	Mean chi^2
ARCOGEN	UK	2421	9268	4842
ARGOATHENS	Greek	754	2538	1508
ARGOLARISSA	Greek	445	245	890
EGCUT	Estonian	544	7027	1088
RS1	Netherlands	133	3834	266
RS2	Netherlands	67	1491	134
RS3	Netherlands	45	2395	90
UKBBv3	UK	9062	36515	18120
				26938	1.097
AllOA – Iceland-Norway-USA
cohort	ethnicity	NCASES	NCONTROLS	Neff	Mean chi^2
DECODE	Icelandic	28572	296852	57140
Geisinger30k	USA	8605	9969	17210
Geisinger60k	USA	22099	13453	44200
HUNT	Norweigian	18694	26368	37390
NHSaffy	USA	193	2740	386
NHShuco	USA	146	4282	292
NHSillu	USA	208	3471	416
NHSomni	USA	253	3346	506
NHSonco	USA	238	5925	476
				158016	1.08
AllOA – UK-Netherlands-Estonia-Greece
cohort	ethnicity	NCASES	NCONTROLS	Neff	Mean chi^2
ARCOGEN	UK	8078	9268	16160
ARGOATHENS	Greek	993	2538	1986
ARGOLARISSA	Greek	445	245	890
EGCUT	Estonian	14561	13026	29120
GARP	Netherlands	380	2486	760
RS1	Netherlands	3523	2428	7046
RS2	Netherlands	1123	940	2246
RS3	Netherlands	859	1944	1718
UKBBv3	UK	68621	247846	137200
				197126	1.116
KneeHipOA – Iceland-Norway-USA
cohort	ethnicity	NCASES	NCONTROLS	Neff	Mean chi^2
DECODE	Icelandic	9429	199421	18860
Geisinger30k	USA	5268	9977	10540
Geisinger60k	USA	13989	13430	27980
HUNT	Norweigian	8363	26368	16730
				74110	1.101
KneeHipOA – UK-Netherlands-Estonia-Greece
cohort	ethnicity	NCASES	NCONTROLS	Neff	Mean chi^2
ARCOGEN	UK	8078	9268	16160
ARGOATHENS	Greek	993	2538	1986
EGCUT	Estonian	11096	13279	22190
GARP	Netherlands	215	2005	430
RS1	Netherlands	2027	3223	4054
RS2	Netherlands	687	1281	1374
RS3	Netherlands	538	2209	1076
UKBBv3	UK	28942	116223	57880
				105150	1.156
HipOA – Iceland-Norway-USA
cohort	ethnicity	NCASES	NCONTROLS	Neff	Mean chi^2
DECODE	Icelandic	5714	199421	11430
Geisinger30k	USA	982	3772	1964
Geisinger60k	USA	2991	13429	5982
HUNT	Norweigian	4692	26368	9384
				28760	1.073
HipOA – UK-Netherlands-Estonia-Greece
cohort	ethnicity	NCASES	NCONTROLS	Neff	Mean chi^2
ARCOGEN	UK	3534	9268	7068
ARGOATHENS	Greek	239	2538	478
EGCUT	Estonian	5644	6766	11290
GARP	Netherlands	106	2005	212
RS1	Netherlands	879	4435	1758
RS2	Netherlands	282	1729	564
RS3	Netherlands	174	2553	348
UKBBv3	UK	11286	45354	22570
				44288	1.116
KneeOA – Iceland-Norway-USA
cohort	ethnicity	NCASES	NCONTROLS	Neff	Mean chi^2
DECODE	Icelandic	4672	172791	9344
Geisinger30k	USA	4617	9977	9234
Geisinger60k	USA	12377	13430	24750
HUNT	Norweigian	4861	26368	9722
				53050	1.093
KneeOA – UK-Netherlands-Estonia-Greece
cohort	ethnicity	NCASES	NCONTROLS	Neff	Mean chi^2
ARCOGEN	UK	3753	9268	7506
ARGOATHENS	Greek	754	2538	1508
ARGOLARISSA	Greek	445	245	890
EGCUT	Estonian	9180	9802	18360
GARP	Netherlands	148	2005	296
RS1	Netherlands	1461	3834	2922
RS2	Netherlands	478	1491	956
RS3	Netherlands	356	2395	712
UKBBv3	UK	19501	78279	39000
				72150	1.12
SpineOA – Iceland-Norway-USA
cohort	ethnicity	NCASES	NCONTROLS	Neff	Mean chi^2
DECODE	Icelandic	2017	196802	4034
Geisinger30k	USA	1671	9977	3342
Geisinger60k	USA	4565	13430	9130
HUNT	Norweigian	4565	26368	5054
				21560	1.044
SpineOA – UK-Netherlands-Estonia-Greece
cohort	ethnicity	NCASES	NCONTROLS	Neff	Mean chi^2
EGCUT	Estonian	5156	6646	10310
GARP	Netherlands	253	2486	506
RS1	Netherlands	456	2066	912
RS3	Netherlands	132	1158	264
UKBBv3	UK	11139	44556	22280
				34272	1.019
HandOA – Iceland-Norway-USA
cohort	ethnicity	NCASES	NCONTROLS	Neff	Mean chi^2
DECODE	Icelandic	8591	215735	17180
Geisinger30k	USA	1462	9977	2924
Geisinger60k	USA	4001	13430	8002
HUNT	Norweigian	1117	26368	2234
				30340	1.038
HandOA – UK-Netherlands-Estonia-Greece
cohort	ethnicity	NCASES	NCONTROLS	Neff	Mean chi^2
EGCUT	Estonian	521	6998	1042
GARP	Netherlands	212	2005	424
RS1	Netherlands	2294	1843	4588
RS2	Netherlands	783	779	1566
RS3	Netherlands	394	1285	788
UKBBv3	UK	1516	6064	3032
				11440	1.033
FingerOA – Iceland-Norway-USA
cohort	ethnicity	NCASES	NCONTROLS	Neff	Mean chi^2
DECODE	Icelandic	7037	215735	14070
HUNT	Norweigian	340	26368	680
				14750	1.019
FingerOA – UK-Netherlands-Estonia-Greece
cohort	ethnicity	NCASES	NCONTROLS	Neff	Mean chi^2
EGCUT	Estonian	283	7015	566
RS1	Netherlands	1743	2409	3486
RS2	Netherlands	643	983	1286
RS3	Netherlands	301	1419	602
UKBBv3	UK	287	1148	574
				6514	1.026
ThumbOA – Iceland-Norway-USA
cohort	ethnicity	NCASES	NCONTROLS	Neff	Mean chi^2
DECODE	Icelandic	5973	190592	11950
HUNT	Norweigian	872	26368	1744
				13694	1.008
ThumbOA – UK-Netherlands-Estonia-Greece
cohort	ethnicity	NCASES	NCONTROLS	Neff	Mean chi^2
EGCUT	Estonian	251	7012	502
RS1	Netherlands	1462	3980	2924
RS2	Netherlands	326	1454	652
RS3	Netherlands	167	1450	334
UKBBv3	UK	1275	5100	2550
				6962	1.027
TJR – Iceland-Norway-USA
cohort	ethnicity	NCASES	NCONTROLS	Neff	Mean chi^2
DECODE	Icelandic	7987	184383	15970
HUNT	Norweigian	3912	26368	7824
NHSaffy	USA	193	2740	386
NHShuco	USA	146	4282	292
NHSillu	USA	208	3471	416
NHSomni	USA	253	3346	506
NHSonco	USA	238	5925	476
				25870	1.07
TJR – UK-Netherlands-Estonia-Greece
cohort	ethnicity	NCASES	NCONTROLS	Neff	Mean chi^2
ARCOGEN	UK	6453	9268	12910
ARGOATHENS	Greek	993	2538	1986
ARGOLARISSA	Greek	445	245	890
EGCUT	Estonian	1563	6913	3126
RS1	Netherlands	300	3223	600
RS2	Netherlands	126	1281	252
RS3	Netherlands	83	2209	166
UKBBv3	UK	17778	71536	35560
				55490	1.135
THR – Iceland-Norway-USA
cohort	ethnicity	NCASES	NCONTROLS	Neff	Mean chi^2
DECODE	Icelandic	5134	183824	10270
HUNT	Norweigian	2721	26368	5442
NHSaffy	USA	193	2740	386
NHShuco	USA	146	4282	292
NHSillu	USA	208	3471	416
NHSomni	USA	253	3346	506
NHSonco	USA	238	5925	476
				17788	1.026
THR – UK-Netherlands-Estonia-Greece
cohort	ethnicity	NCASES	NCONTROLS	Neff	Mean chi^2
ARCOGEN	UK	3312	9268	6624
ARGOATHENS	Greek	239	2538	478
EGCUT	Estonian	477	7006	954
RS1	Netherlands	336	4435	672
RS2	Netherlands	112	1729	224
RS3	Netherlands	61	2553	122
UKBBv3	UK	9592	38579	19180
				28254	1.11
TKR – Iceland-Norway-USA
cohort	ethnicity	NCASES	NCONTROLS	Neff	Mean chi^2
DECODE	Icelandic	3322	144202	6644
HUNT	Norweigian	1408	26368	2816
				9460	1.029
TKR – UK-Netherlands-Estonia-Greece
cohort	ethnicity	NCASES	NCONTROLS	Neff	Mean chi^2
ARCOGEN	UK	2421	9268	4842
ARGOATHENS	Greek	754	2538	1508
ARGOLARISSA	Greek	445	245	890
EGCUT	Estonian	544	7027	1088
RS1	Netherlands	133	3834	266
RS2	Netherlands	67	1491	134
RS3	Netherlands	45	2395	90
UKBBv3	UK	9062	36515	18120
				26938	1.097
AllOA – Iceland-Norway-USA
cohort	ethnicity	NCASES	NCONTROLS	Neff	Mean chi^2
DECODE	Icelandic	28572	296852	57140
Geisinger30k	USA	8605	9969	17210
Geisinger60k	USA	22099	13453	44200
HUNT	Norweigian	18694	26368	37390
NHSaffy	USA	193	2740	386
NHShuco	USA	146	4282	292
NHSillu	USA	208	3471	416
NHSomni	USA	253	3346	506
NHSonco	USA	238	5925	476
				158016	1.08
AllOA – UK-Netherlands-Estonia-Greece
cohort	ethnicity	NCASES	NCONTROLS	Neff	Mean chi^2
ARCOGEN	UK	8078	9268	16160
ARGOATHENS	Greek	993	2538	1986
ARGOLARISSA	Greek	445	245	890
EGCUT	Estonian	14561	13026	29120
GARP	Netherlands	380	2486	760
RS1	Netherlands	3523	2428	7046
RS2	Netherlands	1123	940	2246
RS3	Netherlands	859	1944	1718
UKBBv3	UK	68621	247846	137200
				197126	1.116
KneeHipOA – Iceland-Norway-USA
cohort	ethnicity	NCASES	NCONTROLS	Neff	Mean chi^2
DECODE	Icelandic	9429	199421	18860
Geisinger30k	USA	5268	9977	10540
Geisinger60k	USA	13989	13430	27980
HUNT	Norweigian	8363	26368	16730
				74110	1.101
KneeHipOA – UK-Netherlands-Estonia-Greece
cohort	ethnicity	NCASES	NCONTROLS	Neff	Mean chi^2
ARCOGEN	UK	8078	9268	16160
ARGOATHENS	Greek	993	2538	1986
EGCUT	Estonian	11096	13279	22190
GARP	Netherlands	215	2005	430
RS1	Netherlands	2027	3223	4054
RS2	Netherlands	687	1281	1374
RS3	Netherlands	538	2209	1076
UKBBv3	UK	28942	116223	57880
				105150	1.156
HipOA – Iceland-Norway-USA
cohort	ethnicity	NCASES	NCONTROLS	Neff	Mean chi^2
DECODE	Icelandic	5714	199421	11430
Geisinger30k	USA	982	3772	1964
Geisinger60k	USA	2991	13429	5982
HUNT	Norweigian	4692	26368	9384
				28760	1.073
HipOA – UK-Netherlands-Estonia-Greece
cohort	ethnicity	NCASES	NCONTROLS	Neff	Mean chi^2
ARCOGEN	UK	3534	9268	7068
ARGOATHENS	Greek	239	2538	478
EGCUT	Estonian	5644	6766	11290
GARP	Netherlands	106	2005	212
RS1	Netherlands	879	4435	1758
RS2	Netherlands	282	1729	564
RS3	Netherlands	174	2553	348
UKBBv3	UK	11286	45354	22570
				44288	1.116
KneeOA – Iceland-Norway-USA
cohort	ethnicity	NCASES	NCONTROLS	Neff	Mean chi^2
DECODE	Icelandic	4672	172791	9344
Geisinger30k	USA	4617	9977	9234
Geisinger60k	USA	12377	13430	24750
HUNT	Norweigian	4861	26368	9722
				53050	1.093
KneeOA – UK-Netherlands-Estonia-Greece
cohort	ethnicity	NCASES	NCONTROLS	Neff	Mean chi^2
ARCOGEN	UK	3753	9268	7506
ARGOATHENS	Greek	754	2538	1508
ARGOLARISSA	Greek	445	245	890
EGCUT	Estonian	9180	9802	18360
GARP	Netherlands	148	2005	296
RS1	Netherlands	1461	3834	2922
RS2	Netherlands	478	1491	956
RS3	Netherlands	356	2395	712
UKBBv3	UK	19501	78279	39000
				72150	1.12
SpineOA – Iceland-Norway-USA
cohort	ethnicity	NCASES	NCONTROLS	Neff	Mean chi^2
DECODE	Icelandic	2017	196802	4034
Geisinger30k	USA	1671	9977	3342
Geisinger60k	USA	4565	13430	9130
HUNT	Norweigian	4565	26368	5054
				21560	1.044
SpineOA – UK-Netherlands-Estonia-Greece
cohort	ethnicity	NCASES	NCONTROLS	Neff	Mean chi^2
EGCUT	Estonian	5156	6646	10310
GARP	Netherlands	253	2486	506
RS1	Netherlands	456	2066	912
RS3	Netherlands	132	1158	264
UKBBv3	UK	11139	44556	22280
				34272	1.019
HandOA – Iceland-Norway-USA
cohort	ethnicity	NCASES	NCONTROLS	Neff	Mean chi^2
DECODE	Icelandic	8591	215735	17180
Geisinger30k	USA	1462	9977	2924
Geisinger60k	USA	4001	13430	8002
HUNT	Norweigian	1117	26368	2234
				30340	1.038
HandOA – UK-Netherlands-Estonia-Greece
cohort	ethnicity	NCASES	NCONTROLS	Neff	Mean chi^2
EGCUT	Estonian	521	6998	1042
GARP	Netherlands	212	2005	424
RS1	Netherlands	2294	1843	4588
RS2	Netherlands	783	779	1566
RS3	Netherlands	394	1285	788
UKBBv3	UK	1516	6064	3032
				11440	1.033
FingerOA – Iceland-Norway-USA
cohort	ethnicity	NCASES	NCONTROLS	Neff	Mean chi^2
DECODE	Icelandic	7037	215735	14070
HUNT	Norweigian	340	26368	680
				14750	1.019
FingerOA – UK-Netherlands-Estonia-Greece
cohort	ethnicity	NCASES	NCONTROLS	Neff	Mean chi^2
EGCUT	Estonian	283	7015	566
RS1	Netherlands	1743	2409	3486
RS2	Netherlands	643	983	1286
RS3	Netherlands	301	1419	602
UKBBv3	UK	287	1148	574
				6514	1.026
ThumbOA – Iceland-Norway-USA
cohort	ethnicity	NCASES	NCONTROLS	Neff	Mean chi^2
DECODE	Icelandic	5973	190592	11950
HUNT	Norweigian	872	26368	1744
				13694	1.008
ThumbOA – UK-Netherlands-Estonia-Greece
cohort	ethnicity	NCASES	NCONTROLS	Neff	Mean chi^2
EGCUT	Estonian	251	7012	502
RS1	Netherlands	1462	3980	2924
RS2	Netherlands	326	1454	652
RS3	Netherlands	167	1450	334
UKBBv3	UK	1275	5100	2550
				6962	1.027
TJR – Iceland-Norway-USA
cohort	ethnicity	NCASES	NCONTROLS	Neff	Mean chi^2
DECODE	Icelandic	7987	184383	15970
HUNT	Norweigian	3912	26368	7824
NHSaffy	USA	193	2740	386
NHShuco	USA	146	4282	292
NHSillu	USA	208	3471	416
NHSomni	USA	253	3346	506
NHSonco	USA	238	5925	476
				25870	1.07
TJR – UK-Netherlands-Estonia-Greece
cohort	ethnicity	NCASES	NCONTROLS	Neff	Mean chi^2
ARCOGEN	UK	6453	9268	12910
ARGOATHENS	Greek	993	2538	1986
ARGOLARISSA	Greek	445	245	890
EGCUT	Estonian	1563	6913	3126
RS1	Netherlands	300	3223	600
RS2	Netherlands	126	1281	252
RS3	Netherlands	83	2209	166
UKBBv3	UK	17778	71536	35560
				55490	1.135
THR – Iceland-Norway-USA
cohort	ethnicity	NCASES	NCONTROLS	Neff	Mean chi^2
DECODE	Icelandic	5134	183824	10270
HUNT	Norweigian	2721	26368	5442
NHSaffy	USA	193	2740	386
NHShuco	USA	146	4282	292
NHSillu	USA	208	3471	416
NHSomni	USA	253	3346	506
NHSonco	USA	238	5925	476
				17788	1.026
THR – UK-Netherlands-Estonia-Greece
cohort	ethnicity	NCASES	NCONTROLS	Neff	Mean chi^2
ARCOGEN	UK	3312	9268	6624
ARGOATHENS	Greek	239	2538	478
EGCUT	Estonian	477	7006	954
RS1	Netherlands	336	4435	672
RS2	Netherlands	112	1729	224
RS3	Netherlands	61	2553	122
UKBBv3	UK	9592	38579	19180
				28254	1.11
TKR – Iceland-Norway-USA
cohort	ethnicity	NCASES	NCONTROLS	Neff	Mean chi^2
DECODE	Icelandic	3322	144202	6644
HUNT	Norweigian	1408	26368	2816
				9460	1.029
TKR – UK-Netherlands-Estonia-Greece
cohort	ethnicity	NCASES	NCONTROLS	Neff	Mean chi^2
ARCOGEN	UK	2421	9268	4842
ARGOATHENS	Greek	754	2538	1508
ARGOLARISSA	Greek	445	245	890
EGCUT	Estonian	544	7027	1088
RS1	Netherlands	133	3834	266
RS2	Netherlands	67	1491	134
RS3	Netherlands	45	2395	90
UKBBv3	UK	9062	36515	18120
				26938	1.097
AllOA – Iceland-Norway-USA
cohort	ethnicity	NCASES	NCONTROLS	Neff	Mean chi^2
DECODE	Icelandic	28572	296852	57140
Geisinger30k	USA	8605	9969	17210
Geisinger60k	USA	22099	13453	44200
HUNT	Norweigian	18694	26368	37390
NHSaffy	USA	193	2740	386
NHShuco	USA	146	4282	292
NHSillu	USA	208	3471	416
NHSomni	USA	253	3346	506
NHSonco	USA	238	5925	476
				158016	1.08
AllOA – UK-Netherlands-Estonia-Greece
cohort	ethnicity	NCASES	NCONTROLS	Neff	Mean chi^2
ARCOGEN	UK	8078	9268	16160
ARGOATHENS	Greek	993	2538	1986
ARGOLARISSA	Greek	445	245	890
EGCUT	Estonian	14561	13026	29120
GARP	Netherlands	380	2486	760
RS1	Netherlands	3523	2428	7046
RS2	Netherlands	1123	940	2246
RS3	Netherlands	859	1944	1718
UKBBv3	UK	68621	247846	137200
				197126	1.116
KneeHipOA – Iceland-Norway-USA
cohort	ethnicity	NCASES	NCONTROLS	Neff	Mean chi^2
DECODE	Icelandic	9429	199421	18860
Geisinger30k	USA	5268	9977	10540
Geisinger60k	USA	13989	13430	27980
HUNT	Norweigian	8363	26368	16730
				74110	1.101
KneeHipOA – UK-Netherlands-Estonia-Greece
cohort	ethnicity	NCASES	NCONTROLS	Neff	Mean chi^2
ARCOGEN	UK	8078	9268	16160
ARGOATHENS	Greek	993	2538	1986
EGCUT	Estonian	11096	13279	22190
GARP	Netherlands	215	2005	430
RS1	Netherlands	2027	3223	4054
RS2	Netherlands	687	1281	1374
RS3	Netherlands	538	2209	1076
UKBBv3	UK	28942	116223	57880
				105150	1.156
HipOA – Iceland-Norway-USA
cohort	ethnicity	NCASES	NCONTROLS	Neff	Mean chi^2
DECODE	Icelandic	5714	199421	11430
Geisinger30k	USA	982	3772	1964
Geisinger60k	USA	2991	13429	5982
HUNT	Norweigian	4692	26368	9384
				28760	1.073
HipOA – UK-Netherlands-Estonia-Greece
cohort	ethnicity	NCASES	NCONTROLS	Neff	Mean chi^2
ARCOGEN	UK	3534	9268	7068
ARGOATHENS	Greek	239	2538	478
EGCUT	Estonian	5644	6766	11290
GARP	Netherlands	106	2005	212
RS1	Netherlands	879	4435	1758
RS2	Netherlands	282	1729	564
RS3	Netherlands	174	2553	348
UKBBv3	UK	11286	45354	22570
				44288	1.116
KneeOA – Iceland-Norway-USA
cohort	ethnicity	NCASES	NCONTROLS	Neff	Mean chi^2
DECODE	Icelandic	4672	172791	9344
Geisinger30k	USA	4617	9977	9234
Geisinger60k	USA	12377	13430	24750
HUNT	Norweigian	4861	26368	9722
				53050	1.093
KneeOA – UK-Netherlands-Estonia-Greece
cohort	ethnicity	NCASES	NCONTROLS	Neff	Mean chi^2
ARCOGEN	UK	3753	9268	7506
ARGOATHENS	Greek	754	2538	1508
ARGOLARISSA	Greek	445	245	890
EGCUT	Estonian	9180	9802	18360
GARP	Netherlands	148	2005	296
RS1	Netherlands	1461	3834	2922
RS2	Netherlands	478	1491	956
RS3	Netherlands	356	2395	712
UKBBv3	UK	19501	78279	39000
				72150	1.12
SpineOA – Iceland-Norway-USA
cohort	ethnicity	NCASES	NCONTROLS	Neff	Mean chi^2
DECODE	Icelandic	2017	196802	4034
Geisinger30k	USA	1671	9977	3342
Geisinger60k	USA	4565	13430	9130
HUNT	Norweigian	4565	26368	5054
				21560	1.044
SpineOA – UK-Netherlands-Estonia-Greece
cohort	ethnicity	NCASES	NCONTROLS	Neff	Mean chi^2
EGCUT	Estonian	5156	6646	10310
GARP	Netherlands	253	2486	506
RS1	Netherlands	456	2066	912
RS3	Netherlands	132	1158	264
UKBBv3	UK	11139	44556	22280
				34272	1.019
HandOA – Iceland-Norway-USA
cohort	ethnicity	NCASES	NCONTROLS	Neff	Mean chi^2
DECODE	Icelandic	8591	215735	17180
Geisinger30k	USA	1462	9977	2924
Geisinger60k	USA	4001	13430	8002
HUNT	Norweigian	1117	26368	2234
				30340	1.038
HandOA – UK-Netherlands-Estonia-Greece
cohort	ethnicity	NCASES	NCONTROLS	Neff	Mean chi^2
EGCUT	Estonian	521	6998	1042
GARP	Netherlands	212	2005	424
RS1	Netherlands	2294	1843	4588
RS2	Netherlands	783	779	1566
RS3	Netherlands	394	1285	788
UKBBv3	UK	1516	6064	3032
				11440	1.033
FingerOA – Iceland-Norway-USA
cohort	ethnicity	NCASES	NCONTROLS	Neff	Mean chi^2
DECODE	Icelandic	7037	215735	14070
HUNT	Norweigian	340	26368	680
				14750	1.019
FingerOA – UK-Netherlands-Estonia-Greece
cohort	ethnicity	NCASES	NCONTROLS	Neff	Mean chi^2
EGCUT	Estonian	283	7015	566
RS1	Netherlands	1743	2409	3486
RS2	Netherlands	643	983	1286
RS3	Netherlands	301	1419	602
UKBBv3	UK	287	1148	574
				6514	1.026
ThumbOA – Iceland-Norway-USA
cohort	ethnicity	NCASES	NCONTROLS	Neff	Mean chi^2
DECODE	Icelandic	5973	190592	11950
HUNT	Norweigian	872	26368	1744
				13694	1.008
ThumbOA – UK-Netherlands-Estonia-Greece
cohort	ethnicity	NCASES	NCONTROLS	Neff	Mean chi^2
EGCUT	Estonian	251	7012	502
RS1	Netherlands	1462	3980	2924
RS2	Netherlands	326	1454	652
RS3	Netherlands	167	1450	334
UKBBv3	UK	1275	5100	2550
				6962	1.027
TJR – Iceland-Norway-USA
cohort	ethnicity	NCASES	NCONTROLS	Neff	Mean chi^2
DECODE	Icelandic	7987	184383	15970
HUNT	Norweigian	3912	26368	7824
NHSaffy	USA	193	2740	386
NHShuco	USA	146	4282	292
NHSillu	USA	208	3471	416
NHSomni	USA	253	3346	506
NHSonco	USA	238	5925	476
				25870	1.07
TJR – UK-Netherlands-Estonia-Greece
cohort	ethnicity	NCASES	NCONTROLS	Neff	Mean chi^2
ARCOGEN	UK	6453	9268	12910
ARGOATHENS	Greek	993	2538	1986
ARGOLARISSA	Greek	445	245	890
EGCUT	Estonian	1563	6913	3126
RS1	Netherlands	300	3223	600
RS2	Netherlands	126	1281	252
RS3	Netherlands	83	2209	166
UKBBv3	UK	17778	71536	35560
				55490	1.135
THR – Iceland-Norway-USA
cohort	ethnicity	NCASES	NCONTROLS	Neff	Mean chi^2
DECODE	Icelandic	5134	183824	10270
HUNT	Norweigian	2721	26368	5442
NHSaffy	USA	193	2740	386
NHShuco	USA	146	4282	292
NHSillu	USA	208	3471	416
NHSomni	USA	253	3346	506
NHSonco	USA	238	5925	476
				17788	1.026
THR – UK-Netherlands-Estonia-Greece
cohort	ethnicity	NCASES	NCONTROLS	Neff	Mean chi^2
ARCOGEN	UK	3312	9268	6624
ARGOATHENS	Greek	239	2538	478
EGCUT	Estonian	477	7006	954
RS1	Netherlands	336	4435	672
RS2	Netherlands	112	1729	224
RS3	Netherlands	61	2553	122
UKBBv3	UK	9592	38579	19180
				28254	1.11
TKR – Iceland-Norway-USA
cohort	ethnicity	NCASES	NCONTROLS	Neff	Mean chi^2
DECODE	Icelandic	3322	144202	6644
HUNT	Norweigian	1408	26368	2816
				9460	1.029
TKR – UK-Netherlands-Estonia-Greece
cohort	ethnicity	NCASES	NCONTROLS	Neff	Mean chi^2
ARCOGEN	UK	2421	9268	4842
ARGOATHENS	Greek	754	2538	1508
ARGOLARISSA	Greek	445	245	890
EGCUT	Estonian	544	7027	1088
RS1	Netherlands	133	3834	266
RS2	Netherlands	67	1491	134
RS3	Netherlands	45	2395	90
UKBBv3	UK	9062	36515	18120
				26938	1.097
AllOA – Iceland-Norway-USA
cohort	ethnicity	NCASES	NCONTROLS	Neff	Mean chi^2
DECODE	Icelandic	28572	296852	57140
Geisinger30k	USA	8605	9969	17210
Geisinger60k	USA	22099	13453	44200
HUNT	Norweigian	18694	26368	37390
NHSaffy	USA	193	2740	386
NHShuco	USA	146	4282	292
NHSillu	USA	208	3471	416
NHSomni	USA	253	3346	506
NHSonco	USA	238	5925	476
				158016	1.08
AllOA – UK-Netherlands-Estonia-Greece
cohort	ethnicity	NCASES	NCONTROLS	Neff	Mean chi^2
ARCOGEN	UK	8078	9268	16160
ARGOATHENS	Greek	993	2538	1986
ARGOLARISSA	Greek	445	245	890
EGCUT	Estonian	14561	13026	29120
GARP	Netherlands	380	2486	760
RS1	Netherlands	3523	2428	7046
RS2	Netherlands	1123	940	2246
RS3	Netherlands	859	1944	1718
UKBBv3	UK	68621	247846	137200
				197126	1.116
KneeHipOA – Iceland-Norway-USA
cohort	ethnicity	NCASES	NCONTROLS	Neff	Mean chi^2
DECODE	Icelandic	9429	199421	18860
Geisinger30k	USA	5268	9977	10540
Geisinger60k	USA	13989	13430	27980
HUNT	Norweigian	8363	26368	16730
				74110	1.101
KneeHipOA – UK-Netherlands-Estonia-Greece
cohort	ethnicity	NCASES	NCONTROLS	Neff	Mean chi^2
ARCOGEN	UK	8078	9268	16160
ARGOATHENS	Greek	993	2538	1986
EGCUT	Estonian	11096	13279	22190
GARP	Netherlands	215	2005	430
RS1	Netherlands	2027	3223	4054
RS2	Netherlands	687	1281	1374
RS3	Netherlands	538	2209	1076
UKBBv3	UK	28942	116223	57880
				105150	1.156
HipOA – Iceland-Norway-USA
cohort	ethnicity	NCASES	NCONTROLS	Neff	Mean chi^2
DECODE	Icelandic	5714	199421	11430
Geisinger30k	USA	982	3772	1964
Geisinger60k	USA	2991	13429	5982
HUNT	Norweigian	4692	26368	9384
				28760	1.073
HipOA – UK-Netherlands-Estonia-Greece
cohort	ethnicity	NCASES	NCONTROLS	Neff	Mean chi^2
ARCOGEN	UK	3534	9268	7068
ARGOATHENS	Greek	239	2538	478
EGCUT	Estonian	5644	6766	11290
GARP	Netherlands	106	2005	212
RS1	Netherlands	879	4435	1758
RS2	Netherlands	282	1729	564
RS3	Netherlands	174	2553	348
UKBBv3	UK	11286	45354	22570
				44288	1.116
KneeOA – Iceland-Norway-USA
cohort	ethnicity	NCASES	NCONTROLS	Neff	Mean chi^2
DECODE	Icelandic	4672	172791	9344
Geisinger30k	USA	4617	9977	9234
Geisinger60k	USA	12377	13430	24750
HUNT	Norweigian	4861	26368	9722
				53050	1.093
KneeOA – UK-Netherlands-Estonia-Greece
cohort	ethnicity	NCASES	NCONTROLS	Neff	Mean chi^2
ARCOGEN	UK	3753	9268	7506
ARGOATHENS	Greek	754	2538	1508
ARGOLARISSA	Greek	445	245	890
EGCUT	Estonian	9180	9802	18360
GARP	Netherlands	148	2005	296
RS1	Netherlands	1461	3834	2922
RS2	Netherlands	478	1491	956
RS3	Netherlands	356	2395	712
UKBBv3	UK	19501	78279	39000
				72150	1.12
SpineOA – Iceland-Norway-USA
cohort	ethnicity	NCASES	NCONTROLS	Neff	Mean chi^2
DECODE	Icelandic	2017	196802	4034
Geisinger30k	USA	1671	9977	3342
Geisinger60k	USA	4565	13430	9130
HUNT	Norweigian	4565	26368	5054
				21560	1.044
SpineOA – UK-Netherlands-Estonia-Greece
cohort	ethnicity	NCASES	NCONTROLS	Neff	Mean chi^2
EGCUT	Estonian	5156	6646	10310
GARP	Netherlands	253	2486	506
RS1	Netherlands	456	2066	912
RS3	Netherlands	132	1158	264
UKBBv3	UK	11139	44556	22280
				34272	1.019
HandOA – Iceland-Norway-USA
cohort	ethnicity	NCASES	NCONTROLS	Neff	Mean chi^2
DECODE	Icelandic	8591	215735	17180
Geisinger30k	USA	1462	9977	2924
Geisinger60k	USA	4001	13430	8002
HUNT	Norweigian	1117	26368	2234
				30340	1.038
HandOA – UK-Netherlands-Estonia-Greece
cohort	ethnicity	NCASES	NCONTROLS	Neff	Mean chi^2
EGCUT	Estonian	521	6998	1042
GARP	Netherlands	212	2005	424
RS1	Netherlands	2294	1843	4588
RS2	Netherlands	783	779	1566
RS3	Netherlands	394	1285	788
UKBBv3	UK	1516	6064	3032
				11440	1.033
FingerOA – Iceland-Norway-USA
cohort	ethnicity	NCASES	NCONTROLS	Neff	Mean chi^2
DECODE	Icelandic	7037	215735	14070
HUNT	Norweigian	340	26368	680
				14750	1.019
FingerOA – UK-Netherlands-Estonia-Greece
cohort	ethnicity	NCASES	NCONTROLS	Neff	Mean chi^2
EGCUT	Estonian	283	7015	566
RS1	Netherlands	1743	2409	3486
RS2	Netherlands	643	983	1286
RS3	Netherlands	301	1419	602
UKBBv3	UK	287	1148	574
				6514	1.026
ThumbOA – Iceland-Norway-USA
cohort	ethnicity	NCASES	NCONTROLS	Neff	Mean chi^2
DECODE	Icelandic	5973	190592	11950
HUNT	Norweigian	872	26368	1744
				13694	1.008
ThumbOA – UK-Netherlands-Estonia-Greece
cohort	ethnicity	NCASES	NCONTROLS	Neff	Mean chi^2
EGCUT	Estonian	251	7012	502
RS1	Netherlands	1462	3980	2924
RS2	Netherlands	326	1454	652
RS3	Netherlands	167	1450	334
UKBBv3	UK	1275	5100	2550
				6962	1.027
TJR – Iceland-Norway-USA
cohort	ethnicity	NCASES	NCONTROLS	Neff	Mean chi^2
DECODE	Icelandic	7987	184383	15970
HUNT	Norweigian	3912	26368	7824
NHSaffy	USA	193	2740	386
NHShuco	USA	146	4282	292
NHSillu	USA	208	3471	416
NHSomni	USA	253	3346	506
NHSonco	USA	238	5925	476
				25870	1.07
TJR – UK-Netherlands-Estonia-Greece
cohort	ethnicity	NCASES	NCONTROLS	Neff	Mean chi^2
ARCOGEN	UK	6453	9268	12910
ARGOATHENS	Greek	993	2538	1986
ARGOLARISSA	Greek	445	245	890
EGCUT	Estonian	1563	6913	3126
RS1	Netherlands	300	3223	600
RS2	Netherlands	126	1281	252
RS3	Netherlands	83	2209	166
UKBBv3	UK	17778	71536	35560
				55490	1.135
THR – Iceland-Norway-USA
cohort	ethnicity	NCASES	NCONTROLS	Neff	Mean chi^2
DECODE	Icelandic	5134	183824	10270
HUNT	Norweigian	2721	26368	5442
NHSaffy	USA	193	2740	386
NHShuco	USA	146	4282	292
NHSillu	USA	208	3471	416
NHSomni	USA	253	3346	506
NHSonco	USA	238	5925	476
				17788	1.026
THR – UK-Netherlands-Estonia-Greece
cohort	ethnicity	NCASES	NCONTROLS	Neff	Mean chi^2
ARCOGEN	UK	3312	9268	6624
ARGOATHENS	Greek	239	2538	478
EGCUT	Estonian	477	7006	954
RS1	Netherlands	336	4435	672
RS2	Netherlands	112	1729	224
RS3	Netherlands	61	2553	122
UKBBv3	UK	9592	38579	19180
				28254	1.11
TKR – Iceland-Norway-USA
cohort	ethnicity	NCASES	NCONTROLS	Neff	Mean chi^2
DECODE	Icelandic	3322	144202	6644
HUNT	Norweigian	1408	26368	2816
				9460	1.029
TKR – UK-Netherlands-Estonia-Greece
cohort	ethnicity	NCASES	NCONTROLS	Neff	Mean chi^2
ARCOGEN	UK	2421	9268	4842
ARGOATHENS	Greek	754	2538	1508
ARGOLARISSA	Greek	445	245	890
EGCUT	Estonian	544	7027	1088
RS1	Netherlands	133	3834	266
RS2	Netherlands	67	1491	134
RS3	Netherlands	45	2395	90
UKBBv3	UK	9062	36515	18120
				26938	1.097
Abbreviations are: NCASES, number of cases; NCONTROLS, number of controls; Neff, 2/(1/NCASES)+(1/NCONTROLS) ; Mean chi^2, mean chi-square statistic for the input files; AllOA, OA at any of one or more of the investigated joint sites: hip, knee, hand, finger, thumb and spine; KneeOA, OA or joint replacement at the left and/or right knee joint; HipOA, OA or joint replacement at the left and/or righ…
