# Supplementary material for: Deciphering osteoarthritis genetics across 826,690 individuals from 9 populations
Source: Cell. 2021 Sep 2;184(18):4784–4818.e17. doi: 10.1016/j.cell.2021.07.038 (PMC8459317; doi:10.1016/j.cell.2021.07.038)
Supplement: Table S7. Plasma pQTL Mendelian randomization and colocalization results, related to Effector genes and biological pathways: Identification of putative causal variants and Amassing evidence to identify effector genes and STAR Methods [file mmc7.xlsx]

## Sheet: Table S7
Table S7. Plasma pQTL Mendelian randomisation and colocalization results, related to EFFECTOR GENES AND BIOLOGICAL PATHWAYS: Identification of putative causal variants and Amassing evidence to identify effector genes and STAR Methods.
		Exposure (pQTL) and Outcome INFO					MR INFO					Colocalization INFO (protein vs OA)								meQTL INFO					eQTL INFO
MR model	coloc evidence with eQTL and meQTL	exposure	protein.id	study	platform	outcome	SNP	b	se	p	Cis.Trans	N_tested_SNPs	PP.H0.abf	PP.H1.abf	PP.H2.abf	PP.H3.abf	PP.H4.abf	Outcome_SNP	LD_r2	CpG	meQTL	Pval	top-meQTL-in-region	LD_r2	ENSG.ID	Tissues	eQTL	Pval-eQTLGen	top-eQTL-in-region	LD_r2
Single-SNP-MR	With omics evidence	SPON2	Not reported	Emilsson	SOMAlogic	Knee-OA	rs878323	-0.176526	0.0352113	5.34951e-07	cis	#N/A	#N/A	#N/A	#N/A	#N/A	#N/A	rs11247975	0.995034	cg06732989	rs878323	5.55e-52	rs4974627	0.919	ENSG00000159674	Whole blood, Spleen	rs878323	1.0357e-55	rs73067776	0.328
Single-SNP-MR	Weak omics evidence	ECM1	3366-51_2	Suhre	SOMAlogic	All-OA	rs13294	0.0286118	0.00541623	1.27357e-07	cis	#N/A	#N/A	#N/A	#N/A	#N/A	#N/A	rs9436127	0.992072	cg04165759	rs13294	7.44e-51	rs112585717	0.73	ENSG00000143369	Whole blood, Esophagus - Mucosa; Brain - Cerebellum; Artery - Aorta; Brain - Cerebellar Hemisphere	rs13294	1.5417e-22	rs34347495	0.046
Single-SNP-MR	Weak omics evidence	ECM1	3366-51_2	Suhre	SOMAlogic	KneeHip-OA	rs13294	0.0363829	0.00730013	6.23246e-07	cis	#N/A	#N/A	#N/A	#N/A	#N/A	#N/A	rs9436127	0.992072	cg04165759	rs13294	7.44e-51	rs112585717	0.73	ENSG00000143369	Whole blood, Esophagus - Mucosa; Brain - Cerebellum; Artery - Aorta; Brain - Cerebellar Hemisphere	rs13294	1.5417e-22	rs34347495	0.046
Single-SNP-MR	Weak omics evidence	ECM1	3366-51_2	Suhre	SOMAlogic	THR-OA	rs13294	0.0625221	0.0131873	2.12591e-06	cis	#N/A	#N/A	#N/A	#N/A	#N/A	#N/A	rs11582423	0.992072	cg04165759	rs13294	7.44e-51	rs112585717	0.73	ENSG00000143369	Whole blood, Esophagus - Mucosa; Brain - Cerebellum; Artery - Aorta; Brain - Cerebellar Hemisphere	rs13294	1.5417e-22	rs34347495	0.046
Single-SNP-MR	With omics evidence	MGP	UCMGP	Yao	xMAP	Finger-OA	rs7135211	-0.55283	0.0679245	3.98922e-16	cis	#N/A	#N/A	#N/A	#N/A	#N/A	#N/A	rs7135211	1	cg13435792	rs7135211	1.15e-55	rs10492149	0.665	ENSG00000111341	Whole blood, Nerve - Tibial; Lung; Thyroid	rs7135211	1.0423e-100	rs2098433	0.875
Single-SNP-MR	With omics evidence	MGP	UCMGP	Yao	xMAP	Hand-OA	rs7135211	-0.263774	0.0471698	2.24469e-08	cis	#N/A	#N/A	#N/A	#N/A	#N/A	#N/A	rs7135211	1	cg13435792	rs7135211	1.15e-55	rs10492149	0.665	ENSG00000111341	Whole blood, Nerve - Tibial; Lung; Thyroid	rs7135211	1.0423e-100	rs2098433	0.875
Multi-SNP-MR	Weak omics evidence	HP	HP.3054.3.2	Sun	SOMAlogic	THR-OA	rs217184	-0.0390193	0.0159991	0.0147341	cis	2715	1.48526e-203	0.232283	4.85186e-203	0.00893184	0.758785	#N/A	#N/A	cg23815491	rs217184	5.27e-14	rs9941087	0.15	ENSG00000257017	Whole blood	rs217184	1.8253e-68	rs10048111	0.283
Multi-SNP-MR	With omics evidence	HP	HP.3054.3.2	Sun	SOMAlogic	THR-OA	rs34042070	-0.0695427	0.0191889	0.000289954	cis	2715	1.4842e-203	0.232277	4.84857e-203	0.00893158	0.758791	#N/A	#N/A	cg23815491	rs34042070	2.81e-49	rs1050362	0.392	ENSG00000257017	Whole blood; Adipose - Subcutaneous	rs34042070	3.27E-310	rs34042070	1
Multi-SNP-MR	With omics evidence	HP	HP.3054.3.2	Sun	SOMAlogic	THR-OA	rs9302635	-0.0803982	0.0179939	7.89229e-06	cis	2679	1.4716e-203	0.230648	4.85215e-203	0.00886863	0.760483	#N/A	#N/A	cg23815491	rs9302635	1.62e-31	rs12448315	0.301	ENSG00000257017	Whole blood	rs9302635	3.27E-310	rs9302635	1
Multi-SNP-MR	With omics evidence	HP	HP.3054.3.2	Sun	SOMAlogic	THR-OA	All - Inverse variance weighted	-0.0607158	0.0129301	2.65682e-06	NR	NR	NR	NR	NR	NR	NR	NR	NR	NR	NR	NR	NR	NR	NR	NR	NR	NR	NR	NR
Single-SNP-MR	Weak omics evidence	ART4	ART4.6576.1.3	Sun	SOMAlogic	Hand-OA	rs1001096	0.0890541	0.0167568	1.06941e-07	cis	2759	1.47784e-246	0.000362303	7.72054e-244	0.188464	0.811174	#N/A	#N/A	cg13435792	rs1001096	2.25e-50	rs12311015	0.625	ENSG00000111339	Artery - Tibial	rs1001096	4.8e-05	rs17834419	0.03
Single-SNP-MR	Weak omics evidence	PROC	2961-1_2	Suhre	SOMAlogic	TJR	rs867186	-0.0863756	0.0174183	7.08919e-07	trans	#N/A	#N/A	#N/A	#N/A	#N/A	#N/A	rs11167260	1	#N/A	#N/A	#N/A	#N/A	#N/A	ENSG00000115718	Whole blood	rs867186	0.902741	rs971207	0.26
Abbreviations and headers: OA, osteoarthritis; MR model, mendelian randomisation (MR) analysis using a single nucleotide variant (SNV) (Single-SNP-MR) or multiple SNVs (Multi-SNP-MR) as instruments; coloc evidence with eQTL and meQTL, whether the protein-OA association also showed colocalization evidence with cis expression QTL and methylation QTLs. Exposure (pQTL) and Outcome INFO: exposure, the…
