# Supplementary material for: Deciphering osteoarthritis genetics across 826,690 individuals from 9 populations
Source: Cell. 2021 Sep 2;184(18):4784–4818.e17. doi: 10.1016/j.cell.2021.07.038 (PMC8459317; doi:10.1016/j.cell.2021.07.038)
Supplement: Table S8. Fine-mapping and GTEx colocalization results, related to Effector genes and biological pathways: Identification of putative causal variants and Amassing evidence to identify effector genes and STAR Methods [file mmc8.xlsx]

## Sheet: Table S8
Table S8. Fine-mapping and GTEx colocalization results, related to EFFECTOR GENES AND BIOLOGICAL PATHWAYS: Identification of putative causal variants and Amassing evidence to identify effector genes and STAR Methods.
			Fine-mapping													GTEx colocalization
b37_SNPid	PHENO	Locus	ConditionedOn	95CredSetDist	n95CredSetVariants	CumSum	MapWithinASingleGeneTranscript?	CredSet_variants	BETA	SE	P	pp	cs	MostSevereConsequence	rsid	Phenotype_Signal	ColocNumbers	ColocTissues
New
11:74355523_A_G	TKR	[POLD3]		1	1	0.972211	Yes	11:74355523_A_G	-0.0841	0.0141	2.515e-09	0.972211	0.972211	intron_variant	rs72979233	TKR.11:74355523_A_G
15:63067433_D_I	THR	[TLN2]		1	1	0.999933	Yes	15:63067433_D_I	-0.1085	0.0159	8.192e-12	0.999933	0.999933	intron_variant	rs74852393	THR.15:63067433_D_I	RP11-1069G10.1(1)	RP11-1069G10.1(Thyroid)
4:66666895_C_T	AllOA	RP11-807H7.2--[]-RNU2-40P		1	1	0.996833	No	4:66666895_C_T	-0.1264	0.0213	3.054e-09	0.996833	0.996833	intergenic_variant	rs201194999	AllOA.4:66666895_C_T
2:106689736_A_G	THR	[C2orf40]		2280	2	0.999832	Yes	2:106689736_A_G	0.1098	0.0166	3.311e-11	0.891765	0.891765	intron_variant	rs66989638	THR.2:106689736_A_G	C2orf40(40)	C2orf40(Adipose_Subcutaneous,Adipose_Visceral_Omentum,Adrenal_Gland,Artery_Aorta,Artery_Coronary,Artery_Tibial,Brain_Anterior_cingulate_cortex_BA24,Brain_Caudate_basal_ganglia,Brain_Cerebellar_Hemisphere,Brain_Cerebellum,Brain_Cortex,Brain_Frontal_Cortex_BA9,Brain_Hypothalamus,Brain_Nucleus_accumbens_basal_ganglia,Brain_Putamen_basal_ganglia,Brain_Substantia_nigra,Breast_Mammary_Tissue,Colon_Sigm…
								2:106687456_C_G	0.1031	0.0164	3.287e-10	0.108067	0.999832	missense_variant *	rs13014521
14:94844947_C_T	TJR	[SERPINA1]		6805	2	0.999756	No	14:94844947_C_T	-0.2108	0.0326	1.064e-10	0.503172	0.503172	missense_variant	rs28929474	TJR.14:94844947_C_T
								14:94838142_G_T	-0.2075	0.0321	1.033e-10	0.496584	0.999756	downstream_gene_variant	rs112635299
6:18404133_A_C	FingerOA	[RNF144B]		4739	2	0.976923	Yes	6:18404133_A_C	0.1181	0.0182	9.347e-11	0.677236	0.677236	intron_variant	rs9396861	FingerOA.6:18404133_A_C	RNF144B(2)	RNF144B(Nerve_Tibial,Testis)
								6:18399394_C_T	0.1214	0.0191	1.978e-10	0.299687	0.976923	intron_variant	rs1886248
5:30843787_A_G	KneeOA	RP11-136H13.2---[]---RPL19P11		1	2	0.971736	No	5:30843787_A_G	-0.0412	0.0072	1.199e-08	0.891149	0.891149	regulatory_region_variant	rs2066928	KneeOA.5:30843787_A_G
								5:30843788_A_T	0.0472	0.009	1.423e-07	0.0805863	0.971736	regulatory_region_variant	rs2178487
13:42959133_A_T	KneeOA	FABP3P2--[]---TNFSF11		16904	5	0.957497	No	13:42959133_A_T	0.0555	0.0089	4.715e-10	0.728335	0.728335	intergenic_variant	rs58973023	KneeOA.13:42959133_A_T
								13:42952145_C_T	-0.0421	0.0071	2.59e-09	0.0915381	0.819873	TF_binding_site_variant	rs9594738
								13:42965694_C_T	0.0416	0.0071	4.224e-09	0.06047	0.880343	intergenic_variant	rs8001611
								13:42965837_A_G	0.0411	0.0071	6.316e-09	0.0401448	0.920488	intergenic_variant	rs9533094
								13:42969049_G_T	-0.041	0.0071	7.003e-09	0.0370088	0.957497	intergenic_variant	rs9533095
4:145621328_A_G	THR	[HHIP]		466651	6	0.956847	No	4:145621328_A_G	0.1145	0.0193	3.039e-09	0.600413	0.600413	intron_variant	rs75686861	THR.4:145621328_A_G
								4:145659064_C_T	-0.1081	0.019	1.257e-08	0.146274	0.746687	synonymous_variant	rs11727676
								4:146087979_A_G	0.1179	0.0211	2.262e-08	0.0891224	0.83581	intron_variant	rs116125427
								4:145654896_C_T	0.1547	0.0283	4.603e-08	0.0543598	0.89017	intron_variant	rs11733546
								4:145986745_G_T	-0.1577	0.0293	7.674e-08	0.0352585	0.925428	intron_variant	rs79953717
								4:146052111_C_G	-0.1708	0.0319	8.443e-08	0.0314188	0.956847	intron_variant	rs34713965
15:99174828_C_G	KneeOA	FAM169B---[]--RP11-35O15.1		14810	7	0.953447	No	15:99174828_C_G	0.0438	0.0076	7.117e-09	0.306609	0.306609	regulatory_region_variant	rs12914479	KneeOA.15:99174828_C_G	IGF1R(1)	IGF1R(Skin_Sun_Exposed_Lower_leg)
								15:99176577_A_T	-0.0432	0.0076	1.035e-08	0.195256	0.501866	intergenic_variant	rs11629600
								15:99173677_G_T	0.0421	0.0075	2.093e-08	0.129258	0.631124	regulatory_region_variant	rs12901681
								15:99173481_C_T	0.0408	0.0073	2.293e-08	0.109948	0.741072	regulatory_region_variant	rs12901358
								15:99180244_A_G	-0.0421	0.0076	3.483e-08	0.086762	0.827834	intergenic_variant	rs12917566
								15:99166519_G_T	-0.0429	0.0078	3.869e-08	0.0715525	0.899387	intergenic_variant	rs12902985
								15:99165434_C_T	0.0425	0.0078	5.376e-08	0.05406	0.953447	intergenic_variant	rs8031285
9:120521100_C_T	HipOA	snoZ13_snr52--[]--RP11-281A20.2		14906	15	0.981419	No	9:120521100_C_T	-0.053	0.009	4.651e-09	0.173221	0.173221	intergenic_variant	rs10983775	HipOA.9:120521100_C_T
								9:120526167_G_T	-0.0523	0.009	7.238e-09	0.109994	0.283215	regulatory_region_variant	rs10983779
								9:120519111_C_T	0.0514	0.009	1.339e-08	0.0618929	0.345108	intergenic_variant	rs1927901
								9:120519765_G_T	-0.0514	0.009	1.338e-08	0.0618929	0.407001	regulatory_region_variant	rs1927897
								9:120520337_C_G	0.0513	0.009	1.396e-08	0.0580979	0.465099	intergenic_variant	rs7041060
								9:120520708_A_G	0.0513	0.009	1.427e-08	0.0580979	0.523197	intergenic_variant	rs1927894
								9:120520746_A_G	0.0513	0.009	1.43e-08	0.0580979	0.581295	intergenic_variant	rs1927893
								9:120518516_A_T	-0.0512	0.009	1.549e-08	0.0545424	0.635837	intergenic_variant	rs7021145
								9:120519965_G_T	-0.0512	0.009	1.475e-08	0.0545424	0.690379	regulatory_region_variant	rs1927895
								9:120520091_A_C	0.0512	0.009	1.521e-08	0.0545424	0.744922	regulatory_region_variant	rs4259480
								9:120520794_C_T	0.0512	0.009	1.518e-08	0.0545424	0.799464	intergenic_variant	rs1927892
								9:120521428_A_G	-0.0511	0.009	1.554e-08	0.0512107	0.850675	intergenic_variant	rs4837504
								9:120521096_C_T	0.0516	0.0091	1.234e-08	0.0496064	0.900281	intergenic_variant	rs4442212
								9:120533422_C_T	0.0508	0.009	1.921e-08	0.0424192	0.942701	intergenic_variant	rs1475546
								9:120521132_C_T	0.0512	0.0091	1.593e-08	0.0387186	0.981419	intergenic_variant	rs10983776
17:54841961_C_T	KneeHipOA	NOG---[]--C17orf67	17:54769890_C_T	11101	7	0.948241	No	17:54845148_C_T	-0.0381839	0.00610023	3.86389e-10	0.158901	0.158901	intergenic_variant	rs1467247	KneeHipOA.17:54841961_C_T	C17orf67(1)	C17orf67(Artery_Tibial)
								17:54841961_C_T	0.0381833	0.00610023	3.8666e-10	0.158803	0.317704	intergenic_variant	rs9908159
								17:54845117_C_T	-0.038183	0.00610023	3.86749e-10	0.158754	0.476458	intergenic_variant	rs1467246
								17:54842555_C_T	-0.03818	0.00610023	3.87996e-10	0.158267	0.634724	intergenic_variant	rs963292
								17:54850753_A_G	-0.0380912	0.00610022	4.25894e-10	0.14452	0.779244	regulatory_region_variant	rs12602666
								17:54849224_C_T	-0.0377629	0.00610022	6.00031e-10	0.103452	0.882697	intergenic_variant	rs8073455
								17:54839652_A_G	0.0379058	0.00620023	9.73968e-10	0.0655445	0.948241	intergenic_variant	rs1401795
7:150521096_A_G	TKR	TMEM176A--[]-AOC1		21615	6	0.943809	No	7:150521096_A_G	0.0779	0.0128	1.292e-09	0.223097	0.223097	upstream_gene_variant	rs7787744	TKR.7:150521096_A_G	AOC1(4)	AOC1(Adipose_Visceral_Omentum,Esophagus_Gastroesophageal_Junction,Esophagus_Muscularis,Thyroid)
								7:150521315_C_T	-0.0779	0.0128	1.284e-09	0.223097	0.446194	upstream_gene_variant	rs4725950
								7:150524681_C_T	0.0778	0.0128	1.345e-09	0.212783	0.658977	intron_variant	rs10952289
								7:150542711_A_G	-0.077	0.0129	2.589e-09	0.111286	0.770263	intron_variant	rs6977416
								7:150540196_C_T	-0.0769	0.0129	2.876e-09	0.106276	0.87654	intron_variant	rs7794796
								7:150542515_G_T	-0.0759	0.0129	4.298e-09	0.0672699	0.943809	intron_variant	rs6977081
11:95796907_A_G	TJR	[MAML2]		822	4	0.942144	Yes	11:95796907_A_G	0.0748	0.0109	5.887e-12	0.280581	0.280581	intron_variant	rs10831475	TJR.11:95796907_A_G
								11:95796910_A_C	0.0748	0.0109	5.887e-12	0.280581	0.561163	intron_variant	rs10831476
								11:95797111_G_T	0.0747	0.0109	6.037e-12	0.263518	0.824681	intron_variant	rs10831477
								11:95796289_C_T	0.0734	0.0109	1.959e-11	0.117463	0.942144	intron_variant	rs10831474
22:28206912_A_C	KneeOA	MN1-[]--PITPNB		1817	5	0.920131	No	22:28206912_A_C	0.0512	0.0086	2.993e-09	0.230451	0.230451	regulatory_region_variant	rs11705555	KneeOA.22:28206912_A_C
								22:28207630_G_T	-0.0512	0.0086	2.962e-09	0.230451	0.460902	intergenic_variant	rs11703195
								22:28208729_A_G	0.0512	0.0086	3.132e-09	0.230451	0.691353	intergenic_variant	rs11704274
								22:28208528_C_G	0.0509	0.0086	3.694e-09	0.187415	0.878768	intergenic_variant	rs11704137
								22:28206959_C_T	-0.0492	0.0087	1.836e-08	0.0413635	0.920131	regulatory_region_variant	rs13057169
17:54769890_C_T	TJR	NOG--[]--C17orf67	17:54841961_C_T	5354	7	0.85566	No	17:54769890_C_T	0.0592513	0.0104006	1.21983e-08	0.406802	0.406802	intergenic_variant	rs227732	TJR.17:54769890_C_T
								17:54766478_A_G	0.0496112	0.00910038	4.99323e-08	0.0917987	0.4986	intergenic_variant	rs10852990
								17:54767548_A_G	-0.0496045	0.00910038	5.01376e-08	0.0914318	0.590032	intergenic_variant	rs1029723
								17:54764536_C_T	-0.0506144	0.00930037	5.26275e-08	0.0890447	0.679077	intergenic_variant	rs227739
								17:54768382_A_C	0.0494859	0.00910038	5.3947e-08	0.0851809	0.764258	regulatory_region_variant	rs12452109
								17:54769174_A_C	0.0496784	0.00930036	9.21506e-08	0.0518118	0.81607	intergenic_variant	rs227733
								17:54767470_C_T	0.0492068	0.00930036	1.21749e-07	0.0395905	0.85566	intergenic_variant	rs227734
12:108629780_A_G	KneeOA	[WSCD2]		11150	2	0.912807	Yes	12:108629780_A_G	-0.0515	0.0084	8.855e-10	0.47357	0.47357	intron_variant	rs1426371	KneeOA.12:108629780_A_G
								12:108618630_C_T	-0.0508	0.0083	8.901e-10	0.439237	0.912807	missense_variant *	rs3764002
16:4515334_C_G	KneeOA	[NMRAL1]		9654	2	0.898525	No	16:4515334_C_G	-0.0668	0.0114	5.157e-09	0.582071	0.582071	intron_variant	rs6500609	KneeOA.16:4515334_C_G	HMOX2(1)	HMOX2(Adrenal_Gland)
								16:4524988_C_T	0.0656	0.0114	8.928e-09	0.316454	0.898525	intron_variant	rs4786499
3:20630395_A_G	AllOA	RNU6-815P--[]---AC104441.1		87922	11	0.832908	No	3:20630395_A_G	-0.0289	0.0049	2.928e-09	0.253077	0.253077	intergenic_variant	rs62242105	AllOA.3:20630395_A_G
								3:20581149_C_T	-0.0276	0.0048	1.18e-08	0.104819	0.357896	intergenic_variant	rs4858223
								3:20669071_G_T	0.0269	0.0047	9.931e-09	0.0881521	0.446048	intergenic_variant	rs4858241
								3:20590877_C_T	0.0271	0.0048	1.74e-08	0.0579175	0.503965	intergenic_variant	rs4857960
								3:20589457_C_G	0.027	0.0048	2.071e-08	0.0515049	0.55547	intergenic_variant	rs146040170
								3:20590925_A_C	-0.027	0.0048	2.058e-08	0.0515049	0.606975	intergenic_variant	rs4857961
								3:20591012_A_G	-0.027	0.0048	2.122e-08	0.0515049	0.65848	intergenic_variant	rs4858226
								3:20592881_C_T	-0.027	0.0048	2.199e-08	0.0515049	0.709985	intergenic_variant	rs73025625
								3:20610495_A_G	-0.0269	0.0048	2.324e-08	0.0458223	0.755807	intergenic_variant	rs62242075
								3:20618712_G_T	0.0268	0.0048	2.672e-08	0.0407843	0.796592	intergenic_variant	rs62242077
								3:20605302_C_T	0.0267	0.0048	2.807e-08	0.0363159	0.832908	intergenic_variant	rs4292253
1:184014593_C_G	THR	COLGALT2-[]-TSEN15	1:183901966_C_T	28988	13	0.901775	No	1:184035116_A_G	0.0904664	0.0114011	2.10664e-15	0.115507	0.115507	intron_variant	rs1952256	THR.1:184014593_C_G	TSEN15(8),COLGALT2(1)	TSEN15(Adipose_Subcutaneous,Brain_Caudate_basal_ganglia,Brain_Cerebellar_Hemisphere,Brain_Cerebellum,Brain_Nucleus_accumbens_basal_ganglia,Colon_Transverse,Esophagus_Muscularis,Thyroid),COLGALT2(Cells_Transformed_fibroblasts)
								1:184023529_A_C	0.0904079	0.0114011	2.19562e-15	0.110914	0.226421	missense_variant *	rs1046934
								1:184014593_C_G	-0.0903861	0.0114011	2.22972e-15	0.10925	0.335672	intergenic_variant	rs1327123
								1:184006128_A_G	0.0935108	0.0118011	2.30152e-15	0.10887	0.444542	intron_variant	rs74767794
								1:184007119_C_T	-0.0929569	0.0118011	3.35362e-15	0.0752294	0.519771	regulatory_region_variant	rs3814333
								1:184013491_C_T	0.0895529	0.0114011	4.00487e-15	0.0614784	0.58125	intergenic_variant	rs12047271
								1:184013831_C_G	-0.0893346	0.0114011	4.66463e-15	0.0529277	0.634177	intergenic_variant	rs12044334
								1:184017131_A_G	0.0892129	0.0114011	5.07786e-15	0.048696	0.682873	upstream_gene_variant	rs10797937
								1:184020945_A_G	-0.0891477	0.011401	5.31371e-15	0.0465966	0.72947	missense_variant *	rs2274432
								1:184019954_A_C	-0.0891432	0.011401	5.33043e-15	0.0464534	0.775923	upstream_gene_variant	rs10797938
								1:184018475_C_T	0.0891093	0.0114011	5.45778e-15	0.0453654	0.821289	upstream_gene_variant	rs1926872
								1:184012841_A_G	0.0890016	0.0114011	5.88299e-15	0.0421479	0.863437	intergenic_variant	rs4650650
								1:184013318_A_C	-0.0888627	0.0114011	6.47897e-15	0.038338	0.901775	intergenic_variant	rs12029527
19:46390455_C_G	HandOA	IRF2BP1-[]-MYPOP		22872	4	0.82605	No	19:46390455_C_G	0.1262	0.0194	7.317e-11	0.308911	0.308911	upstream_gene_variant	rs8112559	HandOA.19:46390455_C_G
								19:46387344_A_G	-0.1259	0.0194	9.071e-11	0.279626	0.588538	synonymous_variant	rs11550348
								19:46390605_A_G	-0.1249	0.0194	1.163e-10	0.200972	0.78951	upstream_gene_variant	rs8112972
								19:46410216_A_G	-0.119	0.0193	7.375e-10	0.03654	0.82605	upstream_gene_variant	rs35925598
1:227927242_A_G	ThumbOA	[SNAP47]		104688	3	0.825175	No	1:227927242_A_G	-0.1341	0.0214	3.528e-10	0.391126	0.391126	intron_variant	rs11588850	ThumbOA.1:227927242_A_G	SNAP47(3)	SNAP47(Brain_Caudate_basal_ganglia,Brain_Cortex,Brain_Nucleus_accumbens_basal_ganglia)
								1:227955276_A_G	-0.1341	0.0217	6.739e-10	0.231308	0.622434	intron_variant	rs11580196
								1:227850588_A_T	0.1306	0.0212	7.682e-10	0.202741	0.825175	intron_variant	rs7540754
5:115338732_A_G	HandOA	[AQPEP]		37384	4	0.8202	Yes	5:115338732_A_G	-0.0916	0.016	9.614e-09	0.705001	0.705001	intron_variant	rs1560080	HandOA.5:115338732_A_G	AQPEP(1),COMMD10(1)	AQPEP(Artery_Tibial),COMMD10(Brain_Caudate_basal_ganglia)
								5:115343677_C_G	-0.0842	0.0161	1.647e-07	0.0478069	0.752808	intron_variant	rs1541804
								5:115339086_A_G	0.0838	0.0162	2.149e-07	0.0357936	0.788601	intron_variant	rs6594929
								5:115306293_A_G	-0.0854	0.0166	2.512e-07	0.0315982	0.8202	intron_variant	rs2115040
5:128018413_C_T	KneeHipOA	[SLC27A6]		186654	9	0.795444	No	5:128018413_C_T	-0.0543	0.0082	3.757e-11	0.166219	0.166219	intron_variant	rs17615906	KneeHipOA.5:128018413_C_T	FBN2(2)	FBN2(Heart_Left_Ventricle,Skin_Not_Sun_Exposed_Suprapubic)
								5:128037372_A_G	0.0546	0.0083	4.81e-11	0.126092	0.292312	intron_variant	rs13183212
								5:128039266_A_G	0.0546	0.0083	4.936e-11	0.126092	0.418404	intron_variant	rs13155864
								5:128015370_C_T	0.0543	0.0083	5.869e-11	0.0995121	0.517916	intron_variant	rs17677724
								5:128032159_C_T	0.0541	0.0083	7.839e-11	0.0850449	0.602961	intron_variant	rs10491266
								5:128023044_C_T	-0.0538	0.0083	8.21e-11	0.0672635	0.670225	intron_variant	rs10491265
								5:127852612_C_G	0.0454	0.007	9.961e-11	0.0587191	0.728944	intron_variant	rs17677555
								5:128000893_C_T	0.0523	0.0082	2.317e-10	0.0341386	0.763082	intron_variant	rs7706547
								5:127856494_A_C	0.046	0.0072	1.59e-10	0.0323615	0.795444	intron_variant	rs13155917
1:118757034_C_T	HipOA	SPAG17--[]--RNA5SP56		37739	7	0.793366	No	1:118757034_C_T	0.0648	0.0097	2.161e-11	0.228046	0.228046	intergenic_variant	rs4411121	HipOA.1:118757034_C_T
								1:118744920_A_G	-0.063	0.0095	4.067e-11	0.161806	0.389852	intergenic_variant	rs12074373
								1:118775481_C_G	0.0629	0.0096	5.305e-11	0.0968318	0.486684	intergenic_variant	rs11487645
								1:118776581_A_G	0.0629	0.0096	5.579e-11	0.0968318	0.583515	regulatory_region_variant	rs4515772
								1:118778618_A_C	0.0627	0.0096	6.495e-11	0.0845196	0.668035	intergenic_variant	rs12074699
								1:118779972_A_G	0.0624	0.0096	7.697e-11	0.0689794	0.737014	intergenic_variant	rs2884774
								1:118782659_C_T	0.0621	0.0096	9.506e-11	0.0563514	0.793366	intergenic_variant	rs10802015
5:141805088_G_T	HandOA	[AC005592.2]		746	4	0.77404	Yes	5:141805088_G_T	0.0814	0.0136	2.041e-09	0.368769	0.368769	intron_variant	rs10062749	HandOA.5:141805088_G_T
								5:141804669_C_T	0.0812	0.0136	2.354e-09	0.337862	0.706632	intron_variant	rs10076308
								5:141805300_C_T	-0.0753	0.0135	2.383e-08	0.0350883	0.74172	intron_variant	rs28538668
								5:141805415_A_G	0.0751	0.0135	2.61e-08	0.0323203	0.77404	intron_variant	rs6861056
10:78615458_C_G	TJR	ATP5G1P8--[]--KCNMA1		43258	10	0.773791	No	10:78615458_C_G	-0.0492	0.0086	1.159e-08	0.103335	0.103335	intergenic_variant	rs10824456	TJR.10:78615458_C_G
								10:78613135_G_T	0.0491	0.0086	1.154e-08	0.0967017	0.200036	intergenic_variant	rs10824454
								10:78614549_G_T	0.0491	0.0086	1.145e-08	0.0967017	0.296738	intergenic_variant	rs11001903
								10:78628331_A_G	0.0491	0.0086	1.232e-08	0.0967017	0.39344	downstream_gene_variant	rs10824459
								10:78612121_C_G	0.049	0.0086	1.227e-08	0.0905069	0.483947	intergenic_variant	rs11596122
								10:78612153_A_C	0.049	0.0086	1.182e-08	0.0905069	0.574453	intergenic_variant	rs11596100
								10:78600628_A_G	0.0487	0.0086	1.537e-08	0.0742635	0.648717	downstream_gene_variant	rs10824453
								10:78630781_G_T	0.0481	0.0086	2.377e-08	0.0501818	0.698899	3_prime_UTR_variant	rs10824460
								10:78631852_A_G	0.0477	0.0086	3.159e-08	0.0387465	0.737645	3_prime_UTR_variant	rs10824462
								10:78643886_A_G	0.0492	0.0089	2.827e-08	0.0361461	0.773791	3_prime_UTR_variant	rs11001918
12:23959589_A_G	KneeHipOA	[SOX5]		1	1	0.769033	Yes	12:23959589_A_G	0.0416	0.0067	4.681e-10	0.769033	0.769033	intron_variant	rs10842226	KneeHipOA.12:23959589_A_G
9:118343026_A_G	HipOA	DEC1---[]---RP11-284G10.1	9:117840742_C_G & 9:119324929_C_G	53385	5	0.767711	No	9:118343026_A_G	-0.0718363	0.0109006	4.39537e-11	0.318598	0.318598	intergenic_variant	rs1400900375	HipOA.9:118343026_A_G
								9:118343030_A_G	-0.0713951	0.0109006	5.76817e-11	0.244387	0.562985	intergenic_variant	rs10739455
								9:118343146_D_I	0.0767583	0.0121008	2.25006e-10	0.0710285	0.634014	intergenic_variant	rs11451416
								9:118289761_A_G	0.0767345	0.0121006	2.27721e-10	0.0701964	0.70421	intergenic_variant	rs6478182
								9:118291097_G_T	0.0765423	0.0121006	2.52416e-10	0.0635002	0.767711	intergenic_variant	rs4979549
1:55301936_G_T	FingerOA	[C1orf177]		2867	5	0.745084	Yes	1:55301936_G_T	-0.1835	0.0297	6.08e-10	0.378426	0.378426	intron_variant	rs11588154	FingerOA.1:55301936_G_T
								1:55304803_D_I	0.173	0.0289	2.2e-09	0.119362	0.497788	intron_variant	rs11326188
								1:55304608_D_I	-0.1725	0.0289	2.484e-09	0.107848	0.605635	intron_variant	rs11423333
								1:55303581_D_I	-0.1724	0.029	2.673e-09	0.0938222	0.699458	intron_variant	rs34307624
								1:55304158_D_I	-0.1682	0.0289	5.749e-09	0.045626	0.745084	intron_variant	rs35931161
3:189735461_A_G	HipOA	[LEPREL1]		18016	11	0.726852	Yes	3:189735461_A_G	0.0638	0.0105	1.339e-09	0.127892	0.127892	intron_variant	rs9835230	HipOA.3:189735461_A_G
								3:189746461_C_T	-0.0645	0.0107	1.419e-09	0.097274	0.225165	intron_variant	rs10513845
								3:189734579_A_G	-0.0623	0.0104	2.175e-09	0.0756523	0.300818	intron_variant	rs7640898
								3:189734585_A_C	0.0623	0.0104	2.289e-09	0.0756523	0.37647	intron_variant	rs7618958
								3:189728445_A_T	0.062	0.0104	2.496e-09	0.0637009	0.440171	intron_variant	rs710575
								3:189735267_C_T	0.062	0.0104	2.202e-09	0.0637009	0.503872	intron_variant	rs9834642
								3:189734549_C_G	-0.0616	0.0104	3.009e-09	0.0507152	0.554587	intron_variant	rs7618951
								3:189734235_C_T	0.061	0.0103	3.872e-09	0.0500498	0.604637	intron_variant	rs9857427
								3:189732606_A_G	0.0614	0.0104	3.359e-09	0.0452766	0.649914	intron_variant	rs1018343
								3:189734328_C_T	0.0613	0.0104	3.755e-09	0.0427861	0.6927	intron_variant	rs7616498
								3:189734190_A_G	0.0609	0.0104	4.76e-09	0.034152	0.726852	intron_variant	rs13071222
6:35114542_C_T	TJR	[TCP11]		280468	3	0.722321	No	6:35114542_C_T	-0.0585	0.0095	6.195e-10	0.337959	0.337959	intron_variant	rs2038740	TJR.6:35114542_C_T	TCP11(1)	TCP11(Artery_Tibial)
								6:35114911_A_C	0.0585	0.0095	6.201e-10	0.337959	0.675918	intron_variant	rs9394274
								6:35395010_C_T	-0.0627	0.0108	5.859e-09	0.0464032	0.722321	3_prime_UTR_variant	rs3734254
5:67825133_A_C	THR	[CTC-537E7.1]		11623	12	0.710941	No	5:67825133_A_C	0.0661	0.0112	3.799e-09	0.107023	0.107023	intron_variant	rs56132153	THR.5:67825133_A_C	CTC-537E7.2(1)	CTC-537E7.2(Testis)
								5:67823586_A_G	-0.0655	0.0112	5.163e-09	0.0781968	0.18522	intron_variant	rs10940168
								5:67823616_C_T	0.0655	0.0112	5.117e-09	0.0781968	0.263416	intron_variant	rs6897355
								5:67834243_C_T	-0.0665	0.0114	4.755e-09	0.0728518	0.336268	upstream_gene_variant	rs2078396
								5:67825595_C_T	-0.0655	0.0113	7.597e-09	0.0583678	0.394636	non_coding_transcript_exon_variant	rs11750646
								5:67828878_C_G	0.0648	0.0112	6.716e-09	0.05442	0.449056	intron_variant	rs1423232
								5:67822620_A_G	-0.0652	0.0113	8.832e-09	0.0500832	0.499139	intron_variant	rs7711053
								5:67823773_C_G	0.0651	0.0113	9.498e-09	0.0475991	0.546738	intron_variant	rs10471339
								5:67826734_A_G	-0.0651	0.0113	9.727e-09	0.0475991	0.594337	downstream_gene_variant	rs7704228
								5:67827456_C_T	-0.0653	0.0114	8.81e-09	0.0397168	0.634054	downstream_gene_variant	rs28562175
								5:67823682_C_G	-0.0647	0.0113	1.188e-08	0.0388658	0.67292	intron_variant	rs10940169
								5:67828225_A_G	-0.0641	0.0112	9.88e-09	0.0380206	0.710941	intron_variant	rs34485661
9:110416422_C_T	THR	RP11-438P9.2---[]-RNU6-996P		25982	9	0.663434	No	9:110416422_C_T	-0.1246	0.0165	3.859e-14	0.136786	0.136786	intergenic_variant	rs79895530	THR.9:110416422_C_T
								9:110428457_A_G	0.1228	0.0164	7.716e-14	0.0846438	0.22143	upstream_gene_variant	rs7868525
								9:110430765_G_T	-0.1228	0.0164	8.047e-14	0.0846438	0.306073	intergenic_variant	rs12350134
								9:110430339_A_C	0.1226	0.0164	8.68e-14	0.0773068	0.38338	upstream_gene_variant	rs12339850
								9:110430247_A_C	0.1225	0.0164	8.924e-14	0.0738844	0.457264	upstream_gene_variant	rs12339806
								9:110428477_A_C	-0.1276	0.0171	7.971e-14	0.0717472	0.529012	upstream_gene_variant	rs79752115
								9:110429022_A_G	-0.1229	0.0166	1.141e-13	0.0457586	0.57477	upstream_gene_variant	rs12347610
								9:110404783_A_C	-0.1192	0.0161	1.377e-13	0.0448873	0.619658	intergenic_variant	rs7875152
								9:110429023_C_T	0.1228	0.0166	1.231e-13	0.0437759	0.663434	upstream_gene_variant	rs12352414
21:40585633_A_G	TJR	[BRWD1]	21:40017446_G_T	123374	3	0.169036	No	21:40709004_A_G	0.0613372	0.0107007	9.92026e-09	0.0673716	0.0673716	intergenic_variant	rs144379281	TJR.21:40585633_A_G
								21:40585633_A_G	-0.0490092	0.00850034	8.13876e-09	0.0659456	0.133317	NMD_transcript_variant	rs9981884
								21:40709007_A_G	0.0601372	0.0107006	1.91005e-08	0.0357192	0.169036	intergenic_variant	rs386818544
9:98321412_A_G	TJR	PTCH1--[]--RP11-332M4.1		108804	13	0.578828	No	9:98321412_A_G	-0.1176	0.0196	1.87e-09	0.165251	0.165251	intergenic_variant	rs76340814	TJR.9:98321412_A_G	PTCH1(5)	PTCH1(Cells_Transformed_fibroblasts,Heart_Left_Ventricle,Liver,Spleen,Whole_Blood)
								9:98212608_C_T	-0.0836	0.0144	6.117e-09	0.0417766	0.207028	3_prime_UTR_variant	rs2282043
								9:98215631_C_T	0.0828	0.0143	7.81e-09	0.0380146	0.245043	3_prime_UTR_variant	rs28583690
								9:98248328_A_G	0.0811	0.014	7.02e-09	0.037918	0.282961	intron_variant	rs2282040
								9:98264942_A_C	0.0815	0.0141	7.474e-09	0.0354521	0.318413	intron_variant	rs28427480
								9:98236202_A_G	0.0809	0.014	7.539e-09	0.0349231	0.353336	intron_variant	rs16909902
								9:98262178_A_G	-0.0831	0.0144	7.871e-09	0.0342035	0.387539	intron_variant	rs60417486
								9:98247790_C_T	-0.0808	0.014	8.09e-09	0.0335181	0.421058	intron_variant	rs28673156
								9:98256309_A_G	-0.0808	0.014	8.874e-09	0.0335181	0.454576	intron_variant	rs10512249
								9:98231008_A_G	0.0807	0.014	7.892e-09	0.0321713	0.486747	intron_variant	rs16909898
								9:98265901_A_G	0.0812	0.0141	8.58e-09	0.0313744	0.518121	intron_variant	rs16909922
								9:98215185_C_T	0.0828	0.0144	8.098e-09	0.0303531	0.548474	3_prime_UTR_variant	rs75259420
								9:98262223_A_G	-0.0828	0.0144	8.819e-09	0.0303531	0.578828	intron_variant	rs60150206
9:129917824_A_G	HipOA	[RALGPS1]	9:129375338_C_T	67878	12	0.560307	No	9:129917824_A_G	0.0624638	0.0109005	1.00206e-08	0.0667576	0.0667576	intron_variant	rs10465114	HipOA.9:129917824_A_G
								9:129935038_C_T	0.0621502	0.0109005	1.18677e-08	0.0566606	0.123418	intron_variant	rs10819270
								9:129947173_A_G	0.0619984	0.0109005	1.28768e-08	0.0523523	0.17577	intron_variant	rs3780325
								9:129848136_A_G	0.0619091	0.0109005	1.35093e-08	0.049977	0.225747	intron_variant	rs4837129
								9:129872724_G_T	-0.0612936	0.0108004	1.38608e-08	0.0483538	0.274101	intron_variant	rs10819267
								9:129846708_C_T	0.0618308	0.0109005	1.40883e-08	0.0479858	0.322087	intron_variant	rs10760474
								9:129941057_A_C	0.06171	0.0109005	1.5029e-08	0.0450728	0.36716	intron_variant	rs2095140
								9:129875255_C_G	0.0610861	0.0108004	1.55042e-08	0.0433798	0.41054	intron_variant	rs10760476
								9:129779295_A_T	-0.0609721	0.0108004	1.64861e-08	0.0408748	0.451414	intron_variant	rs755318
								9:129859674_C_T	0.0608008	0.0108004	1.80752e-08	0.0373878	0.488802	intron_variant	rs10987559
								9:129899072_C_T	0.0612679	0.0109004	1.90205e-08	0.0358882	0.52469	intron_variant	rs10819269
								9:129892457_A_T	0.0612531	0.0109004	1.91714e-08	0.0356162	0.560307	intron_variant	rs10819268
7:114024316_A_G	AllOA	[FOXP2]		15684	8	0.558477	Yes	7:114024316_A_G	-0.0274	0.0045	1.661e-09	0.127023	0.127023	intron_variant	rs12667224	AllOA.7:114024316_A_G
								7:114025385_A_C	-0.0274	0.0045	1.676e-09	0.127023	0.254047	intron_variant	rs13232831
								7:114029863_A_G	0.0274	0.0045	1.563e-09	0.127023	0.38107	intron_variant	rs10953758
								7:114037958_A_G	-0.0272	0.0046	2.811e-09	0.0452058	0.426276	intron_variant	rs6942634
								7:114031014_C_T	0.0271	0.0046	2.898e-09	0.0397647	0.466041	intron_variant	rs1818999
								7:114023767_A_G	0.0269	0.0046	3.927e-09	0.0308121	0.496853	intron_variant	rs13225495
								7:114027269_G_T	0.0269	0.0046	3.725e-09	0.0308121	0.527665	intron_variant	rs1852470
								7:114039451_A_C	0.0269	0.0046	3.884e-09	0.0308121	0.558477	intron_variant	rs12534017
10:73767859_A_G	THR	[CHST3]		22915	8	0.524864	No	10:73767859_A_G	0.0742	0.011	1.699e-11	0.137254	0.137254	missense_variant	rs3740129	THR.10:73767859_A_G	CHST3(6)	CHST3(Cells_Transformed_fibroblasts,Colon_Sigmoid,Colon_Transverse,Esophagus_Mucosa,Pancreas,Testis)
								10:73789033_C_G	-0.075	0.0112	2.543e-11	0.100375	0.237629	regulatory_region_variant	rs1245535
								10:73790774_A_G	0.0727	0.0109	2.191e-11	0.0820496	0.319678	regulatory_region_variant	rs1245532
								10:73788533_A_G	-0.0745	0.0113	3.67e-11	0.0509514	0.37063	TF_binding_site_variant	rs1271934
								10:73784025_C_G	-0.0743	0.0113	3.988e-11	0.0453625	0.415992	intergenic_variant	rs1245518
								10:73786897_A_G	-0.0715	0.0109	4.695e-11	0.0396908	0.455683	regulatory_region_variant	rs1245523
								10:73790126_G_T	0.0713	0.0109	5.185e-11	0.0352075	0.49089	regulatory_region_variant	rs1245533
								10:73787602_A_G	-0.0738	0.0113	5.46e-11	0.0339738	0.524864	regulatory_region_variant	rs1245524
22:38195796_A_G	THR	snoU13--[]-H1F0		41129	10	0.478637	No	22:38195796_A_G	-0.0772	0.012	1.278e-10	0.0949964	0.0949964	intergenic_variant	rs12160491	THR.22:38195796_A_G	TRIOBP(22),GCAT(10),GALR3(1)	TRIOBP(Adipose_Subcutaneous,Adipose_Visceral_Omentum,Adrenal_Gland,Brain_Amygdala,Brain_Caudate_basal_ganglia,Brain_Cortex,Brain_Hypothalamus,Brain_Putamen_basal_ganglia,Brain_Substantia_nigra,Cells_EBV-transformed_lymphocytes,Cells_Transformed_fibroblasts,Colon_Sigmoid,Colon_Transverse,Esophagus_Gastroesophageal_Junction,Heart_Left_Ventricle,Muscle_Skeletal,Nerve_Tibial,Ovary,Small_Intestine_Ter…
								22:38195819_A_C	0.0768	0.012	1.594e-10	0.0767587	0.171755	intergenic_variant	rs12160528
								22:38187778_A_C	0.076	0.012	2.399e-10	0.0502819	0.222037	regulatory_region_variant	rs8142595
								22:38154690_A_G	-0.0769	0.0122	3.329e-10	0.0422089	0.264246	intron_variant	rs4821706
								22:38188284_A_C	0.075	0.0119	2.503e-10	0.0411157	0.305362	regulatory_region_variant	rs13057823
								22:38184685_A_G	-0.0742	0.0118	3.856e-10	0.037293	0.342655	downstream_gene_variant	rs13055462
								22:38183997_A_G	0.0741	0.0118	3.953e-10	0.035365	0.37802	downstream_gene_variant	rs8136037
								22:38184872_C_T	0.074	0.0118	4.29e-10	0.0335392	0.411559	downstream_gene_variant	rs13056052
								22:38185971_A_G	-0.074	0.0118	4.245e-10	0.0335392	0.445098	downstream_gene_variant	rs8136757
								22:38185994_G_T	-0.074	0.0118	4.223e-10	0.0335392	0.478637	downstream_gene_variant	rs8137848
11:47974373_A_C	KneeHipOA	RP11-793I11.1--[]--PTPRJ		526418	9	0.367175	No	11:47974373_A_C	0.0388	0.0067	7.278e-09	0.0786836	0.0786836	intergenic_variant	rs1631174	KneeHipOA.11:47974373_A_C
								11:47451517_G_T	0.0411	0.0072	1.021e-08	0.0524374	0.131121	upstream_gene_variant	rs9734013
								11:47969152_C_T	0.0382	0.0067	1.066e-08	0.0470581	0.178179	intergenic_variant	rs1681630
								11:47960210_C_T	-0.0378	0.0067	1.458e-08	0.0335532	0.211732	intergenic_variant	rs1227995
								11:47447955_C_G	-0.0388	0.0069	2.107e-08	0.0310886	0.242821	5_prime_UTR_variant	rs7948705
								11:47448685_C_T	-0.0388	0.0069	2.141e-08	0.0310886	0.27391	upstream_gene_variant	rs4753000
								11:47449378_A_G	-0.0388	0.0069	2.127e-08	0.0310886	0.304998	upstream_gene_variant	rs7101772
								11:47449544_C_T	0.0388	0.0069	2.082e-08	0.0310886	0.336087	upstream_gene_variant	rs7105122
								11:47450318_A_T	-0.0388	0.0069	2.11e-08	0.0310886	0.367175	upstream_gene_variant	rs7105907
3:11643465_C_T	THR	[VGLL4]		3456	6	0.363505	Yes	3:11643465_C_T	-0.1504	0.0254	3.34e-09	0.0774542	0.0774542	missense_variant	rs2276749	THR.3:11643465_C_T	VGLL4(1)	VGLL4(Whole_Blood)
								3:11642259_A_C	-0.1489	0.0253	4.094e-09	0.0627464	0.140201	intron_variant	rs6799718
								3:11642694_A_G	-0.1488	0.0253	4.128e-09	0.0613251	0.201526	intron_variant	rs12633581
								3:11645715_C_T	0.1486	0.0253	4.103e-09	0.0585811	0.260107	intron_variant	rs6786146
								3:11645585_A_G	-0.1482	0.0253	4.793e-09	0.0534658	0.313573	intron_variant	rs6810015
								3:11642277_C_T	-0.1479	0.0253	5.162e-09	0.0499327	0.363505	intron_variant	rs2117870
11:12794530_A_C	HandOA	[TEAD1]		74736	5	0.317837	Yes	11:12794530_A_C	0.0823	0.0124	3.752e-11	0.125478	0.125478	intron_variant	rs3993110	HandOA.11:12794530_A_C
								11:12787048_C_T	0.0815	0.0125	6.443e-11	0.0586351	0.184113	intron_variant	rs7480572
								11:12719794_A_G	0.0857	0.0132	8.511e-11	0.051319	0.235432	intron_variant	rs7105783
								11:12787049_A_G	-0.0809	0.0125	9.78e-11	0.0429768	0.278409	intron_variant	rs7482524
								11:12781659_A_G	0.0801	0.0124	1.244e-10	0.039428	0.317837	intron_variant	rs7114040
7:101775597_A_G	TJR	[CUX1]		126748	5	0.293889	Yes	7:101775597_A_G	0.0591	0.0102	7.116e-09	0.100558	0.100558	intron_variant	rs116934101	TJR.7:101775597_A_G
								7:101865834_C_G	-0.0538	0.0094	1.079e-08	0.0621144	0.162672	intron_variant	rs73187849
								7:101874341_A_G	0.0534	0.0094	1.469e-08	0.0487563	0.211428	intron_variant	rs113484852
								7:101867824_A_T	-0.0532	0.0094	1.571e-08	0.0432259	0.254654	intron_variant	rs73187850
								7:101747593_D_I	-0.0596	0.0106	2.212e-08	0.0392349	0.293889	intron_variant	rs371174192
2:633063_A_G	KneeHipOA	AC093326.3--[]--TMEM18		2993	3	0.22148	No	2:633063_A_G	0.0498	0.0081	6.385e-10	0.107507	0.107507	intergenic_variant	rs74676797	KneeHipOA.2:633063_A_G
								2:630070_C_T	-0.0495	0.0081	8.908e-10	0.0857021	0.193209	intergenic_variant	rs66906321
								2:630075_C_T	0.0487	0.0081	1.614e-09	0.0471392	0.240348	intergenic_variant	rs73139123
18:77950448_C_T	AllOA	[PARD6G]		1	1	0.202311	Yes	18:77950448_C_T	1.2877	0.2219	6.557e-09	0.202311	0.202311	intron_variant	rs1039257158	AllOA.18:77950448_C_T
7:137143697_A_C	KneeHipOA	[DGKI]		2559	2	0.149515	No	7:137958507_A_C	-0.314	0.0729	1.645e-05	0.0998452	0.0998452	intergenic_variant	rs570536684	KneeHipOA.7:137143697_A_C
								7:137955948_C_G	0.2948	0.0716	3.854e-05	0.0496696	0.149515	intergenic_variant	rs185971677
3:188311659_A_G	HipOA	[LPP]	3:188341437_A_G	14350	2	0.132702	Yes	3:188311659_A_G	1.91886	0.296429	9.59119e-11	0.0718625	0.0718625	intron_variant	rs747952496	HipOA.3:188311659_A_G
								3:188297309_C_T	-1.728	0.280122	6.88415e-10	0.0608397	0.132702	intron_variant	rs758236099
12:48420214_C_T	TKR	RP1-228P16.4-[]--SENP1		1	1	0.0751441	No	12:48420214_C_T	0.1038	0.0166	4.411e-10	0.0751441	0.0751441	upstream_gene_variant	rs7967762	TKR.12:48420214_C_T	PFKM(2),COL2A1(1)	PFKM(Muscle_Skeletal,Skin_Sun_Exposed_Lower_leg),COL2A1(Testis)
4:121584282_G_T	AllOA	RP11-501E14.1--[]--PRDM5		NA	0	0	-	-	-	-	-	-	-	-	-	AllOA.4:121584282_G_T
19:9943264_C_T	KneeHipOA	UBL5-[]-CTD-2623N2.11	19:10752968_A_G	NA	0	-	-	-	-	-	-	-	-			KneeHipOA.19:9943264_C_T
3:187051013_C_T	HipOA	MASP1--[]--RTP4		NA	0	0	-	-	-	-	-	-	-	-	-	HipOA.3:187051013_C_T
Previously reported
19:55879672_C_T	THR	[IL11]		1	1	0.999999	Yes	19:55879672_C_T	0.3283	0.0365	2.492e-19	0.999999	0.999999	missense_variant	rs4252548
19:41833784_A_G	TJR	[TGFB1]		1	1	0.99968	Yes	19:41833784_A_G	0.188	0.0298	2.721e-10	0.99968	0.99968	intron_variant	rs75621460
4:103188709_C_T	AllOA	[SLC39A8]		1	1	0.963611	Yes	4:103188709_C_T	0.0783	0.0093	3.248e-17	0.963611	0.963611	missense_variant	rs13107325
6:76164589_A_C	THR	[FILIP1]		23741	2	0.999988	Yes	6:76164589_A_C	0.1968	0.0175	1.921e-29	0.853174	0.853174	intron_variant	rs12209223
								6:76188330_A_C	0.1907	0.0172	1.986e-28	0.146815	0.999988	intron_variant	rs12211255
7:18436337_A_G	HipOA	[HDAC9]		26344	2	0.999956	Yes	7:18436337_A_G	0.2317	0.0325	1.049e-12	0.84078	0.84078	intron_variant	rs111844273
								7:18409993_A_C	-0.2231	0.0324	5.431e-12	0.159176	0.999956	intron_variant	rs11764536
7:128843410_C_T	THR	[SMO]		89715	2	0.973324	No	7:128843410_C_T	1.1947	0.1759	1.113e-11	0.896396	0.896396	missense_variant	rs143083812
								7:128933125_G_T	-1.0651	0.1742	9.641e-10	0.076928	0.973324	intron_variant	rs560613515
12:124801226_C_T	TJR	FAM101A-[]-NCOR2		3140	3	0.996886	No	12:124801226_C_T	0.0718	0.0096	5.701e-14	0.805357	0.805357	downstream_gene_variant	rs1809889
								12:124799642_C_T	-0.0721	0.01	4.527e-13	0.116118	0.921475	3_prime_UTR_variant	rs4765540
								12:124798086_A_G	-0.0722	0.0101	7.453e-13	0.0754108	0.996886	intron_variant	rs10846653
12:28025196_A_C	THR	RN7SKP15--[]--RP11-993B23.1		10226	3	0.963065	No	12:28025196_A_C	-0.1511	0.0132	2.533e-30	0.872596	0.872596	intergenic_variant	rs10843013
								12:28014970_G_T	0.1533	0.0137	3.842e-29	0.0489026	0.921498	regulatory_region_variant	rs10492367
								12:28015501_C_G	0.1531	0.0137	4.36e-29	0.0415665	0.963065	regulatory_region_variant	rs11049206
4:13039440_A_G	THR	RP11-22A3.1--[]--RNU6-962P		10893	3	0.9625	No	4:13039440_A_G	0.0826	0.0111	1.226e-13	0.826521	0.826521	intergenic_variant	rs1913707
								4:13050333_C_T	-0.0804	0.0113	1.283e-12	0.0785408	0.905062	upstream_gene_variant	rs1515405
								4:13043758_A_G	0.0799	0.0113	1.569e-12	0.057438	0.9625	intergenic_variant	rs16888064
9:117840742_C_G	THR	[TNC]	9:116916214_A_C & 9:118343026_A_G	16170	3	0.965987	Yes	9:117840742_C_G	0.100214	0.0111011	1.75892e-19	0.805204	0.805204	intron_variant	rs1330349
								9:117856912_A_T	0.0976805	0.011101	1.37767e-18	0.105999	0.911203	intron_variant	rs1929395
								9:117840837_A_T	-0.0977052	0.011201	2.71249e-18	0.0547836	0.965987	intron_varian	rs1330350
17:2167690_A_C	AllOA	[SMG6]		161330	3	0.955276	No	17:2167690_A_C	0.0423	0.006	2.737e-12	0.693888	0.693888	intron_variant	rs216175	AllOA.17:2167690_A_C	SMG6(2)	SMG6(Brain_Cortex,Nerve_Tibial)
								17:2067737_A_C	0.0422	0.0062	7.08e-12	0.132663	0.826551	intron_variant	rs9892559
								17:2229067_C_T	-0.0355	0.0052	1.211e-11	0.128725	0.955276	intron_variant	rs216210
6:26098474_C_T	HipOA	[HFE]		205277	5	0.950268	No	6:26098474_C_T	-0.1059	0.0177	2.215e-09	0.295805	0.295805	3_prime_UTR_variant	rs79220007	HipOA.6:26098474_C_T	U91328.19(1)	U91328.19(Stomach)
								6:26072992_C_T	0.1066	0.0179	2.37e-09	0.253039	0.548844	intergenic_variant	rs144861591
								6:26093141_A_G	0.1049	0.0177	2.923e-09	0.211815	0.760659	missense_variant *	rs1800562
								6:25918225_C_T	-0.1036	0.0179	7.158e-09	0.0952786	0.855938	intron_variant	rs80215559
								6:26123502_C_T	-0.1047	0.0181	7.702e-09	0.0943302	0.950268	intron_variant	rs115740542
9:116916214_A_C	KneeHipOA	KIF12--[]-COL27A1	9:117840742_C_G	19550	6	0.988745	No	9:116916214_A_C	0.0462189	0.0065003	1.15816e-12	0.309825	0.309825	upstream_gene_variant	rs72760655
								9:116929327_C_T	-0.0448716	0.00640028	2.36827e-12	0.15144	0.461265	intron_variant	rs737142
								9:116935696_C_G	-0.0448662	0.00640028	2.38256e-12	0.150548	0.611813	intron_variant	rs7023177
								9:116934860_C_T	0.0447552	0.00640028	2.69638e-12	0.133349	0.745163	intron_variant	rs12552028
								9:116935688_C_T	0.0446758	0.00640028	2.94572e-12	0.122289	0.867451	intron_variant	rs7023173
								9:116935764_C_G	-0.0446683	0.00640028	2.97029e-12	0.121293	0.988745	intron_variant	rs7023208
15:58334244_A_T	HandOA	[ALDH1A2]		15933	6	0.990358	Yes	15:58334244_A_T	-0.1043	0.0124	4.875e-17	0.295143	0.295143	intron_variant	rs11071366
								15:58334126_A_G	0.1036	0.0124	7.782e-17	0.184181	0.479324	intron_variant	rs11071365
								15:58336426_A_T	0.1034	0.0124	9.032e-17	0.161059	0.640383	intron_variant	rs35246600
								15:58336000_C_T	-0.1033	0.0124	8.94e-17	0.150626	0.791009	intron_variant	rs4238326
								15:58338998_A_T	-0.1033	0.0124	1.015e-16	0.150626	0.941635	intron_variant	rs4646576
								15:58323065_C_T	0.1016	0.0124	3.215e-16	0.0487228	0.990358	intron_variant	rs10851633
2:70717653_A_G	AllOA	[TGFA]		6218	6	0.96548	Yes	2:70717653_A_G	0.0357	0.0045	4.048e-15	0.27031	0.27031	intron_variant	rs3771501	AllOA.2:70717653_A_G	TGFA(2)	TGFA(Brain_Anterior_cingulate_cortex_BA24,Brain_Cortex)
								2:70712802_C_T	0.0355	0.0045	5.82e-15	0.19021	0.460521	intron_variant	rs2862851
								2:70718695_C_T	0.0355	0.0045	6.165e-15	0.19021	0.650731	intron_variant	rs3755381
								2:70714793_C_T	0.0354	0.0045	6.712e-15	0.159677	0.810408	intron_variant	rs7571789
								2:70716599_C_T	0.0351	0.0045	1.087e-14	0.0947439	0.905152	intron_variant	rs2902345
								2:70719020_C_G	0.0356	0.0046	5.553e-15	0.0603284	0.96548	intron_variant	rs3755380
11:65342981_A_G	THR	FAM89B-[]-EHBP1L1		20433	10	0.996735	No	11:65342981_A_G	0.0921	0.0125	2.144e-13	0.171608	0.171608	upstream_gene_variant	rs67924081	THR.11:65342981_A_G	SSSCA1-AS1(7),MALAT1(1),FAM89B(1),LTBP3(1)	SSSCA1-AS1(Adipose_Subcutaneous,Artery_Tibial,Cells_EBV-transformed_lymphocytes,Colon_Sigmoid,Esophagus_Gastroesophageal_Junction,Muscle_Skeletal,Thyroid),MALAT1(Muscle_Skeletal),FAM89B(Muscle_Skeletal),LTBP3(Nerve_Tibial)
								11:65332273_C_T	-0.0911	0.0124	2.029e-13	0.145936	0.317544	downstream_gene_variant	rs2510078
								11:65322548_C_T	-0.0911	0.0125	3.562e-13	0.0956892	0.413234	intron_variant	rs12270054
								11:65323725_A_G	-0.0911	0.0125	3.504e-13	0.0956892	0.508923	intron_variant	rs10896015
								11:65339346_C_T	-0.091	0.0125	3.421e-13	0.0902917	0.599214	3_prime_UTR_variant	rs1194104
								11:65336544_A_C	-0.0908	0.0125	3.593e-13	0.0804083	0.679623	upstream_gene_variant	rs1194076
								11:65337714_G_T	-0.0908	0.0125	3.53e-13	0.0804083	0.760031	non_coding_transcript_exon_variant	rs1784220
								11:65337715_A_T	0.0908	0.0125	3.541e-13	0.0804083	0.840439	non_coding_transcript_exon_variant	rs59286748
								11:65338034_A_G	0.0908	0.0125	3.419e-13	0.0804083	0.920848	5_prime_UTR_variant	rs1151496
								11:65336158_C_T	-0.0907	0.0125	3.653e-13	0.0758872	0.996735	upstream_gene_variant	rs1194077
11:66872320_C_T	THR	RHOD--[]--KDM2A		312405	6	0.942464	No	11:66872320_C_T	-0.1478	0.0234	2.644e-10	0.412154	0.412154	intergenic_variant	rs34560402	THR.11:66872320_C_T	KDM2A(2)	KDM2A(Artery_Aorta,Artery_Tibial)
								11:67076064_A_G	-0.1471	0.0236	4.462e-10	0.247215	0.659369	intron_variant	rs34695471
								11:67184725_A_G	-0.1272	0.0209	1.097e-09	0.0944035	0.753772	non_coding_transcript_exon_variant	rs61734601
								11:67097778_C_T	0.1262	0.0208	1.331e-09	0.0840489	0.837821	intergenic_variant	rs76335321
								11:67024534_C_T	-0.1266	0.021	1.627e-09	0.0670517	0.904873	3_prime_UTR_variant	rs7952436
								11:66899619_A_G	0.1228	0.0207	3.056e-09	0.0375917	0.942464	intron_variant	rs56088284
20:34025756_A_G	KneeOA	[GDF5]		1	1	0.940538	Yes	20:34025756_A_G	0.0722	0.0072	1.012e-23	0.940538	0.940538	5_prime_UTR_variant	rs143384	KneeOA.20:34025756_A_G	UQCC1(2),GDF5(4)	UQCC1(Artery_Aorta,Cells_EBV-transformed_lymphocytes),GDF5(Brain_Putamen_basal_ganglia,Colon_Sigmoid,Esophagus_Gastroesophageal_Junction,Thyroid)
6:55638258_C_T	THR	[BMP5]		1318	2	0.934184	Yes	6:55638258_C_T	0.1357	0.0184	1.729e-13	0.542759	0.542759	intron_variant	rs9475400
								6:55636940_A_G	-0.1298	0.0177	2.434e-13	0.391425	0.934184	intron_variant	rs80287694
15:67366488_C_G	HipOA	[SMAD3]		5594	9	0.928139	Yes	15:67366488_C_G	0.0798	0.0097	1.85e-16	0.361447	0.361447	intron_variant	rs12908498	HipOA.15:67366488_C_G	SMAD3(1)	SMAD3(Muscle_Skeletal)
								15:67370506_C_G	0.076	0.0093	2.939e-16	0.222733	0.58418	intron_variant	rs12901372
								15:67368659_C_T	-0.0741	0.0092	8.263e-16	0.0850826	0.669263	intron_variant	rs28613758
								15:67367634_A_C	0.0734	0.0092	1.48e-15	0.0462884	0.715551	intron_variant	rs1498506
								15:67367706_A_C	0.0734	0.0092	1.463e-15	0.0462884	0.76184	intron_variant	rs1498507
								15:67364912_A_C	-0.0733	0.0092	1.476e-15	0.0424531	0.804293	intron_variant	rs7163797
								15:67365622_A_G	0.0733	0.0092	1.474e-15	0.0424531	0.846746	intron_variant	rs10518707
								15:67367184_C_T	0.0733	0.0092	1.643e-15	0.0424531	0.889199	intron_variant	rs7178381
								15:67366833_A_T	-0.0732	0.0092	1.736e-15	0.0389403	0.928139	intron_variant	rs7177795
12:59289349_C_T	THR	[LRIG3]		17298	13	0.925549	Yes	12:59289349_C_T	0.1593	0.0222	7.206e-13	0.276125	0.276125	intron_variant	rs17120227
								12:59280992_A_G	0.161	0.0229	2.193e-12	0.100962	0.377087	intron_variant	rs12146851
								12:59297986_C_T	0.1587	0.0227	3.062e-12	0.0765869	0.453674	intron_variant	rs10877185
								12:59287980_A_G	0.1579	0.0227	3.787e-12	0.0600745	0.513749	intron_variant	rs11172801
								12:59296283_C_T	-0.1569	0.0226	4.014e-12	0.0546652	0.568414	intron_variant	rs11172812
								12:59295672_A_G	-0.1567	0.0226	4.554e-12	0.051447	0.619861	intron_variant	rs2167030
								12:59298290_A_G	0.1567	0.0226	4.462e-12	0.051447	0.671308	intron_variant	rs11172818
								12:59295716_A_G	-0.1565	0.0226	4.763e-12	0.048422	0.71973	intron_variant	rs11172811
								12:59290279_G_T	-0.1571	0.0227	4.028e-12	0.0471801	0.76691	intron_variant	rs11172805
								12:59298107_A_G	0.1568	0.0227	4.578e-12	0.0431069	0.810017	intron_variant	rs11172817
								12:59293597_A_G	0.1565	0.0227	5.135e-12	0.0393922	0.849409	intron_variant	rs11172808
								12:59295453_A_G	-0.1564	0.0227	5.221e-12	0.038228	0.887637	intron_variant	rs1020031
								12:59289598_A_G	-0.1632	0.0237	6.095e-12	0.0379118	0.925549	intron_variant	rs79056043
5:170871074_A_G	KneeHipOA	[FGF18]		7565	4	0.920308	Yes	5:170871074_A_G	-0.0374	0.0061	8.956e-10	0.533249	0.533249	intron_variant	rs3884606
								5:170863509_C_T	-0.0361	0.0061	3.275e-09	0.147847	0.681096	intron_variant	rs4076077
								5:170863653_A_T	0.0361	0.0061	3.251e-09	0.147847	0.828942	intron_variant	rs4074237
								5:170864239_A_G	0.0356	0.0061	5.474e-09	0.0913655	0.920308	intron_variant	rs4073716
9:119324929_C_G	THR	[ASTN2]	9:118343026_A_G	49974	9	0.910759	Yes	9:119313486_A_G	-0.0973754	0.0111012	1.76179e-18	0.213395	0.213395	intron_variant	rs1895062
								9:119324929_C_G	0.0969592	0.0111012	2.45628e-18	0.153842	0.367237	intron_variant	rs1321917
								9:119314851_C_T	0.0966469	0.0111012	3.14866e-18	0.12046	0.487697	intron_variant	rs1407243
								9:119345083_C_T	-0.0963681	0.0111012	3.92725e-18	0.0968938	0.584591	non_coding_transcript_exon_variant	rs7856625
								9:119344528_C_T	-0.096067	0.0111012	4.98336e-18	0.0766466	0.661237	non_coding_transcript_exon_variant	rs2208562
								9:119328189_C_T	0.0959297	0.0111012	5.55357e-18	0.0688933	0.730131	intron_variant	rs10759849
								9:119341037_A_G	0.0958824	0.0111012	5.76407e-18	0.0664105	0.796541	intron_variant	rs11787627
								9:119338483_C_T	0.0958694	0.0111012	5.82384e-18	0.0657441	0.862285	intron_variant	rs10759850
								9:119363460_G_T	0.0963266	0.0112012	7.99471e-18	0.048474	0.910759	intron_variant	rs7847553
9:4291928_A_C	KneeHipOA	[GLIS3]		15634	5	0.910216	Yes	9:4291928_A_C	0.0417	0.0064	7.39e-11	0.728404	0.728404	intron_variant	rs10974438
								9:4290544_C_T	-0.0379	0.0062	8.129e-10	0.0556886	0.784093	intron_variant	rs10814915
								9:4282942_G_T	-0.0377	0.0062	1.361e-09	0.0457541	0.829847	intron_variant	rs3892354
								9:4295583_A_G	-0.0377	0.0062	1.108e-09	0.0457541	0.875601	intron_variant	rs10758594
								9:4298576_C_G	-0.0462	0.0077	2.075e-09	0.0346145	0.910216	intron_variant	rs12350099
1:103464210_C_T	HipOA	[COL11A1]		133415	13	0.905239	Yes	1:103464210_C_T	-0.0799	0.0092	2.769e-18	0.382867	0.382867	intron_variant	rs11164653
								1:103417203_C_G	0.0775	0.0091	2.144e-17	0.0894522	0.472319	intron_variant	rs2061708
								1:103409100_A_C	-0.077	0.0091	3.141e-17	0.0561584	0.528478	intron_variant	rs12046389
								1:103412960_G_T	0.0768	0.0091	3.908e-17	0.0466563	0.575134	intron_variant	rs10047217
								1:103401033_C_G	0.0767	0.0091	4.561e-17	0.042534	0.617668	intron_variant	rs3767273
								1:103408269_A_G	-0.0767	0.0091	4.242e-17	0.042534	0.660202	intron_variant	rs12045404
								1:103402735_C_T	-0.0766	0.0091	4.905e-17	0.0387807	0.698983	intron_variant	rs6682134
								1:103407871_G_T	-0.0766	0.0091	4.654e-17	0.0387807	0.737764	intron_variant	rs1841838
								1:103405357_C_G	0.0765	0.0091	5.252e-17	0.0353628	0.773126	intron_variant	rs984022
								1:103415282_C_T	0.0765	0.0091	5.858e-17	0.0353628	0.808489	intron_variant	rs7543705
								1:103407999_C_T	-0.0764	0.0091	6.002e-17	0.03225	0.840739	intron_variant	rs2622865
								1:103409317_C_T	0.0764	0.0091	5.598e-17	0.03225	0.872989	intron_variant	rs2616010
								1:103534448_C_T	0.0764	0.0091	4.707e-17	0.03225	0.905239	intron_variant	rs1591637
9:129375338_C_T	THR	[RP11-123K19.1]	9:129917824_A_G	37622	10	0.853054	No	9:129375338_C_T	-0.0813733	0.0115008	1.48999e-12	0.151497	0.151497	intron_variant	rs62578126	THR.9:129375338_C_T	LMX1B(3)	LMX1B(Adipose_Subcutaneous,Adipose_Visceral_Omentum,Artery_Tibial)
								9:129373110_C_G	-0.0809542	0.0115008	1.93645e-12	0.117236	0.268733	intron_variant	rs12377624
								9:129383900_A_G	-0.0809152	0.0115008	1.9842e-12	0.11448	0.383213	intron_variant	rs10760442
								9:129370576_A_G	-0.0808674	0.0115008	2.04413e-12	0.111192	0.494405	non_coding_transcript_exon_variant	rs2275241
								9:129386860_C_T	-0.0807242	0.0115008	2.23486e-12	0.101906	0.596311	intron_variant	rs62578127
								9:129377855_C_G	-0.0804577	0.0115008	2.63713e-12	0.0866757	0.682986	splice_region_variant	rs1336980
								9:129379230_C_G	-0.079625	0.0115008	4.40879e-12	0.052448	0.735434	intron_variant	rs10987373
								9:129353178_A_T	-0.0786864	0.0114008	5.13377e-12	0.0448593	0.780294	intron_variant	rs4083650
								9:129390800_C_T	-0.0792361	0.0115008	5.59446e-12	0.0415542	0.821848	intron_variant	rs3829849
								9:129355611_C_T	0.0780828	0.0114008	7.44249e-12	0.0312065	0.853054	intron_variant	rs7021365
17:59654593_A_G	THR	TBX4--[]--NACA2		2311	3	0.860704	No	17:59654593_A_G	-0.0935	0.0139	1.948e-11	0.320494	0.320494	intergenic_variant	rs7212908
								17:59652282_A_T	0.0939	0.014	1.795e-11	0.282963	0.603457	regulatory_region_variant	rs7222178
								17:59652288_A_C	0.0937	0.014	1.951e-11	0.257247	0.860704	regulatory_region_variant	rs7221010
17:67503653_A_G	THR	[MAP2K6]		3936	3	0.830707	Yes	17:67503653_A_G	-0.0704	0.0112	3.56e-10	0.312127	0.312127	intron_variant	rs2716212	THR.17:67503653_A_G	MAP2K6(1),RP1-193H18.2(1)	MAP2K6(Muscle_Skeletal),RP1-193H18.2(Muscle_Skeletal)
								17:67503501_A_G	0.0703	0.0112	3.637e-10	0.295152	0.607279	intron_variant	rs2521349
								17:67499717_C_T	0.0698	0.0112	4.559e-10	0.223428	0.830707	intron_variant	rs2521348
21:40017446_G_T	THR	[ERG]	21:40585633_A_G	6806	5	0.870851	Yes	21:40017446_G_T	0.0909209	0.0129009	1.81986e-12	0.402279	0.402279	intron_variant	rs9981408	THR.21:40017446_G_T	ERG(1)	ERG(Brain_Cortex)
								21:40019129_C_T	0.0892109	0.0129009	4.67498e-12	0.16003	0.562309	intron_variant	rs9976018
								21:40019473_G_T	0.0904124	0.0131009	5.15529e-12	0.147299	0.709608	intron_variant	rs9976458
								21:40013566_C_T	-0.088115	0.0129009	8.48148e-12	0.0894616	0.79907	intron_variant	rs62217511
								21:40012667_C_T	0.0910343	0.0134009	1.09707e-11	0.0717813	0.870851	intron_variant	rs76622165
11:76506572_A_T	KneeHipOA	[TSKU]		10693	9	0.703659	Yes	11:76506572_A_T	-0.038	0.0064	2.865e-09	0.22734	0.22734	intron_variant	rs1149620	KneeHipOA.11:76506572_A_T	GUCY2EP(6),RP11-672A2.1(7),RP11-21L23.4(8),TSKU(5),RP11-21L23.3(3),RP11-21L23.2(1)	GUCY2EP(Adipose_Subcutaneous,Adipose_Visceral_Omentum,Breast_Mammary_Tissue,Liver,Nerve_Tibial,Thyroid),RP11-672A2.1(Adipose_Subcutaneous,Adipose_Visceral_Omentum,Breast_Mammary_Tissue,Liver,Nerve_Tibial,Stomach,Thyroid),RP11-21L23.4(Adipose_Subcutaneous,Adipose_Visceral_Omentum,Breast_Mammary_Tissue,Colon_Transverse,Liver,Nerve_Tibial,Skin_Not_Sun_Exposed_Suprapubic,Thyroid),TSKU(Brain_Cerebella…
								11:76497432_C_G	-0.0377	0.0064	4.467e-09	0.172344	0.399683	intron_variant	rs1149613
								11:76505202_C_T	-0.0434	0.0076	1.145e-08	0.071599	0.471282	intron_variant	rs10899283
								11:76504732_A_G	0.0428	0.0076	1.826e-08	0.0457856	0.517068	intron_variant	rs10793195
								11:76495879_C_T	0.0362	0.0064	1.294e-08	0.0445955	0.561663	intron_variant	rs1149611
								11:76501857_C_T	0.0426	0.0076	1.872e-08	0.0395006	0.601164	intron_variant	rs10899281
								11:76500830_C_T	0.0425	0.0076	1.861e-08	0.0366989	0.637863	intron_variant	rs11236936
								11:76501705_C_T	0.0424	0.0076	2.039e-08	0.0341019	0.671965	intron_variant	rs4309181
								11:76504698_A_G	-0.0423	0.0076	2.657e-08	0.0316941	0.703659	intron_variant	rs10899282
16:53800200_C_T	KneeHipOA	[FTO]		9740	18	0.698511	Yes	16:53800200_C_T	0.0537	0.0061	1.454e-18	0.0714181	0.0714181	intron_variant	rs9940278
								16:53799985_A_T	0.0535	0.0061	1.954e-18	0.0535549	0.124973	intron_variant	rs9930397
								16:53799507_A_G	0.0534	0.0061	2.315e-18	0.0463948	0.171368	intron_variant	rs9937053
								16:53809123_C_T	0.0534	0.0061	3.349e-18	0.0463948	0.217763	intron_variant	rs55872725
								16:53800629_C_G	-0.0533	0.0061	2.439e-18	0.0402028	0.257966	intron_variant	rs9940646
								16:53800754_A_G	0.0533	0.0061	2.335e-18	0.0402028	0.298168	intron_variant	rs9940128
								16:53809247_A_G	0.0533	0.0061	2.223e-18	0.0402028	0.338371	intron_variant	rs1121980
								16:53799847_A_G	0.0532	0.0061	2.986e-18	0.0348466	0.373218	intron_variant	rs9937354
								16:53800568_A_G	0.0532	0.0061	2.746e-18	0.0348466	0.408064	intron_variant	rs9939973
								16:53800954_C_T	-0.0532	0.0061	4.619e-18	0.0348466	0.442911	intron_variant	rs1421085
								16:53801343_A_C	0.0532	0.0061	2.896e-18	0.0348466	0.477757	intron_variant	rs1421086
								16:53801549_C_T	0.0532	0.0061	2.697e-18	0.0348466	0.512604	intron_variant	rs9923147
								16:53801985_C_T	0.0532	0.0061	2.761e-18	0.0348466	0.547451	intron_variant	rs9923544
								16:53799905_A_G	-0.0531	0.0061	3.263e-18	0.0302121	0.577663	intron_variant	rs9928094
								16:53802494_C_T	0.0531	0.0061	5.256e-18	0.0302121	0.607875	intron_variant	rs11642015
								16:53803187_A_T	-0.0531	0.0061	3.025e-18	0.0302121	0.638087	intron_variant	rs1558901
								16:53803223_A_G	0.0531	0.0061	5.592e-18	0.0302121	0.668299	intron_variant	rs62048402
								16:53803574_A_T	0.0531	0.0061	5.246e-18	0.0302121	0.698511	intron_variant	rs1558902
3:52817675_A_G	THR	[ITIH1]		10005	5	0.684667	Yes	3:52817675_A_G	0.0932	0.0113	1.401e-16	0.228552	0.228552	intron_variant	rs3774354	THR.3:52817675_A_G	RP5-966M1.5(1),GLT8D1(1),GNL3(1)	RP5-966M1.5(Brain_Cerebellar_Hemisphere),GLT8D1(Brain_Frontal_Cortex_BA9),GNL3(Breast_Mammary_Tissue)
								3:52817778_A_G	0.0932	0.0113	1.353e-16	0.228552	0.457104	intron_variant	rs3774355
								3:52820981_A_T	-0.0923	0.0113	2.648e-16	0.119102	0.576205	missense_variant *	rs678
								3:52821177_A_C	-0.0913	0.0113	7.52e-16	0.0581593	0.634365	intron_variant	rs2286798
								3:52811172_C_G	-0.0903	0.0112	9.192e-16	0.0503021	0.684667	upstream_gene_variant	rs6792369
19:10752968_A_G	AllOA	[SLC44A2]	19:9943264_C_T	35038	14	0.579635	No	19:10752968_A_G	0.0315823	0.00490011	1.15422e-10	0.0568171	0.0568171	intron_variant	rs10405617	AllOA.19:10752968_A_G	SLC44A2(1),ILF3-AS1(3),ILF3(2)	SLC44A2(Adrenal_Gland),ILF3-AS1(Brain_Cortex,Nerve_Tibial,Testis),ILF3(Esophagus_Muscularis,Stomach)
								19:10756399_C_T	0.0315822	0.0049001	1.15438e-10	0.0568143	0.113631	downstream_gene_variant	rs1975163
								19:10748073_C_G	0.0313823	0.0049001	1.5094e-10	0.0437213	0.157353	intron_variant	rs3843750
								19:10775010_A_G	-0.0313822	0.0049001	1.5096e-10	0.0437155	0.201068	intron_variant	rs34046714
								19:10778647_A_G	0.0313821	0.0049001	1.50981e-10	0.0437098	0.244778	intron_variant	rs8099926
								19:10748121_C_T	-0.0313808	0.0049001	1.51247e-10	0.0436357	0.288414	intron_variant	rs3843751
								19:10745764_C_T	0.0312835	0.0049001	1.72231e-10	0.0384354	0.326849	intron_variant	rs2163832
								19:10766798_A_C	0.0312822	0.0049001	1.72526e-10	0.0383704	0.365219	intron_variant	rs10417412
								19:10774623_A_G	-0.0312822	0.0049001	1.72525e-10	0.0383704	0.40359	intron_variant	rs4435370
								19:10780802_A_G	-0.0312822	0.0049001	1.72531e-10	0.0383704	0.44196	intron_variant	rs2360942
								19:10758319_C_T	-0.0312592	0.0049001	1.77905e-10	0.0372387	0.479199	downstream_gene_variant	rs10408721
								19:10770292_A_G	0.0311823	0.0049001	1.97086e-10	0.0336972	0.512896	intron_variant	rs7248558
								19:10769974_C_T	0.0311805	0.0049001	1.9756e-10	0.0336185	0.546515	intron_variant	rs2360944
								19:10754905_G_T	-0.031169	0.0049001	2.00591e-10	0.0331206	0.579635	3_prime_UTR_variant	rs10948
8:130730280_A_C	THR	RP11-419K12.1--[]--RP11-274M4.1		17440	13	0.57829	No	8:130730280_A_C	-0.1086	0.0136	1.689e-15	0.0692796	0.0692796	intergenic_variant	rs11984666
								8:130731376_C_T	-0.1086	0.0136	1.693e-15	0.0692796	0.138559	intergenic_variant	rs4733725
								8:130723728_A_G	0.108	0.0136	2.338e-15	0.0488299	0.187389	regulatory_region_variant	rs4733724
								8:130728361_A_T	-0.108	0.0136	2.233e-15	0.0488299	0.236219	intergenic_variant	rs6986256
								8:130731244_A_C	0.108	0.0136	2.127e-15	0.0488299	0.285049	intergenic_variant	rs10956490
								8:130731402_C_T	-0.108	0.0136	2.131e-15	0.0488299	0.333879	intergenic_variant	rs4733726
								8:130725665_C_T	-0.1078	0.0136	2.59e-15	0.0434744	0.377353	regulatory_region_variant	rs6470764
								8:130718859_A_G	0.1085	0.0137	2.261e-15	0.0414353	0.418789	regulatory_region_variant	rs7814941
								8:130718020_A_G	-0.1081	0.0137	3.099e-15	0.0329284	0.451717	intergenic_variant	rs10808583
								8:130732739_C_T	0.1073	0.0136	3.011e-15	0.032547	0.484264	intergenic_variant	rs7815298
								8:130734461_G_T	-0.1073	0.0136	2.987e-15	0.032547	0.516811	intergenic_variant	rs2062078
								8:130733847_D_I	-0.122	0.0155	3.115e-15	0.0307583	0.547569	intergenic_variant	rs765002298
								8:130735460_C_T	-0.1072	0.0136	3.212e-15	0.0307211	0.57829	intergenic_variant	rs60228607
4:1760927_C_T	TJR	TACC3--[]--FGFR3		42993	7	0.535328	No	4:1760927_C_T	0.0823	0.0108	3.343e-14	0.16037	0.16037	intergenic_variant	rs1530586	TJR.4:1760927_C_T	TACC3(9),FGFR3(6),TMEM129(1),FAM53A(7),AC016773.1(2)	TACC3(Adipose_Subcutaneous,Brain_Cerebellar_Hemisphere,Brain_Cerebellum,Brain_Putamen_basal_ganglia,Colon_Transverse,Heart_Atrial_Appendage,Lung,Testis,Thyroid),FGFR3(Adrenal_Gland,Artery_Aorta,Breast_Mammary_Tissue,Heart_Atrial_Appendage,Nerve_Tibial,Stomach),TMEM129(Brain_Putamen_basal_ganglia),FAM53A(Breast_Mammary_Tissue,Esophagus_Mucosa,Liver,Pancreas,Small_Intestine_Terminal_Ileum,Thyroid,W…
								4:1758949_C_T	0.0816	0.0108	4.584e-14	0.0982001	0.25857	intergenic_variant	rs28699509
								4:1753424_A_G	-0.0807	0.0107	5.702e-14	0.0880164	0.346586	intergenic_variant	rs11724531
								4:1762287_A_G	-0.0811	0.0108	7.894e-14	0.0693546	0.415941	intergenic_variant	rs732754
								4:1755549_G_T	-0.0806	0.0108	6.76e-14	0.0490871	0.465028	intergenic_variant	rs13142863
								4:1757559_A_G	-0.0803	0.0108	1.048e-13	0.0399344	0.504962	regulatory_region_variant	rs2896518
								4:1719294_C_T	0.0799	0.0108	1.801e-13	0.0303651	0.535328	synonymous_variant	rs2236786
2:33423801_C_T	KneeHipOA	[LTBP1]		3160	3	0.518116	Yes	2:33423801_C_T	-0.0485	0.0074	4.873e-11	0.384226	0.384226	intron_variant	rs7581446	KneeHipOA.2:33423801_C_T	LTBP1(1)	LTBP1(Artery_Tibial)
								2:33424177_A_G	-0.0494	0.0078	2.135e-10	0.0975654	0.481791	intron_variant	rs7564806
								2:33421017_G_T	0.0379	0.0061	4.167e-10	0.0363251	0.518116	intron_variant	rs7584473
12:123732769_D_I	KneeOA	[C12orf65]		228828	8	0.487996	No	12:123732769_D_I	-0.0702	0.0112	3.359e-10	0.0790533	0.0790533	intron_variant	rs753350451	KneeOA.12:123732769_D_I	CDK2AP1(15),C12orf65(5),RP11-282O18.3(5),MPHOSPH9(6)	CDK2AP1(Adipose_Subcutaneous,Adipose_Visceral_Omentum,Artery_Aorta,Artery_Tibial,Cells_Transformed_fibroblasts,Colon_Transverse,Esophagus_Gastroesophageal_Junction,Esophagus_Mucosa,Esophagus_Muscularis,Nerve_Tibial,Pancreas,Skin_Not_Sun_Exposed_Suprapubic,Skin_Sun_Exposed_Lower_leg,Small_Intestine_Terminal_Ileum,Stomach),C12orf65(Adipose_Visceral_Omentum,Esophagus_Gastroesophageal_Junction,Esopha…
								12:123731054_D_I	0.0688	0.011	3.671e-10	0.0715982	0.150651	intron_variant	rs78788984
								12:123742692_D_I	0.0688	0.011	3.507e-10	0.0715982	0.22225	downstream_gene_variant	rs63406760
								12:123698518_G_T	-0.0687	0.011	4.49e-10	0.0676543	0.289904	intron_variant	rs1790133
								12:123698519_G_T	0.0687	0.011	4.49e-10	0.0676543	0.357558	intron_variant	rs1790132
								12:123620268_C_G	0.0678	0.0109	5.689e-10	0.0573529	0.414911	intron_variant	rs1619561
								12:123849096_C_G	0.0683	0.0111	7.073e-10	0.0385468	0.453458	non_coding_transcript_exon_variant	rs7485502
								12:123648139_D_I	-0.0687	0.0112	7.926e-10	0.0345384	0.487996	intron_variant	rs5801505
1:150214028_D_I	AllOA	RNU2-17P-[]--RP4-790G17.7		64713	2	0.477983	No	1:150214028_D_I	0.0361	0.0059	8.577e-10	0.446281	0.446281	downstream_gene_variant	rs78390735
								1:150278741_D_I	-0.0318	0.0056	1.245e-08	0.0317025	0.477983	intron_variant	rs10623734
1:183901966_C_T	TJR	[COLGALT2]	1:184014593_C_G	42412	8	0.477684	No	1:183901966_C_T	0.0494486	0.00920037	7.67417e-08	0.104446	0.104446	intron_variant	rs10797923	TJR.1:183901966_C_T	COLGALT2(1)	COLGALT2(Cells_Transformed_fibroblasts)
								1:183908813_A_G	0.0508151	0.00950037	8.8565e-08	0.0937217	0.198168	intron_variant	rs10911472
								1:183906245_C_T	-0.0501119	0.00950036	1.32943e-07	0.0633085	0.261477	3_prime_UTR_variant	rs11583641
								1:183911602_C_T	-0.0494472	0.00940038	1.43958e-07	0.0580486	0.319525	intron_variant	rs730601
								1:183912319_A_C	-0.0490633	0.00940037	1.79605e-07	0.0468882	0.366413	intron_variant	rs734657
								1:183898790_C_T	0.0473611	0.00910035	1.94708e-07	0.0420661	0.408479	downstream_gene_variant	rs7522001
								1:183941164_A_C	0.0470225	0.00910034	2.3773e-07	0.0346985	0.443178	intron_variant	rs4651159
								1:183941202_C_G	0.0470127	0.00910034	2.39112e-07	0.0345063	0.477684	intron_variant	rs4651160
6:45384018_C_T	THR	[RUNX2]		750440	8	0.467533	No	6:45384018_C_T	-0.0813	0.0114	9.161e-13	0.0947884	0.0947884	intron_variant	rs17288390	THR.6:45384018_C_T	SUPT3H(1)	SUPT3H(Testis)
								6:45374183_A_G	-0.0807	0.0114	1.22e-12	0.0652886	0.160077	intron_variant	rs1997995
								6:45374608_A_T	0.0807	0.0114	1.26e-12	0.0652886	0.225366	intron_variant	rs10948234
								6:45371166_C_T	0.0797	0.0113	2.112e-12	0.0540139	0.27938	intron_variant	rs7749637
								6:45371553_A_T	0.0797	0.0113	2.044e-12	0.0540139	0.333393	intron_variant	rs7770471
								6:45368797_A_G	0.0795	0.0113	2.33e-12	0.0477002	0.381094	intron_variant	rs9296459
								6:44633578_A_G	-0.078	0.0111	2.221e-12	0.0443013	0.425395	TF_binding_site_variant	rs1767790
								6:45367617_C_T	-0.0793	0.0113	2.668e-12	0.0421376	0.467533	intron_variant	rs72862937
16:69955690_A_G	KneeOA	[WWP2]		1	1	0.445223	Yes	16:69955690_A_G	-0.0523	0.0072	3.128e-13	0.445223	0.445223	intron_variant	rs34195470	KneeOA.16:69955690_A_G	CLEC18A(2),PDXDC2P(2)	CLEC18A(Adipose_Subcutaneous,Ovary),PDXDC2P(Brain_Cerebellum,Brain_Hippocampus)
1:219644224_A_G	TJR	RP11-95P13.1--[]--RP11-95P13.2		101515	7	0.3683	No	1:219644224_A_G	0.0712	0.0091	4.49e-15	0.117314	0.117314	intergenic_variant	rs2605100	TJR.1:219644224_A_G	RP11-392O17.1(2)	RP11-392O17.1(Adipose_Subcutaneous,Skin_Sun_Exposed_Lower_leg)
								1:219649771_G_T	0.0694	0.009	1.676e-14	0.0483532	0.165668	regulatory_region_variant	rs1340098
								1:219741820_A_G	0.0709	0.0092	1.345e-14	0.0475909	0.213259	intergenic_variant	rs2820444
								1:219642109_A_C	-0.0701	0.0091	9.946e-15	0.0459796	0.259238	intergenic_variant	rs2605097
								1:219643649_A_G	0.0685	0.0089	1.601e-14	0.0428308	0.302069	intergenic_variant	rs2605098
								1:219642518_A_C	-0.0683	0.0089	1.77e-14	0.0360487	0.338118	intergenic_variant	rs1982499
								1:219640305_C_G	0.0696	0.0091	1.687e-14	0.0301825	0.3683	intergenic_variant	rs2605091
6:33046742_C_T	KneeHipOA	[HLA-DPA1]		8759	5	0.322741	No	6:33046742_C_T	0.0461	0.0079	5.706e-09	0.106917	0.106917	intron_variant	rs2856821	KneeHipOA.6:33046742_C_T	HLA-DPB1(1)	HLA-DPB1(Brain_Anterior_cingulate_cortex_BA24)
								6:33055501_C_T	-0.0465	0.008	7.141e-09	0.0946852	0.201602	downstream_gene_variant	rs9277552
								6:33048628_A_C	0.0511	0.009	1.462e-08	0.0488581	0.25046	missense_variant	rs1042136
								6:33050144_C_T	-0.0594	0.0106	2.146e-08	0.0374901	0.28795	intron_variant	rs9277369
								6:33048102_C_T	-0.056	0.01	2.337e-08	0.0347915	0.322741	intron_variant	rs3130169
12:94136009_C_G	KneeHipOA	[CRADD]		31211	5	0.246846	Yes	12:94136009_C_G	0.0422	0.0061	4.835e-12	0.0772942	0.0772942	intron_variant	rs7953280	KneeHipOA.12:94136009_C_G	RP11-887P2.5(1)	RP11-887P2.5(Pancreas)
								12:94151844_C_T	0.0418	0.0061	5.976e-12	0.0492308	0.126525	intron_variant	rs4144499
								12:94167220_C_T	0.0418	0.0061	6.062e-12	0.0492308	0.175756	intron_variant	rs2171126
								12:94141259_C_T	-0.0416	0.0061	9.11e-12	0.0393534	0.215109	intron_variant	rs10161389
								12:94141772_A_T	0.0434	0.0064	1.084e-11	0.0317367	0.246846	intron_variant	rs4144503
11:28829882_A_C	KneeHipOA	[RP11-115J23.1]		18518	3	0.212777	Yes	11:28829882_A_C	0.0382	0.0062	6.787e-10	0.148514	0.148514	intron_variant	rs1517572
								11:28848400_C_G	0.0361	0.0061	3.47e-09	0.0336854	0.1822	intron_variant	rs2959131
								11:28840418_G_T	0.036	0.0061	3.661e-09	0.0305775	0.212777	intron_variant	rs1517564
15:50759428_A_G	KneeOA	[USP8]		41505	4	0.192691	Yes	15:50759428_A_G	0.0562	0.0092	8.73e-10	0.0975499	0.0975499	intron_variant	rs4380013	KneeOA.15:50759428_A_G	USP8(6),RP11-562A8.1(1),RP11-562A8.5(1)	USP8(Adipose_Subcutaneous,Artery_Aorta,Cells_Transformed_fibroblasts,Pancreas,Testis,Whole_Blood),RP11-562A8.1(Skin_Sun_Exposed_Lower_leg),RP11-562A8.5(Testis)
								15:50717923_A_G	-0.058	0.0098	3.956e-09	0.032999	0.130549	intron_variant	rs62016940
								15:50719193_C_T	-0.0579	0.0098	3.869e-09	0.031071	0.16162	intron_variant	rs2414045
								15:50720753_A_G	0.0579	0.0098	3.553e-09	0.031071	0.192691	intron_variant	rs62016942
12:15054016_A_G	FingerOA	[C12orf60]		17757	4	0.147816	No	12:15054016_A_G	0.147	0.018	2.992e-16	0.040738	0.040738	intron_variant	rs7294636	FingerOA.12:15054016_A_G	ERP27(2),MGP(4),SMCO3(2)	ERP27(Adipose_Visceral_Omentum,Esophagus_Gastroesophageal_Junction),MGP(Artery_Tibial,Lung,Nerve_Tibial,Thyroid),SMCO3(Liver,Spleen)
								12:15064707_A_G	-0.1469	0.018	3.528e-16	0.0389448	0.0796828	downstream_gene_variant	rs4764134
								12:15046950_C_T	0.1467	0.018	3.484e-16	0.0355952	0.115278	intron_variant	rs9668569
								12:15052758_A_G	0.1465	0.018	3.733e-16	0.0325376	0.147816	intron_variant	rs7135211
2:204387482_A_G	AllOA	[RAPH1]		81126	2	0.0904792	No	2:204387482_A_G	0.027	0.0046	3.818e-09	0.0537437	0.0537437	intron_variant	rs62182810
								2:204306356_A_G	-0.0267	0.0046	8.714e-09	0.0367355	0.0904792	3_prime_UTR_variant	rs55881728
Early AllOA
8:24598320_C_T	Early AllOA	[RP11-624C23.1]		1	1	0.309043	Yes	8:24396123_C_G	-0.1688	0.0358	2.426e-06	0.309043	0.309043	intron_variant	rs17813759	EarlyAllOA.8:24598320_C_T
Sex Specific
8:69591263_C_T	THR	[C8orf34]		28548	1	0.613601	Yes	8:69591263_C_T	0.1415	0.0184997	2.12e-14	0.0541682	0.0541682	intron_variant	rs56372923
								8:69590554_C_T	0.1414	0.0184996	2.21e-14	0.0519996	0.106168	intron_variant	rs10282983
								8:69590999_C_T	0.1414	0.0184996	2.21e-14	0.0519996	0.158168	intron_variant	rs4326370
								8:69589248_C_T	-0.1413	0.0184998	2.31e-14	0.0498774	0.208045	intron_variant	rs72666780
								8:69595814_A_G	-0.141101	0.0184996	2.51e-14	0.0459971	0.254042	intron_variant	rs35013559
								8:69588019_A_G	0.1411	0.0184996	2.51e-14	0.0459959	0.300038	intron_variant	rs11991238
								8:69588969_A_T	0.1411	0.0184996	2.51e-14	0.0459959	0.346034	intron_variant	rs10103145
								8:69590747_A_G	0.1411	0.0184996	2.51e-14	0.0459959	0.39203	intron_variant	rs10096163
								8:69585256_A_G	-0.1409	0.0184997	2.73e-14	0.0423643	0.434394	intron_variant	rs72666772
								8:69586753_C_T	0.1407	0.0184996	2.97e-14	0.0390463	0.47344	intron_variant	rs10101154
								8:69577637_A_C	0.1398	0.0183997	3.15e-14	0.0367692	0.51021	intron_variant	rs16934882
								8:69567266_C_T	-0.1532	0.0201996	3.49e-14	0.0347612	0.544971	intron_variant	rs9298135
								8:69567474_C_T	-0.1532	0.0201996	3.49e-14	0.0347612	0.579732	intron_variant	rs10504431
								8:69577819_A_T	-0.1396	0.0183998	3.42e-14	0.0338686	0.613601	intron_variant	rs7012824
2:59439973_C_T	THR	[LINC01793]		158354	2	0.9785	No	2:59439973_C_T	0.6698	0.107398	4.61e-10	0.934488	0.934488	upstream_gene_variant	rs116112221
								2:59598327_A_G	0.6319	0.112298	1.88e-08	0.0439961	0.978484	intron_variant	rs142543430
9:34050345_C_T	AllOA	[UBAP2}		208518	11	0.533433	No	9:34050345_C_T	0.0441001	0.00769997	1.05e-08	0.0808793	0.0808793	upstream_gene_variant	rs10453201
								9:34023430_A_G	0.0437996	0.00769985	1.32e-08	0.0647824	0.145662	intron_variant	rs12164256
								9:34021310_C_T	-0.0435998	0.00769991	1.53e-08	0.0559075	0.201569	intron_variant	rs12236865
								9:34006050_A_G	0.0434004	0.00769975	1.78e-08	0.0483397	0.249909	intron_variant	rs10971841
								9:34009663_A_G	-0.0434003	0.00769996	1.78e-08	0.0482944	0.298203	intron_variant	rs62558767
								9:34000225_A_G	0.0432999	0.00769979	1.92e-08	0.0449111	0.343114	intron_variant	rs57327346
								9:33998415_A_T	-0.0433001	0.0077	1.92e-08	0.0448799	0.387994	intron_variant	rs56404908
								9:33841827_A_C	0.0432003	0.00769982	2.07e-08	0.0417617	0.429756	intron_variant	rs56270678
								9:33992591_C_T	0.0430997	0.00769986	2.23e-08	0.0388124	0.468568	intron_variant	rs10971836
								9:33982518_A_G	0.0429005	0.00769969	2.59e-08	0.0336195	0.502188	intron_variant	rs62555940
								9:33933136_A_C	-0.0428	0.00769987	2.79e-08	0.0312452	0.533433	intron_variant	rs56324928
Abbreviations and headers: b37_SNPid, chromosome position and alleles in alphabetical order in GRCh37/hg19 coordinates; PHENO, osteoarthritis phenotype: osteoarthritis at any site (AllOA), osteoarthritis of the hip and/or knee (KneeHipOA), knee osteoarthritis (KneeOA), hip osteoarthritis (HipOA), total joint replacement (TJR), total knee replacement (TKR), total hip replacement (THR), hand osteoa…
