# Supplementary material for: Deciphering osteoarthritis genetics across 826,690 individuals from 9 populations
Source: Cell. 2021 Sep 2;184(18):4784–4818.e17. doi: 10.1016/j.cell.2021.07.038 (PMC8459317; doi:10.1016/j.cell.2021.07.038)
Supplement: Table S9. In silico functional genomics lookup for all genes within 1 Mb of the 100 GO SNVs, related to Table 3 and Effector genes and biological pathways: Amassing evidence to identify effector genes [file mmc9.xlsx]

## Sheet: Table S9
Table S9. In silico functional genomics lookup for all genes within 1Mb of the 100 GO SNVs, related to Table 3 and EFFECTOR GENES AND BIOLOGICAL PATHWAYS: Amassing evidence to identify effector genes.
	Gene Information					Cartilage differential gene expression				Cartilage differential protein abundance		Differential subchondral bone gene expression
Lead SNV	ENSG	CHR	GeneStart	GeneEnd	GeneSymbol	RAAK_logFC	RAAK_adj.P.Val	Fungen12_logFC	Fungen12_adj.P.Val	Fungen12_DA_logFC	Fungen12_DA_adj.P.Val	RAAK_LogFC	RAAK_Log.adj.P.Val	T_LogFC	T_adj.P.Val	T_ProbeName
rs4411121	ENSG00000065183	1	118472343	118509165	WDR3					-0.24411	0.0496414
1:150214028_D_I	ENSG00000136631	1	150039369	150117505	VPS45					0.167172	0.00863445
1:150214028_D_I	ENSG00000118292	1	150240600	150253327	C1orf54							0.48	0.0115	2.17218	< 0.05	A_23_P74778
rs10797923, rs1327123	ENSG00000135862	1	182992595	183114727	LAMC1					-0.349455	0.0169395
rs10797923, rs1327123	ENSG00000116701	1	183524698	183560011	NCF2	0.859822	0.0128702	1.00805	9.9824e-05
rs3771501	ENSG00000059728	2	70124820	70170077	MXD1	0.388363	0.00256366	0.498463	0.00367885
rs3771501	ENSG00000116005	2	70484518	70508323	PCYOX1					-0.271657	0.00417033
rs3771501	ENSG00000135636	2	71680852	71913898	DYSF	1.03275	9.51123e-10	0.405443	0.00882647
rs66989638	ENSG00000254126	2	107103824	107123396	CD8BP (CD8B2)	0.435085	0.0336223	0.34352	0.025355
rs62182810	ENSG00000163596	2	203640690	203736708	ICA1L	-0.395251	0.0226359	-0.227038	0.0369818
rs2276749	ENSG00000157152	3	12045876	12232900	SYN2							-0.67	0.0355	-2.90029	< 0.05	A_33_P3317618
rs2276749	ENSG00000157152	3	12045876	12232900	SYN2							-0.67	0.0355	-3.48958	< 0.05	A_33_P3317613
rs2276749	ENSG00000132170	3	12328867	12475855	PPARG	0.667074	0.0446831	0.967826	4.75318e-06
rs3774354	ENSG00000114779	3	52002526	52017425	ABHD14B					-0.431567	0.000147007
rs3774354	ENSG00000247596	3	52262626	52273276	TWF2					0.189831	0.00172036
rs3774354	ENSG00000010319	3	52467069	52479101	SEMA3G							-0.67	0.00204	-2.54529	< 0.05	A_23_P6818
rs781661531	ENSG00000145192	3	186330712	186339107	AHSG					0.85037	0.0171423
rs1530586	ENSG00000178222	4	1050038	1107350	RNF212	-0.41918	0.00768661	-0.382552	0.00268007
rs13107325	ENSG00000164039	4	104000592	104021040	BDH2					-0.347296	0.0171567
rs75686861	ENSG00000164161	4	145567173	145666423	HHIP	0.47387	0.0316042	0.537473	0.011218
rs75686861	ENSG00000151611	4	146539415	146581187	MMAA					0.301113	0.00310153
rs56132153	ENSG00000145675	5	67511548	67597649	PIK3R1	-0.617723	0.000224186	-0.364156	0.00153792
rs1560080	ENSG00000152503	5	114460459	114516243	TRIM36	1.51069	1.08482e-08	0.946134	1.52841e-06
rs17615906	ENSG00000066583	5	128430444	128449721	ISOC1					-0.23692	0.00768061
rs10062749	ENSG00000164620	5	141016517	141020644	RELL2	0.349217	0.0402609	0.348381	0.00733323
rs10062749	ENSG00000120318	5	141032968	141061788	ARAP3	0.422316	0.00437929	0.301397	0.00432703
rs10062749	ENSG00000113552	5	141371314	141392606	GNPDA1					-0.455256	0.000172017
rs3884606	ENSG00000156427	5	170846660	170884627	FGF18	0.655926	0.000951336	0.281796	0.0329566
rs79220007	ENSG00000124635	6	27093676	27100541	HIST1H2BJ	0.648608	0.0322274	0.322693	0.0425535
rs2856821	ENSG00000161904	6	33738979	33756913	LEMD2					-0.275156	0.0290461
rs2038740	ENSG00000096060	6	35541362	35696360	FKBP5					-0.261981	0.0154388
rs17288390	ENSG00000172348	6	46188475	46459709	RCAN2	-2.02709	9.1906e-12	-0.86222	0.000142993
rs12209223	ENSG00000196586	6	76458909	76629254	MYO6					0.244663	0.0230098
rs111844273	ENSG00000048052	7	18126572	19042039	HDAC9	-0.766018	9.1042e-06	-0.441299	0.00345638
rs116934101	ENSG00000257923	7	101458959	101927249	CUX1	0.178827	0.0144067	0.309437	0.000491851
rs116934101	ENSG00000128606	7	102553438	102585396	LRRC17							0.48	0.0355	2.58524	< 0.05	A_23_P253958
rs116934101	ENSG00000128606	7	102553438	102585396	LRRC17							0.48	0.0355	2.51816	< 0.05	A_33_P3329522
rs143083812	ENSG00000174697	7	127881337	127897681	LEP							-1.29	0.0306	-14.4718	< 0.05	A_24_P397817
rs143083812	ENSG00000128591	7	128470431	128499328	FLNC					0.325073	0.0200718
rs571734653	ENSG00000157680	7	137065783	137531838	DGKI	1.05051	5.49367e-05	0.578339	0.00170026
rs7787744	ENSG00000106538	7	150035408	150038763	RARRES2	-1.75635	4.33163e-08	-0.866226	6.9306e-05
rs76340814	ENSG00000165244	9	99148223	99180611	ZNF367	0.588953	0.00600651	0.313556	0.00720584
rs1330349, rs72760655	ENSG00000196739	9	116917840	117074791	COL27A1	-0.520973	0.0193037	-0.354604	0.0405025
rs72760655, rs7862601, rs1330349	ENSG00000041982	9	117782806	117880536	TNC	0.499572	0.0108575	0.556991	0.00679715	0.324901	0.0405384
rs10465114, rs62578126	ENSG00000136830	9	130267618	130341268	FAM129B					0.302462	0.000597006
rs3993110	ENSG00000050165	11	11984653	12031316	DKK3	0.674821	0.000451034	0.941489	8.17446e-06			0.6	0.0167	3.9407	< 0.05	A_24_P261417
rs3993110	ENSG00000050165	11	11984653	12031316	DKK3	0.674821	0.000451034	0.941489	8.17446e-06			0.6	0.0167	3.25853	< 0.05	A_33_P3261293
rs3993110	ENSG00000133816	11	12115543	12285334	MICAL2	0.561949	0.00379465	0.413244	5.62549e-05
rs1631174	ENSG00000196666	11	47608198	47610746	FAM180B	-1.1013	0.000482479	-0.486403	0.000606842
rs67924081	ENSG00000110047	11	64619114	64655768	EHD1					0.213873	0.0215236
rs67924081	ENSG00000168056	11	65306276	65326401	LTBP3					0.318754	0.0387211
rs67924081	ENSG00000175315	11	65779312	65780976	CST6							-0.61	0.0338	-2.07559	< 0.05	A_23_P146946
rs34560402, rs67924081	ENSG00000179292	11	66059341	66064135	TMEM151A	0.673505	0.0229054	0.326018	0.0201593
rs34560402	ENSG00000173599	11	66615704	66725847	PC					0.299184	0.00401524
rs34560402	ENSG00000006534	11	67776048	67796744	ALDH3B1	0.347877	0.0203888	0.326363	0.000354187
rs72979233	ENSG00000149380	11	73946846	74022702	P4HA3	0.876904	1.48881e-05	0.556903	0.000290552
rs72979233	ENSG00000165434	11	74041363	74109518	PGM2L1					0.353745	0.0149819
rs72979233	ENSG00000054938	11	74407474	74442430	CHRDL2	-2.96208	7.06686e-09	-1.63784	1.70249e-06			-2.85	0.00012	-3.48097	< 0.05	A_24_P335202
rs72979233	ENSG00000054938	11	74407474	74442430	CHRDL2	-2.96208	7.06686e-09	-1.63784	1.70249e-06			-2.85	0.00012	-3.80343	< 0.05	A_23_P13548
rs10831475	ENSG00000087053	11	95566046	95658479	MTMR2	0.337255	0.0194253	0.176122	0.0122356
rs7967762	ENSG00000079337	12	48128455	48164823	RAPGEF3							-0.37	0.00365	-2.13468	< 0.05	A_23_P151307
rs7967762	ENSG00000152556	12	48498922	48540187	PFKM					-0.194641	0.0281986
rs7967762	ENSG00000134285	12	49315301	49320257	FKBP11					0.448663	0.00992596
rs7967762	ENSG00000169884	12	49359123	49365546	WNT10B	1.79645	1.52247e-06	1.07763	0.00276724			0.58	0.0325	2.32181	< 0.05	A_23_P162322
rs7967762	ENSG00000181929	12	49396057	49412980	PRKAG1					-0.182517	0.0312138
rs17120227	ENSG00000118596	12	59989848	60176395	SLC16A7	0.691263	0.000692736	0.314296	0.0273079
rs1426371	ENSG00000075856	12	108916357	108955176	SART3					-0.169295	0.0437966
rs753350451	ENSG00000130787	12	123319000	123347507	HIP1R	-0.479234	0.00463687	-0.302983	0.00790829
rs753350451, rs1809889	ENSG00000178882	12	124457788	124800570	FAM101A (RFLNA)	-1.03148	6.48186e-05	-0.625836	3.27203e-05
rs58973023	ENSG00000120659	13	43136872	43182149	TNFSF11	1.26202	2.83132e-07	0.703155	0.00742457			0.54	0.0389	6.28296	< 0.05	A_23_P99386
rs58973023	ENSG00000120658	13	43787654	44361044	ENOX1	0.906904	9.36359e-08	0.483434	5.89954e-05
rs4380013	ENSG00000183578	15	51348795	51397473	TNFAIP8L3	0.37823	0.000559382	0.211235	0.0267699
rs11071366	ENSG00000128918	15	58245622	58790065	ALDH1A2					-0.343682	0.0218086
rs34195470	ENSG00000198373	16	69796209	69975644	WWP2	-0.33734	0.0342812	-0.330279	0.043647
rs34195470	ENSG00000157353	16	70488324	70514177	FUK					-0.439454	0.000504667
rs216175	ENSG00000132383	17	1732996	1803376	RPA1					-0.187645	0.0209613
rs7212908	ENSG00000121075	17	59529765	59562471	TBX4	-0.804283	0.000273951	-0.440249	5.26102e-06
rs2716212	ENSG00000108946	17	66507921	66547460	PRKAR1A					-0.51609	5.64501e-05
18:77950448_C_T	ENSG00000178184	18	77915115	78005429	PARD6G	-0.554856	0.00669984	-0.261028	0.00154848
rs10405617, rs551471509	ENSG00000267534	19	10334520	10341948	S1PR2	-0.66852	0.000104601	-0.226755	0.0260239
rs551471509, rs10405617	ENSG00000129353	19	10713133	10755235	SLC44A2					-0.410895	0.00243567
rs75621460	ENSG00000086544	19	41223008	41246765	ITPKC					-0.400324	0.00135646
rs75621460	ENSG00000261857	19	41277553	41283395	MIA					-0.543808	0.0223011
rs8112559	ENSG00000125740	19	45971253	45978437	FOSB					-0.376622	0.0367461
rs8112559	ENSG00000125744	19	45988547	46000319	RTN2	0.456649	0.0256182	0.527635	0.00068153
rs8112559	ENSG00000010310	19	46171502	46186982	GIPR	0.85887	0.000111486	0.4791	0.00439589
rs4252548	ENSG00000095752	19	55875757	55881831	IL11	4.51007	1.5587e-20	0.787121	0.00482248			2.06	0.00244	14.0653	< 0.05	A_33_P3243887
rs143384	ENSG00000242372	20	33866714	33872788	EIF6					-0.177979	0.0430262
rs143384	ENSG00000088367	20	34679426	34820721	EPB41L1							-0.49	0.00471	-2.35232	< 0.05	A_24_P185709
rs12160491	ENSG00000100106	22	38093011	38172563	TRIOBP	-0.39465	0.00772326	-0.256248	0.000914198
rs11164653	ENSG00000060718	1	103342023	103574052	COL11A1
rs4411121	ENSG00000196505	1	118406107	118472253	GDAP2
rs4411121	ENSG00000092607	1	119425669	119532179	TBX15
1:150214028_D_I	ENSG00000143368	1	149895209	149900236	SF3B4
1:150214028_D_I	ENSG00000023902	1	150121373	150136916	PLEKHO1
1:150214028_D_I	ENSG00000117362	1	150237804	150241980	APH1A
1:150214028_D_I	ENSG00000143387	1	150768684	150780799	CTSK
1:150214028_D_I	ENSG00000143409	1	150969025	150980851	FAM63A
rs10797923, rs1327123	ENSG00000058085	1	183155373	183214035	LAMC2
rs1327123, rs10797923	ENSG00000157064	1	183217372	183387737	NMNAT2
rs1327123, rs10797923	ENSG00000116406	1	184659365	184724047	EDEM3
rs2605100	ENSG00000067704	1	220267444	220321380	IARS2
rs11588850	ENSG00000163050	1	227085237	227175246	ADCK3
rs11588850	ENSG00000143740	1	227916240	227968927	SNAP47
rs11588850	ENSG00000143816	1	228106357	228135599	WNT9A
rs11588850	ENSG00000154342	1	228194752	228248961	WNT3A
rs11588850	ENSG00000154358	1	228395831	228566577	OBSCN
rs11588850	ENSG00000162931	1	228595641	228604562	TRIM17
rs7581446	ENSG00000049323	2	33172039	33624576	LTBP1
rs3771501	ENSG00000163235	2	70674412	70781325	TGFA
rs3771501	ENSG00000258881	2	71166448	71222466	AC007040.11
rs3771501	ENSG00000144043	2	71213068	71222075	TEX261
rs66989638	ENSG00000115641	2	105974169	106054970	FHL2
rs66989638	ENSG00000144057	2	107418056	107503564	ST6GAL2
rs62182810	ENSG00000204217	2	203241659	203432474	BMPR2
rs62182810	ENSG00000138439	2	203499901	203634480	FAM117B
rs62182810	ENSG00000173166	2	204259068	204400133	RAPH1
rs2276749	ENSG00000197548	3	11313995	11599139	ATG7
rs3774354	ENSG00000162244	3	52027616	52029958	RPL29
rs3774354	ENSG00000164087	3	52109269	52188706	POC1A
rs3774354	ENSG00000164088	3	52279841	52284613	PPM1M
rs3774354	ENSG00000163930	3	52435029	52444366	BAP1
rs3774354	ENSG00000010322	3	52489134	52527087	NISCH
rs3774354	ENSG00000163932	3	53190025	53226733	PRKCD
rs781661531	ENSG00000181092	3	186560463	186576252	ADIPOQ
rs781661531, rs557968888	ENSG00000157005	3	187386694	187388187	SST
rs747952496, rs557968888, rs781661531	ENSG00000113916	3	187439165	187463515	BCL6
rs9835230	ENSG00000073282	3	189349205	189615068	TP63
rs1530586	ENSG00000127415	4	980785	998316	IDUA
rs1530586	ENSG00000127418	4	1003724	1020685	FGFRL1
rs1530586	ENSG00000013810	4	1723227	1746898	TACC3
rs1530586	ENSG00000068078	4	1795034	1810599	FGFR3
rs1530586	ENSG00000159733	4	2271309	2420390	ZFYVE28
rs1913707	ENSG00000109705	4	13542454	13546674	NKX3-2
rs13107325	ENSG00000138814	4	101944566	102269435	PPP3CA
rs13107325	ENSG00000109320	4	103422486	103538459	NFKB1
rs13107325	ENSG00000145354	4	103790135	103810399	CISD2
rs11729628	ENSG00000138738	4	121606074	121844025	PRDM5
rs11729628	ENSG00000186867	4	122250467	122302214	QRFPR
rs75686861	ENSG00000170365	4	146402346	146479231	SMAD1
rs2066928	ENSG00000113360	5	31400604	31532303	DROSHA
rs56132153	ENSG00000145740	5	68389473	68426896	SLC30A5
rs56132153	ENSG00000134058	5	68530668	68573250	CDK7
rs56132153	ENSG00000197822	5	68788119	68853931	OCLN
rs1560080	ENSG00000129596	5	115140430	115152651	CDO1
rs17615906	ENSG00000138829	5	127593601	127994878	FBN2
rs10062749	ENSG00000254221	5	140729828	140892546	PCDHGB1
rs10062749	ENSG00000131504	5	140894583	140998622	DIAPH1
rs10062749	ENSG00000131507	5	141488070	141534005	NDFIP1
rs10062749	ENSG00000145819	5	142149949	142608576	ARHGAP26
rs10062749	ENSG00000113580	5	142657496	142815077	NR3C1
rs3884606	ENSG00000181163	5	170814120	170838141	NPM1
rs3884606	ENSG00000174705	5	171752185	171881527	SH3PXD2B
rs9396861	ENSG00000187566	6	18120718	18122851	NHLRC1
rs79220007	ENSG00000010704	6	26087509	26098571	HFE
rs2856821	ENSG00000204305	6	32148745	32152101	AGER
rs2856821	ENSG00000204256	6	32936437	32949282	BRD2
rs2856821	ENSG00000204248	6	33130458	33160276	COL11A2
rs2038740	ENSG00000196821	6	34555065	34664636	C6orf106
rs2038740	ENSG00000146197	6	35182190	35220856	SCUBE3
rs2038740	ENSG00000023892	6	35265595	35289548	DEF6
rs2038740	ENSG00000112033	6	35310335	35395968	PPARD
rs2038740	ENSG00000007866	6	35441374	35464853	TEAD3
rs2038740	ENSG00000112062	6	35995488	36079013	MAPK14
rs17288390	ENSG00000124813	6	45295894	45632086	RUNX2
rs17288390	ENSG00000112782	6	45868045	46048132	CLIC5
rs9475400	ENSG00000112175	6	55618443	55740362	BMP5
rs9475400	ENSG00000151914	6	56322785	56819426	DST
rs12209223	ENSG00000111799	6	75794042	75915767	COL12A1
rs111844273	ENSG00000122691	7	19060614	19157295	TWIST1
rs116934101	ENSG00000161040	7	102453308	102715286	FBXL13
rs12667224	ENSG00000154415	7	113516832	113715975	PPP1R3A
rs143083812	ENSG00000128602	7	128828713	128853386	SMO
rs571734653	ENSG00000182158	7	137559725	137686813	CREB3L2
rs7787744	ENSG00000171115	7	150147718	150176480	GIMAP8
rs7787744	ENSG00000196329	7	150419341	150447121	GIMAP5
rs7787744	ENSG00000164867	7	150688083	150711676	NOS3
rs7787744	ENSG00000164889	7	150754297	150773614	SLC4A2
rs11984666	ENSG00000153317	8	131064353	131455906	ASAP1
rs10974438	ENSG00000096968	9	4985033	5128183	JAK2
rs76340814	ENSG00000185920	9	98205262	98279339	PTCH1
rs7862601, rs1321917	ENSG00000182752	9	118916083	119164601	PAPPA
rs1321917	ENSG00000119401	9	119449581	119463579	TRIM32
rs10983775	ENSG00000136869	9	120466610	120479149	TLR4
rs62578126	ENSG00000167081	9	128509624	128729656	PBX3
rs62578126, rs10465114	ENSG00000136944	9	129376722	129463311	LMX1B
rs62578126, rs10465114	ENSG00000136854	9	130374544	130457460	STXBP1
rs3740129	ENSG00000107736	10	73156691	73575702	CDH23
rs3740129	ENSG00000122863	10	73724123	73773322	CHST3
rs3993110	ENSG00000170242	11	11862970	11980870	USP47
rs3993110	ENSG00000187079	11	12695969	12966298	TEAD1
rs3993110	ENSG00000133794	11	13298199	13408813	ARNTL
rs3993110	ENSG00000152266	11	13513602	13517728	PTH
rs1631174	ENSG00000134575	11	47260853	47270457	ACP2
rs1631174	ENSG00000066336	11	47376411	47400127	SPI1
rs1631174	ENSG00000165915	11	47428683	47438047	SLC39A13
rs1631174	ENSG00000110536	11	47586982	47595013	PTPMT1
rs67924081	ENSG00000068976	11	64513861	64527769	PYGM
rs67924081	ENSG00000168061	11	64808373	64812300	SAC3D1
rs67924081	ENSG00000149809	11	64879317	64883856	TM7SF2
rs67924081	ENSG00000142186	11	65292548	65306175	SCYL1
rs67924081	ENSG00000173039	11	65421067	65430565	RELA
rs67924081	ENSG00000172922	11	65482367	65488418	RNASEH2C
rs67924081	ENSG00000175592	11	65659520	65668044	FOSL1
rs67924081	ENSG00000175467	11	65729160	65747299	SART1
rs67924081, rs34560402	ENSG00000174871	11	66045661	66052772	CNIH2
rs34560402, rs67924081	ENSG00000174684	11	66112843	66115163	B3GNT1
rs67924081, rs34560402	ENSG00000248746	11	66313866	66330800	ACTN3
rs34560402	ENSG00000175505	11	67131639	67141648	CLCF1
rs34560402	ENSG00000175514	11	67218772	67220200	GPR152
rs34560402	ENSG00000110057	11	67758575	67772452	UNC93B1
rs34560402	ENSG00000110719	11	67806483	67818362	TCIRG1
rs72979233	ENSG00000166439	11	74459913	74553458	RNF169
rs72979233	ENSG00000149257	11	75273101	75283828	SERPINH1
rs1149620	ENSG00000149269	11	77032752	77185680	PAK1
rs10831475	ENSG00000166037	11	95523129	95565857	CEP57
rs7294636	ENSG00000111341	12	15034115	15038860	MGP
rs10842226	ENSG00000134532	12	23682440	24103966	SOX5
rs10843013	ENSG00000061794	12	27863706	27909228	MRPS35
rs10843013	ENSG00000087494	12	28111017	28125638	PTHLH
rs7967762	ENSG00000111424	12	48235320	48336831	VDR
rs7967762	ENSG00000139219	12	48366748	48398269	COL2A1
rs7967762	ENSG00000125084	12	49372398	49375459	WNT1
rs7953280	ENSG00000120833	12	93963590	93977263	SOCS2
rs1426371	ENSG00000110851	12	108126643	108155049	PRDM4
rs1426371	ENSG00000183160	12	108983622	108992096	TMEM119
rs1426371	ENSG00000110880	12	109038885	109125372	CORO1C
rs1426371	ENSG00000166111	12	109304658	109459045	SVOP
rs1426371	ENSG00000076555	12	109554400	109706031	ACACB
rs753350451	ENSG00000196917	12	123104824	123215390	HCAR1
rs1809889	ENSG00000196498	12	124808961	125052135	NCOR2
rs58973023	ENSG00000120675	13	43597339	43683045	DNAJC15
rs28929474	ENSG00000133937	14	95234553	95236562	GSC
rs28929474	ENSG00000100697	14	95552565	95624347	DICER1
rs4380013	ENSG00000081014	15	51200869	51298097	AP4E1
rs4380013	ENSG00000137869	15	51500254	51630807	CYP19A1
rs4380013	ENSG00000104093	15	51739908	51915030	DMXL2
rs11071366	ENSG00000137845	15	58887403	59042177	ADAM10
rs12908498	ENSG00000166949	15	67356101	67487533	SMAD3
rs12914479	ENSG00000140443	15	99192200	99507759	IGF1R
rs12914479	ENSG00000182253	15	99638420	99675798	SYNM
rs6500609	ENSG00000188827	16	3631182	3661599	SLX4
rs6500609	ENSG00000005339	16	3775055	3930727	CREBBP
rs6500609	ENSG00000162104	16	4003388	4166186	ADCY9
rs6500609	ENSG00000185739	16	4239375	4292081	SRL
rs6500609	ENSG00000090447	16	4307187	4323076	TFAP4
rs6500609	ENSG00000102858	16	4666494	4740975	MGRN1
rs6500609	ENSG00000153446	16	5094123	5116111	C16orf89
rs9940278	ENSG00000166971	16	53524952	53538323	AKTIP
rs9940278	ENSG00000103494	16	53631595	53737850	RPGRIP1L
rs9940278	ENSG00000140718	16	53737875	54155853	FTO
rs9940278	ENSG00000177508	16	54317216	54320675	IRX3
rs34195470	ENSG00000208017	16	69966984	69967083	MIR140
rs34195470	ENSG00000103051	16	70514471	70557468	COG4
rs34195470	ENSG00000157423	16	70841281	71264625	HYDIN
rs216175	ENSG00000197879	17	1367392	1396106	MYO1C
rs216175	ENSG00000132376	17	1397865	1420182	INPP5K
rs216175	ENSG00000132386	17	1665253	1680868	SERPINF1
rs216175	ENSG00000108963	17	1933404	1946724	DPH1
rs216175	ENSG00000070444	17	2287354	2304412	MNT
rs9908159, rs227732	ENSG00000183691	17	54671060	54672951	NOG
rs9908159, rs227732	ENSG00000153944	17	55333212	55762046	MSI2
rs551471509, rs10405617	ENSG00000129351	19	10764937	10803093	ILF3
rs551471509, rs10405617	ENSG00000079805	19	10828755	10944164	DNM2
rs10405617	ENSG00000130176	19	11649532	11661138	CNN1
rs10405617	ENSG00000102575	19	11685475	11689823	ACP5
rs75621460	ENSG00000269858	19	41304901	41314338	EGLN2
rs75621460	ENSG00000105329	19	41807492	41859816	TGFB1
rs75621460	ENSG00000105722	19	42751724	42759309	ERF
rs75621460	ENSG00000105429	19	42829761	42882921	MEGF8
rs8112559	ENSG00000130203	19	45409011	45412650	APOE
rs8112559	ENSG00000104856	19	45504688	45541452	RELB
rs8112559	ENSG00000104879	19	45809672	45826235	CKM
rs8112559	ENSG00000104884	19	45853095	45874176	ERCC2
rs8112559	ENSG00000012061	19	45910591	45982086	ERCC1
rs8112559	ENSG00000125741	19	46030685	46105470	OPA3
rs8112559	ENSG00000104936	19	46272975	46285810	DMPK
rs8112559	ENSG00000188425	19	46416475	46418036	NANOS2
rs8112559	ENSG00000011485	19	46850251	46896238	PPP5C
rs8112559	ENSG00000181027	19	47249303	47280245	FKRP
rs4252548	ENSG00000105048	19	55644162	55660722	TNNT1
rs143384	ENSG00000078747	20	32951041	33099198	ITCH
rs143384	ENSG00000078804	20	33292094	33301243	TP53INP2
rs143384	ENSG00000078814	20	33563206	33590240	MYH7B
rs143384	ENSG00000101000	20	33759876	33765165	PROCR
rs143384	ENSG00000125965	20	34021145	34042568	GDF5
rs143384	ENSG00000025293	20	34359896	34538303	PHF20
rs9981884, rs9981408	ENSG00000157554	21	39751949	40033704	ERG
rs11705555	ENSG00000169184	22	28144265	28197486	MN1
rs11705555	ENSG00000100154	22	28374004	29075853	TTC28
rs11705555	ENSG00000100219	22	29190543	29196585	XBP1
rs12160491	ENSG00000100368	22	37309670	37336491	CSF2RB
rs12160491	ENSG00000187045	22	37461476	37505603	TMPRSS6
rs12160491	ENSG00000184381	22	38507502	38601697	PLA2G6
rs12160491	ENSG00000198792	22	38615298	38669040	TMEM184B
rs216175	ENSG00000169515.5	19	46913629	46916841	CCDC8
rs2716212	ENSG00000123700.4	17	68164814	68176189	KCNJ2
rs11071366	ENSG00000140262.13	15	57210821	57591479	TCF12
rs12908498	ENSG00000169032.5	15	66679155	66784650	MAP2K1
rs3993110	ENSG00000197601.8	11	13690217	13753893	FAR1
rs3740129	ENSG00000198246.7	10	73079015	73123142	SLC29A3
rs11588154	ENSG00000116133.7	1	55315306	55352891	DHCR24
rs34195470	ENSG00000103043.10	16	70721342	70835064	VAC14
rs753350451	ENSG00000139719.5	12	122714111	122751068	VPS33A
rs10405617	ENSG00000127616.13	19	11071598	11176071	SMARCA4
rs6500609	ENSG00000217930.3	16	4381550	4405608	PAM16
rs10405617	ENSG00000130158.9	19	11309971	11373157	DOCK6
rs216175	ENSG00000205899.3	17	1173853	1174754	BHLHA9
rs13107325	ENSG00000109323.4	4	103552660	103682151	MANBA
rs13107325	ENSG00000138778.7	4	104026963	104119566	CENPE
rs148693048	ENSG00000042980	8	24151553	24216531	ADAM28
rs148693048	ENSG00000134028	8	24241798	24263526	ADAMDEC1
rs148693048	ENSG00000069206	8	24298443	24384483	ADAM7
rs148693048	ENSG00000159167	8	23699428	23712320	STC1
rs148693048	ENSG00000134028	8	24241798	24263526	ADAMDEC1
rs148693048	ENSG00000184661	8	25316513	25365436	CDCA2
rs148693048	ENSG00000104756	8	25285366	25315992	KCTD9
rs148693048	ENSG00000147459	8	25042238	25275598	DOCK5	0.437971	0.000807465	0.201484	0.00967395
rs148693048	ENSG00000147437	8	25276776	25282170	GNRH1
rs148693048	ENSG00000104725	8	24808468	24814624	NEFL
rs148693048	ENSG00000104722	8	24770525	24776607	NEFM
rs10282983	ENSG00000165084	8	69242957	69731257	C8orf34
rs10282983	ENSG00000137573	8	70378859	70573150	SULF1
rs10282983	ENSG00000137571	8	70579282	70747299	SLCO5A1
rs10453201	ENSG00000137070	9	34650699	34661889	IL11RA
rs10453201	ENSG00000213927	9	34661877	34664045	CCL27
rs10453201	ENSG00000164976	9	34366668	34376851	KIAA1161	-0.46528	0.0141218	-0.151974	0.0418664
rs10453201	ENSG00000187791	9	34889061	34895775	FAM205CP
rs10453201	ENSG00000164972	9	34379017	34397830	C9orf24
rs10453201	ENSG00000172724	9	34689564	34691274	CCL19
rs10453201	ENSG00000137077	9	34709002	34710121	CCL21
rs10453201	ENSG00000205108	9	34723052	34729464	FAM205A
rs10453201	ENSG00000174038	9	35041092	35045988	C9orf131
rs10453201	ENSG00000137073	9	33921691	34048947	UBAP2
rs10453201	ENSG00000198876	9	34086385	34127397	DCAF12
rs10453201	ENSG00000165006	9	34179003	34252521	UBAP1
rs10453201	ENSG00000186638	9	34252379	34329198	KIF24
rs10453201	ENSG00000164978	9	34329504	34343709	NUDT2
rs10453201	ENSG00000164970	9	34398182	34458568	FAM219A
rs10453201	ENSG00000122735	9	34457412	34520982	DNAI1
rs10453201	ENSG00000168913	9	34521038	34523039	ENHO	-0.874167	0.00116754	-0.481574	0.0395042
rs10453201	ENSG00000122756	9	34551430	34590121	CNTFR	-1.69465	1.55644e-09	-0.823097	5.23686e-05
rs10453201	ENSG00000164967	9	34610483	34612101	RPP25L
rs10453201	ENSG00000137100	9	34613548	34620515	DCTN3
rs10453201	ENSG00000205143	9	34621376	34628104	ARID3C
rs10453201	ENSG00000147955	9	34634719	34637806	SIGMAR1
rs10453201	ENSG00000213930	9	34638130	34651032	GALT
rs10453201	ENSG00000137094	9	34989638	34998897	DNAJB5
Abbreviations and headers: Lead SNV: The single nucleotide variant (SNV) associated for the most significant phenotype, this SNV is reported in the Table 1; ENSG, Ensembl ENSG identifier; CHR, chromosome in GRCh37/hg19 coordinates; GeneStart, start position of gene in GRCh37/hg19 coordinates; GeneEnd, end position of gene in GRCh37/hg19 coordinates; GeneSymbol, Ensembl GeneName; RAAK_logFC, RAAK …
