# Supplementary material for: Deciphering osteoarthritis genetics across 826,690 individuals from 9 populations
Source: Cell. 2021 Sep 2;184(18):4784–4818.e17. doi: 10.1016/j.cell.2021.07.038 (PMC8459317; doi:10.1016/j.cell.2021.07.038)
Supplement: Table S10. Identification of putative causal genes through fine-mapping and functional genomics, related to Table 3 and Effector genes and biological pathways: Amassing evidence to identify effector genes [file mmc10.xlsx]

## Sheet: Table S10
Table S10. Identification of putative causal genes through fine-mapping and functional genomics, related to Table 3 and EFFECTOR GENES AND BIOLOGICAL PATHWAYS: Amassing evidence to identify effector genes.
Signal	Lead OA SNV	EA	EAF	OA	Coding variant & fine map	Fine mapped gene	eQTL colocalization (Gtex/OA tissue)	Cartilage		Bone	Blood pQTL MR+coloc	Mouse musculoskeletal phenotype	Human musculoskeletal phenotype	Mouse Neuronal phenotype	Human pain disorder	Human pain gene	Score	Gene	Druggable Genome
								Expr.	Abund.	Expr.
9	rs3740129	A	0.46	N	CHST3		CHST3(6/1)					CHST3	CHST3	CHST3			6	CHST3	Tier 1
33	rs12908498	C	0.54	K		SMAD3	SMAD3(1/1)					SMAD3	SMAD3			SMAD3	6	SMAD3	Tier 2
54	rs143384	A	0.59	K		GDF5	GDF5(4/1)					GDF5	GDF5			GDF5	6	GDF5	Tier 3A
14	rs67924081	A	0.74	K			LTBP3(1/1)		LTBP3 (+)			LTBP3	LTBP3				5	LTBP3	Tier 3A
22	rs7294636	A	0.37	K			MGP(4/2)				MGP	MGP	MGP				5	MGP	Tier 3B
25	rs7967762	T	0.16	N				WNT10B (+)		WNT10B (+)		WNT10B	WNT10B	WNT10B			5	WNT10B	Tier 3B
49	rs66989638	A	0.13	N	C2orf40	C2orf40	C2orf40 (40/21)							C2orf40			5	C2orf40	Tier 3B
69	rs1530586	T	0.8	K			FGFR3(6/4)					FGFR3	FGFR3	FGFR3			5	FGFR3	Tier 1
72	rs17615906	T	0.84	N			FBN2(2/2)					FBN2	FBN2	FBN2			5	FBN2	Tier 3A
97	rs62578126	T	0.37	K			LMX1B(3/2)					LMX1B	LMX1B	LMX1B			5	LMX1B
17	rs1149620	A	0.44	K		TSKU	TSKU(5/4)							TSKU			4	TSKU
25	rs7967762	T	0.16	N			COL2A1(1/0)					COL2A1	COL2A1	COL2A1			4	COL2A1	Tier 3A
25	rs7967762	T	0.16	N			PFKM(2/2)		PFKM (-)			PFKM					4	PFKM
25	rs7967762	T	0.16	N								VDR	VDR	VDR		VDR	4	VDR	Tier 1
28	rs58973023	A	0.49	N				TNFSF11 (+)		TNFSF11 (+)		TNFSF11	TNFSF11				4	TNFSF11	Tier 1
31	rs11071366	A	0.61	K		ALDH1A2			ALDH1A2 (-)			ALDH1A2		ALDH1A2			4	ALDH1A2	Tier 1
33	rs12908498	C	0.54	K								MAP2K1	MAP2K1	MAP2K1		MAP2K1	4	MAP2K1	Tier 1
34	rs12914479	C	0.66	N			IGF1R(1/1)					IGF1R		IGF1R			4	IGF1R	Tier 1
35	rs6500609	C	0.11	N			HMOX2(1/1)					HMOX2		HMOX2			4	HMOX2
42	rs2716212	A	0.62	K					PRKAR1A (-)			PRKAR1A	PRKAR1A	PRKAR1A			4	PRKAR1A
45	rs75621460	A	0.03	K		TGFB1						TGFB1	TGFB1			TGFB1	4	TGFB1	Tier 1
47	rs4252548	T	0.02	K	IL11	IL11		IL11 (+)		IL11 (+)							4	IL11	Tier 3A
53	rs3771501	A	0.47	K		TGFA	TGFA(2/2)					TGFA					4	TGFA	Tier 1
55	rs9981408	T	0.23	K		ERG	ERG(1/1)					ERG					4	ERG	Tier 2
59	rs2276749	T	0.05	N	VGLL4	VGLL4	VGLL4(1/0)					VGLL4					4	VGLL4
93	rs1330349	C	0.59	K		TNC		TNC (+)	TNC (+)					TNC			4	TNC	Tier 1
100	rs76340814	A	0.05	N			PTCH1(5/2)					PTCH1		PTCH1			4	PTCH1
1	rs11164653	T	0.41	K		COL11A1						COL11A1	COL11A1				3	COL11A1	Tier 3A
3	1:150214028	D	0.38	K								CTSK	CTSK	CTSK			3	CTSK	Tier 1
3	1:150214028	D	0.38	K								SF3B4	SF3B4	SF3B4			3	SF3B4
5	rs1327123	C	0.35	N	TSEN15		TSEN15 (8/5)										3	TSEN15
6	rs2605100	A	0.32	K								IARS2	IARS2		IARS2		3	IARS2
7	rs11588850	A	0.82	N			SNAP47 (3/3)					SNAP47					3	SNAP47
11	rs3993110	A	0.61	N		TEAD1						TEAD1		TEAD1			3	TEAD1
18	rs10831475	A	0.81	N				MTMR2 (+)				MTMR2		MTMR2			3	MTMR2
24	rs10843013	A	0.78	K								PTHLH	PTHLH	PTHLH			3	PTHLH	Tier 1
25	rs7967762	T	0.16	N								WNT1	WNT1	WNT1			3	WNT1	Tier 3B
30	rs4380013	A	0.19	K								CYP19A1		CYP19A1		CYP19A1	3	CYP19A1	Tier 1
30	rs4380013	A	0.19	K		USP8	USP8(6/2)										3	USP8
35	rs6500609	C	0.11	N								CREBBP	CREBBP	CREBBP			3	CREBBP	Tier 2
36	rs9940278	T	0.43	K		FTO						FTO		FTO			3	FTO
36	rs9940278	T	0.43	K								RPGRIP1L	RPGRIP1L	RPGRIP1L			3	RPGRIP1L
37	rs34195470	A	0.45	K		WWP2		WWP2 (-)				WWP2					3	WWP2
38	rs216175	A	0.83	K								BHLHA9	BHLHA9	BHLHA9			3	BHLHA9
38	rs216175	A	0.83	K								SERPINF1	SERPINF1	SERPINF1			3	SERPINF1	Tier 3A
39	rs227732	T	0.3	N								NOG	NOG	NOG			3	NOG	Tier 3A
40	rs9908159	T	0.51	N								NOG	NOG	NOG			3	NOG	Tier 3A
41	rs7212908	A	0.8	K				TBX4 (-)				TBX4	TBX4				3	TBX4
42	rs2716212	A	0.62	K		MAP2K6	MAP2K6(1/1)										3	MAP2K6	Tier 1
44	rs10405617	A	0.32	K			ILF3(2/1)					ILF3					3	ILF3
44	rs10405617	A	0.32	K								SMARCA4	SMARCA4	SMARCA4			3	SMARCA4
45	rs75621460	A	0.03	K								ERF	ERF	ERF			3	ERF
45	rs75621460	A	0.03	K								MEGF8	MEGF8	MEGF8			3	MEGF8
45	rs75621460	A	0.03	K								SPTBN4		SPTBN4	SPTBN4		3	SPTBN4
46	rs8112559	C	0.89	N								APOE		APOE		APOE	3	APOE	Tier 3A
51	rs7581446	T	0.48	K		LTBP1	LTBP1(1/0)					LTBP1					3	LTBP1	Tier 3A
55	rs9981408	T	0.23	K								KCNJ6		KCNJ6		KCNJ6	3	KCNJ6	Tier 3A
58	rs12160491	A	0.71	N			TRIOBP(22/13)	TRIOBP (-)									3	TRIOBP
69	rs1530586	T	0.8	K								IDUA	IDUA	IDUA			3	IDUA
69	rs1530586	T	0.8	K			TACC3(9/6)					TACC3					3	TACC3
73	rs10062749	T	0.27	N								NR3C1		NR3C1		NR3C1	3	NR3C1	Tier 1
74	rs3884606	A	0.52	K		FGF18		FGF18 (+)				FGF18					3	FGF18	Tier 1
74	rs3884606	A	0.52	K								SH3PXD2B	SH3PXD2B	SH3PXD2B			3	SH3PXD2B
76	rs56132153	A	0.61	N				PIK3R1 (-)				PIK3R1		PIK3R1			3	PIK3R1	Tier 2
77	rs9396861	A	0.61	N		RNF144B	RNF144B(2/1)										3	RNF144B
78	rs79220007	T	0.93	K	HFE							HFE		HFE			3	HFE	Tier 3A
81	rs17288390	T	0.65	K								CLIC5		CLIC5		CLIC5	3	CLIC5
81	rs17288390	T	0.65	K								RUNX2	RUNX2			RUNX2	3	RUNX2
82	rs9475400	T	0.1	K								HCRTR2		HCRTR2		HCRTR2	3	HCRTR2	Tier 1
83	rs12209223	A	0.11	K					MYO6 (+)			MYO6		MYO6			3	MYO6
84	rs116934101	A	0.27	N		CUX1		CUX1 (+)				CUX1					3	CUX1
86	rs143083812	T	0.0011	K	SMO							SMO		SMO			3	SMO	Tier 1
87	rs571734653	A	0.0003	N								CHRM2		CHRM2		CHRM2	3	CHRM2	Tier 1
88	rs7787744	A	0.67	N								NOS3		NOS3		NOS3	3	NOS3	Tier 1
89	rs111844273	A	0.02	K								TWIST1	TWIST1	TWIST1			3	TWIST1
92	rs72760655	A	0.33	K				COL27A1 (-)				COL27A1	COL27A1				3	COL27A1	Tier 3A
93	rs1330349	C	0.59	K				COL27A1 (-)				COL27A1	COL27A1				3	COL27A1	Tier 3A
96	rs10983775	T	0.54	N								TLR4		TLR4		TLR4	3	TLR4	Tier 2
98	rs10465114	A	0.22	N								LMX1B	LMX1B	LMX1B			3	LMX1B
S1	rs10453201	T	0.22	N				ENHO (-)				ENHO		ENHO			3	ENHO	Tier 3B
2	rs4411121	T	0.31	N								FAM46C		FAM46C			2	FAM46C
2	rs4411121	T	0.31	N								TBX15	TBX15				2	TBX15
3	1:150214028	D	0.38	K								APH1A		APH1A			2	APH1A	Tier 1
4	rs10797923	T	0.69	K			COLGALT2 (1/1)										2	COLGALT2
4	rs10797923	T	0.69	K					LAMC1 (-)			LAMC1		LAMC1			2	LAMC1	Tier 1
4	rs10797923	T	0.69	K								NMNAT2		NMNAT2			2	NMNAT2
5	rs1327123	C	0.35	N			COLGALT2 (1/1)										2	COLGALT2
5	rs1327123	C	0.35	N					LAMC1 (-)			LAMC1		LAMC1			2	LAMC1	Tier 1
5	rs1327123	C	0.35	N								RNF2		RNF2			2	RNF2
6	rs2605100	A	0.32	K			RP11-392O17.1 (2/2)										2	RP11-392O17.1
7	rs11588850	A	0.82	N								ADCK3		ADCK3			2	ADCK3	Tier 2
7	rs11588850	A	0.82	N								WNT3A		WNT3A			2	WNT3A	Tier 3B
9	rs3740129	A	0.46	N								CDH23		CDH23			2	CDH23
9	rs3740129	A	0.46	N								PSAP		PSAP			2	PSAP	Tier 3A
10	rs10824456	C	0.58	N								KCNMA1		KCNMA1			2	KCNMA1	Tier 2
11	rs3993110	A	0.61	N								ARNTL		ARNTL			2	ARNTL
11	rs3993110	A	0.61	N				DKK3 (+)		DKK3 (+)							2	DKK3	Tier 3A
13	rs1631174	A	0.34	N								ACP2		ACP2			2	ACP2	Tier 3A
13	rs1631174	A	0.34	N								RAPSN		RAPSN			2	RAPSN
13	rs1631174	A	0.34	N								SLC39A13	SLC39A13				2	SLC39A13
13	rs1631174	A	0.34	N								SPI1		SPI1			2	SPI1
14	rs67924081	A	0.74	K								B3GNT1		B3GNT1			2	B3GNT1
14	rs67924081	A	0.74	K								CNIH2		CNIH2			2	CNIH2
14	rs67924081	A	0.74	K			FAM89B(1/1)										2	FAM89B
14	rs67924081	A	0.74	K			MALAT1(1/1)										2	MALAT1
14	rs67924081	A	0.74	K								NPAS4		NPAS4			2	NPAS4
14	rs67924081	A	0.74	K								RELA		RELA			2	RELA	Tier 2
14	rs67924081	A	0.74	K								SCYL1		SCYL1			2	SCYL1
14	rs67924081	A	0.74	K			SSSCA1-AS1(7/2)										2	SSSCA1-AS1
15	rs34560402	T	0.06	K				ALDH3B1 (+)				ALDH3B1					2	ALDH3B1	Tier 3B
15	rs34560402	T	0.06	K								B3GNT1		B3GNT1			2	B3GNT1
15	rs34560402	T	0.06	K								CLCF1		CLCF1			2	CLCF1	Tier 3B
15	rs34560402	T	0.06	K								CNIH2		CNIH2			2	CNIH2
15	rs34560402	T	0.06	K								NPAS4		NPAS4			2	NPAS4
15	rs34560402	T	0.06	K								SPTBN2		SPTBN2			2	SPTBN2
15	rs34560402	T	0.06	K								TCIRG1	TCIRG1				2	TCIRG1
16	rs72979233	A	0.75	N								C2CD3		C2CD3			2	C2CD3
16	rs72979233	A	0.75	N				CHRDL2 (-)		CHRDL2(-)							2	CHRDL2	Tier 3B
16	rs72979233	A	0.75	N								SERPINH1	SERPINH1				2	SERPINH1
17	rs1149620	A	0.44	K			GUCY2EP(6/4)										2	GUCY2EP
17	rs1149620	A	0.44	K								PAK1		PAK1			2	PAK1	Tier 1
17	rs1149620	A	0.44	K			RP11-21L23.2(1/1)										2	RP11-21L23.2
17	rs1149620	A	0.44	K			RP11-21L23.3(3/2)										2	RP11-21L23.3
17	rs1149620	A	0.44	K			RP11-21L23.4(8/5)										2	RP11-21L23.4
17	rs1149620	A	0.44	K			RP11-672A2.1(7/5)										2	RP11-672A2.1
19	rs1426371	A	0.27	N								CORO1C		CORO1C			2	CORO1C
19	rs1426371	A	0.27	N	WSCD2	WSCD2											2	WSCD2
20	rs753350451	D	0.2	K			C12orf65(5/2)										2	C12orf65
20	rs753350451	D	0.2	K			CDK2AP1(15/7)										2	CDK2AP1
20	rs753350451	D	0.2	K			MPHOSPH9(6/3)										2	MPHOSPH9
20	rs753350451	D	0.2	K			RP11-282O18.3(5/3)										2	RP11-282O18.3
20	rs753350451	D	0.2	K								TCTN2		TCTN2			2	TCTN2
21	rs1809889	T	0.28	K								NCOR2		NCOR2			2	NCOR2	Tier 1
21	rs1809889	T	0.28	K								TCTN2		TCTN2			2	TCTN2
22	rs7294636	A	0.37	K			ERP27(2/1)										2	ERP27
23	rs10842226	A	0.42	N		SOX5						SOX5					2	SOX5
25	rs7967762	T	0.16	N								CACNB3		CACNB3			2	CACNB3	Tier 3A
25	rs7967762	T	0.16	N					FKBP11 (+)			FKBP11					2	FKBP11	Tier 3B
25	rs7967762	T	0.16	N								KMT2D		KMT2D			2	KMT2D
28	rs58973023	A	0.49	N				ENOX1 (+)				ENOX1					2	ENOX1	Tier 3A
29	rs28929474	T	0.02	N								DICER1		DICER1			2	DICER1
29	rs28929474	T	0.02	N								GSC	GSC				2	GSC
30	rs4380013	A	0.19	K								AP4E1		AP4E1			2	AP4E1
30	rs4380013	A	0.19	K								DMXL2		DMXL2			2	DMXL2
30	rs4380013	A	0.19	K			RP11-562A8.1(1/1)										2	RP11-562A8.1
31	rs11071366	A	0.61	K								ADAM10		ADAM10			2	ADAM10	Tier 1
31	rs11071366	A	0.61	K								GCOM1		GCOM1			2	GCOM1
31	rs11071366	A	0.61	K								MYZAP		MYZAP			2	MYZAP
35	rs6500609	C	0.11	N								ADCY9		ADCY9			2	ADCY9
35	rs6500609	C	0.11	N								MGRN1		MGRN1			2	MGRN1
35	rs6500609	C	0.11	N								SLX4		SLX4			2	SLX4
35	rs6500609	C	0.11	N								TFAP4		TFAP4			2	TFAP4
36	rs9940278	T	0.43	K								RBL2		RBL2			2	RBL2
37	rs34195470	A	0.45	K								AARS		AARS			2	AARS
37	rs34195470	A	0.45	K			CLEC18A(2/2)										2	CLEC18A
37	rs34195470	A	0.45	K								COG4	COG4				2	COG4
37	rs34195470	A	0.45	K								HYDIN		HYDIN			2	HYDIN
37	rs34195470	A	0.45	K								MIR140	MIR140				2	MIR140
37	rs34195470	A	0.45	K			PDXDC2P(2/2)										2	PDXDC2P
38	rs216175	A	0.83	K								HIC1		HIC1			2	HIC1
38	rs216175	A	0.83	K			SMG6(2/2)										2	SMG6
39	rs227732	T	0.3	N								DGKE		DGKE			2	DGKE
40	rs9908159	T	0.51	N								DGKE		DGKE			2	DGKE
41	rs7212908	A	0.8	K								BRIP1		BRIP1			2	BRIP1
42	rs2716212	A	0.62	K			RP1-193H18.2(1/1)										2	RP1-193H18.2
43	rs1039257158	T	0.0006	N								ADNP2		ADNP2			2	ADNP2
44	rs10405617	A	0.32	K								ACP5	ACP5				2	ACP5	Tier 3A
44	rs10405617	A	0.32	K								DNM2		DNM2			2	DNM2
44	rs10405617	A	0.32	K			ILF3-AS1(3/2)										2	ILF3-AS1
44	rs10405617	A	0.32	K			SLC44A2(1/0)		SLC44A2 (-)					SLC44A2			2	SLC44A2
45	rs75621460	A	0.03	K								B9D2		B9D2			2	B9D2
45	rs75621460	A	0.03	K					MIA (-)			MIA					2	MIA	Tier 3A
46	rs8112559	C	0.89	N								ERCC2		ERCC2			2	ERCC2
46	rs8112559	C	0.89	N								FKRP		FKRP			2	FKRP	Tier 3A
46	rs8112559	C	0.89	N								GPR4		GPR4			2	GPR4	Tier 3B
46	rs8112559	C	0.89	N								OPA3		OPA3			2	OPA3
48	rs551471509	T	0.9996	N								DNM2		DNM2			2	DNM2
50	rs62182810	A	0.54	K								BMPR2		BMPR2			2	BMPR2	Tier 2
53	rs3771501	A	0.47	K								AAK1		AAK1			2	AAK1	Tier 1
53	rs3771501	A	0.47	K				DYSF (+)				DYSF					2	DYSF
54	rs143384	A	0.59	K								NCOA6		NCOA6			2	NCOA6
54	rs143384	A	0.59	K								PHF20				PHF20	2	PHF20
56	rs9981884	A	0.49	N								DSCAM		DSCAM			2	DSCAM	Tier 3A
57	rs11705555	A	0.76	N								TTC28		TTC28			2	TTC28
58	rs12160491	A	0.71	N								ELFN2		ELFN2			2	ELFN2
58	rs12160491	A	0.71	N			GALR3(1/1)										2	GALR3	Tier 2
58	rs12160491	A	0.71	N			GCAT(10/8)										2	GCAT
58	rs12160491	A	0.71	N								LGALS1		LGALS1			2	LGALS1	Tier 3B
58	rs12160491	A	0.71	N								PDXP		PDXP			2	PDXP
58	rs12160491	A	0.71	N								PLA2G6		PLA2G6			2	PLA2G6	Tier 2
58	rs12160491	A	0.71	N								PVALB		PVALB			2	PVALB
58	rs12160491	A	0.71	N								TMEM184B		TMEM184B			2	TMEM184B
58	rs12160491	A	0.71	N								TMPRSS6		TMPRSS6			2	TMPRSS6
59	rs2276749	T	0.05	N								ATG7		ATG7			2	ATG7
59	rs2276749	T	0.05	N				PPARG (+)				PPARG					2	PPARG	Tier 1
60	rs781661531	T	0.9997	N								ADIPOQ		ADIPOQ			2	ADIPOQ	Tier 3A
60	rs781661531	T	0.9997	N								SST		SST			2	SST	Tier 1
61	rs747952496	A	0.0004	N								SST		SST			2	SST	Tier 1
62	rs9835230	A	0.24	N								TP63	TP63				2	TP63
64	rs3774354	A	0.37	K			GLT8D1(1/1)							GLT8D1			2	GLT8D1
64	rs3774354	A	0.37	K			GNL3(1/1)							GNL3			2	GNL3
64	rs3774354	A	0.37	K	ITIH1	ITIH1											2	ITIH1	Tier 3A
64	rs3774354	A	0.37	K								PRKCD		PRKCD			2	PRKCD	Tier 1
64	rs3774354	A	0.37	K			RP5-966M1.5(1/1)										2	RP5-966M1.5
64	rs3774354	A	0.37	K								TNNC1		TNNC1			2	TNNC1	Tier 2
65	rs13107325	T	0.07	K								CISD2		CISD2			2	CISD2
65	rs13107325	T	0.07	K								PPP3CA		PPP3CA			2	PPP3CA	Tier 1
65	rs13107325	T	0.07	K	SLC39A8	SLC39A8											2	SLC39A8
66	rs11729628	T	0.24	N								PRDM5		PRDM5			2	PRDM5
67	rs1913707	T	0.28	K								NKX3-2	NKX3-2				2	NKX3-2
68	rs75686861	A	0.09	N								SMAD1		SMAD1			2	SMAD1
69	rs1530586	T	0.8	K			FAM53A(7/1)										2	FAM53A
69	rs1530586	T	0.8	K								FGFRL1		FGFRL1			2	FGFRL1	Tier 3A
69	rs1530586	T	0.8	K			TMEM129(1/1)										2	TMEM129
71	rs1560080	A	0.83	N		AQPEP	AQPEP(1/0)										2	AQPEP
71	rs1560080	A	0.83	N			COMMD10(1/1)										2	COMMD10
73	rs10062749	T	0.27	N								NDFIP1		NDFIP1			2	NDFIP1	Tier 3A
76	rs56132153	A	0.61	N								MARVELD2		MARVELD2			2	MARVELD2
76	rs56132153	A	0.61	N								OCLN		OCLN			2	OCLN	Tier 3B
77	rs9396861	A	0.61	N								NHLRC1		NHLRC1			2	NHLRC1
78	rs79220007	T	0.93	K			U91328.19(1/1)										2	U91328.19
79	rs2856821	T	0.79	K								BRD2		BRD2			2	BRD2	Tier 2
79	rs2856821	T	0.79	K								COL11A2	COL11A2				2	COL11A2	Tier 3A
79	rs2856821	T	0.79	K			HLA-DPB1(1/1)										2	HLA-DPB1	Tier 3A
79	rs2856821	T	0.79	K					LEMD2 (-)			LEMD2		LEMD2			2	LEMD2
79	rs2856821	T	0.79	K								PPT2		PPT2			2	PPT2
80	rs2038740	T	0.72	N								MAPK14				MAPK14	2	MAPK14	Tier 1
80	rs2038740	T	0.72	N								PPARD		PPARD			2	PPARD	Tier 1
81	rs17288390	T	0.65	K				RCAN2 (-)				RCAN2					2	RCAN2
82	rs9475400	T	0.1	K		BMP5						BMP5					2	BMP5	Tier 3B
82	rs9475400	T	0.1	K								DST		DST			2	DST	Tier 3B
83	rs12209223	A	0.11	K								TMEM30A		TMEM30A			2	TMEM30A
84	rs116934101	A	0.27	N								PLOD3		PLOD3			2	PLOD3
84	rs116934101	A	0.27	N								VGF		VGF			2	VGF	Tier 3A
86	rs143083812	T	0.0011	K					FLNC (+)			FLNC					2	FLNC
86	rs143083812	T	0.0011	K						LEP (-)		LEP		LEP			2	LEP	Tier 3B
87	rs571734653	A	0.0003	N				DGKI (+)				DGKI					2	DGKI
88	rs7787744	A	0.67	N			AOC1(4/0)							AOC1		AOC1	2	AOC1	Tier 2
88	rs7787744	A	0.67	N								RHEB		RHEB			2	RHEB
89	rs111844273	A	0.02	K		HDAC9		HDAC9 (-)									2	HDAC9	Tier 1
92	rs72760655	A	0.33	K				TNC (+)	TNC (+)					TNC			2	TNC	Tier 1
94	rs7862601	A	0.62	N				TNC (+)	TNC (+)					TNC			2	TNC	Tier 1
95	rs1321917	C	0.41	K								TRIM32		TRIM32			2	TRIM32
97	rs62578126	T	0.37	K								PBX3		PBX3			2	PBX3
97	rs62578126	T	0.37	K								STXBP1		STXBP1			2	STXBP1
98	rs10465114	A	0.22	N								ENG		ENG			2	ENG	Tier 1
98	rs10465114	A	0.22	N								PBX3		PBX3			2	PBX3
98	rs10465114	A	0.22	N								STXBP1		STXBP1			2	STXBP1
S1	rs10453201	T	0.22	N				CNTFR (-)						CNTFR			2	CNTFR	Tier 3B
S1	rs10453201	T	0.22	N								DNAI1		DNAI1			2	DNAI1
S2	rs10282983	T	0.22	N		C8orf34								C8orf34			2	C8orf34
S2	rs10282983	T	0.22	N								SULF1	SULF1				2	SULF1	Tier 1
2	rs4411121	T	0.31	N								GDAP2					1	GDAP2
2	rs4411121	T	0.31	N										SPAG17			1	SPAG17
2	rs4411121	T	0.31	N										WARS2			1	WARS2
2	rs4411121	T	0.31	N					WDR3 (-)								1	WDR3
3	1:150214028	D	0.38	K						C1orf54 (+)							1	C1orf54
4	rs10797923	T	0.69	K								EDEM3					1	EDEM3
3	1:150214028	D	0.38	K								FAM63A					1	FAM63A
4	rs10797923	T	0.69	K								LAMC2					1	LAMC2	Tier 1
4	rs10797923	T	0.69	K				NCF2 (+)									1	NCF2
3	1:150214028	D	0.38	K								PLEKHO1					1	PLEKHO1
3	1:150214028	D	0.38	K					VPS45 (+)								1	VPS45
5	rs1327123	C	0.35	N				NCF2 (+)									1	NCF2
6	rs2605100	A	0.32	K								EPRS					1	EPRS
6	rs2605100	A	0.32	K								LYPLAL1					1	LYPLAL1
6	rs2605100	A	0.32	K										SLC30A10			1	SLC30A10
7	rs11588850	A	0.82	N								OBSCN					1	OBSCN	Tier 3B
7	rs11588850	A	0.82	N								TRIM17					1	TRIM17
7	rs11588850	A	0.82	N								WNT9A					1	WNT9A	Tier 3B
8	rs11588154	T	0.17	N		C1orf177											1	C1orf177
8	rs11588154	T	0.17	N									DHCR24				1	DHCR24
9	rs3740129	A	0.46	N										DDIT4			1	DDIT4
9	rs3740129	A	0.46	N										DNAJB12			1	DNAJB12
9	rs3740129	A	0.46	N								MCU					1	MCU
9	rs3740129	A	0.46	N									SLC29A3				1	SLC29A3	Tier 3B
10	rs10824456	C	0.58	N										DLG5			1	DLG5
11	rs3993110	A	0.61	N									FAR1				1	FAR1
11	rs3993110	A	0.61	N				MICAL2 (+)									1	MICAL2
11	rs3993110	A	0.61	N								PARVA					1	PARVA
11	rs3993110	A	0.61	N								PTH					1	PTH	Tier 3B
11	rs3993110	A	0.61	N								USP47					1	USP47	Tier 2
12	rs1517572	A	0.41	K		RP11-115J23.1											1	RP11-115J23.1
13	rs1631174	A	0.34	N				FAM180B (-)									1	FAM180B
13	rs1631174	A	0.34	N										MADD			1	MADD
13	rs1631174	A	0.34	N								MTCH2					1	MTCH2
13	rs1631174	A	0.34	N								MYBPC3					1	MYBPC3
13	rs1631174	A	0.34	N								PTPRJ					1	PTPRJ	Tier 3A
14	rs67924081	A	0.74	K										BBS1			1	BBS1
14	rs67924081	A	0.74	K								CAPN1					1	CAPN1	Tier 2
14	rs67924081	A	0.74	K										CFL1			1	CFL1
14	rs67924081	A	0.74	K						CST6 (-)							1	CST6	Tier 3B
14	rs67924081	A	0.74	K										CTD-3074O7.11			1	CTD-3074O7.11
14	rs67924081	A	0.74	K										CTSF			1	CTSF	Tier 2
14	rs67924081	A	0.74	K								DPF2					1	DPF2
14	rs67924081	A	0.74	K								EFEMP2					1	EFEMP2	Tier 3A
14	rs67924081	A	0.74	K										EHBP1L1			1	EHBP1L1
14	rs67924081	A	0.74	K					EHD1 (+)								1	EHD1
14	rs67924081	A	0.74	K								FOSL1					1	FOSL1
14	rs67924081	A	0.74	K											KLC2		1	KLC2
14	rs67924081	A	0.74	K										MEN1			1	MEN1
14	rs67924081	A	0.74	K										NRXN2			1	NRXN2	Tier 3A
14	rs67924081	A	0.74	K								PYGM					1	PYGM	Tier 2
14	rs67924081	A	0.74	K										RIN1			1	RIN1
14	rs67924081	A	0.74	K								RNASEH2C					1	RNASEH2C
14	rs67924081	A	0.74	K								SART1					1	SART1
14	rs67924081	A	0.74	K								SYVN1					1	SYVN1
14	rs67924081	A	0.74	K								TM7SF2					1	TM7SF2
14	rs67924081	A	0.74	K				TMEM151A (+)									1	TMEM151A
15	rs34560402	T	0.06	K								ACTN3					1	ACTN3
15	rs34560402	T	0.06	K								ADRBK1					1	ADRBK1	Tier 1
15	rs34560402	T	0.06	K										AIP			1	AIP
15	rs34560402	T	0.06	K										BBS1			1	BBS1
15	rs34560402	T	0.06	K										CABP4			1	CABP4
15	rs34560402	T	0.06	K										CTD-3074O7.11			1	CTD-3074O7.11
15	rs34560402	T	0.06	K										CTSF			1	CTSF	Tier 2
15	rs34560402	T	0.06	K								GPR152					1	GPR152	Tier 3B
15	rs34560402	T	0.06	K			KDM2A(2/0)							KDM2A			1	KDM2A	Tier 2
15	rs34560402	T	0.06	K											KLC2		1	KLC2
15	rs34560402	T	0.06	K										LRFN4			1	LRFN4
15	rs34560402	T	0.06	K					PC (+)								1	PC
15	rs34560402	T	0.06	K										RAD9A			1	RAD9A
15	rs34560402	T	0.06	K										RIN1			1	RIN1
15	rs34560402	T	0.06	K				TMEM151A (+)									1	TMEM151A
15	rs34560402	T	0.06	K								UNC93B1					1	UNC93B1
16	rs72979233	A	0.75	N										ARRB1			1	ARRB1
16	rs72979233	A	0.75	N										GDPD5			1	GDPD5
16	rs72979233	A	0.75	N										KCNE3			1	KCNE3
16	rs72979233	A	0.75	N										MAP6			1	MAP6
16	rs72979233	A	0.75	N				P4HA3 (+)									1	P4HA3
16	rs72979233	A	0.75	N					PGM2L1 (+)								1	PGM2L1
16	rs72979233	A	0.75	N		POLD3											1	POLD3
16	rs72979233	A	0.75	N								RNF169					1	RNF169
16	rs72979233	A	0.75	N										UCP2			1	UCP2
17	rs1149620	A	0.44	K										ACER3			1	ACER3
17	rs1149620	A	0.44	K										MYO7A			1	MYO7A
17	rs1149620	A	0.44	K										OMP			1	OMP
17	rs1149620	A	0.44	K										RSF1			1	RSF1
17	rs1149620	A	0.44	K								UVRAG					1	UVRAG
18	rs10831475	A	0.81	N								CEP57					1	CEP57
18	rs10831475	A	0.81	N		MAML2											1	MAML2
19	rs1426371	A	0.27	N								ACACB					1	ACACB	Tier 2
19	rs1426371	A	0.27	N										DAO			1	DAO	Tier 2
19	rs1426371	A	0.27	N								PRDM4					1	PRDM4
19	rs1426371	A	0.27	N					SART3 (-)								1	SART3
19	rs1426371	A	0.27	N								SVOP					1	SVOP	Tier 3B
19	rs1426371	A	0.27	N								TMEM119					1	TMEM119
19	rs1426371	A	0.27	N										UNG			1	UNG
20	rs753350451	D	0.2	K								HCAR1					1	HCAR1	Tier 3B
20	rs753350451	D	0.2	K								HCAR2					1	HCAR2	Tier 1
20	rs753350451	D	0.2	K								HCAR3					1	HCAR3	Tier 2
20	rs753350451	D	0.2	K				HIP1R (-)									1	HIP1R
20	rs753350451	D	0.2	K								KNTC1					1	KNTC1
20	rs753350451	D	0.2	K								SBNO1					1	SBNO1
20	rs753350451	D	0.2	K									VPS33A				1	VPS33A
21	rs1809889	T	0.28	K				FAM101A (-)									1	FAM101A
21	rs1809889	T	0.28	K								SBNO1					1	SBNO1
21	rs1809889	T	0.28	K								SCARB1					1	SCARB1	Tier 2
21	rs1809889	T	0.28	K										UBC			1	UBC
22	rs7294636	A	0.37	K										EPS8			1	EPS8
22	rs7294636	A	0.37	K										GRIN2B			1	GRIN2B	Tier 1
22	rs7294636	A	0.37	K										PTPRO			1	PTPRO
22	rs7294636	A	0.37	K			SMCO3(2/0)										1	SMCO3
24	rs10843013	A	0.78	K								MRPS35					1	MRPS35
24	rs10843013	A	0.78	K										STK38L			1	STK38L	Tier 2
25	rs7967762	T	0.16	N								ADCY6					1	ADCY6
25	rs7967762	T	0.16	N								HDAC7					1	HDAC7	Tier 1
25	rs7967762	T	0.16	N					PRKAG1 (-)								1	PRKAG1
25	rs7967762	T	0.16	N						RAPGEF3 (-)							1	RAPGEF3
25	rs7967762	T	0.16	N										SENP1			1	SENP1
26	rs17120227	T	0.07	K		LRIG3											1	LRIG3	Tier 3B
26	rs17120227	T	0.07	K				SLC16A7 (+)									1	SLC16A7
27	rs7953280	C	0.5	K		CRADD											1	CRADD
27	rs7953280	C	0.5	K										PLXNC1			1	PLXNC1	Tier 3B
27	rs7953280	C	0.5	K			RP11-887P2.5(1/0)										1	RP11-887P2.5
27	rs7953280	C	0.5	K								SOCS2					1	SOCS2
28	rs58973023	A	0.49	N								DNAJC15					1	DNAJC15
29	rs28929474	T	0.02	N	SERPINA1												1	SERPINA1	Tier 3A
29	rs28929474	T	0.02	N												SERPINA6	1	SERPINA6	Tier 3A
30	rs4380013	A	0.19	K										FGF7			1	FGF7	Tier 3A
30	rs4380013	A	0.19	K										GLDN			1	GLDN
30	rs4380013	A	0.19	K										HDC			1	HDC	Tier 2
30	rs4380013	A	0.19	K			RP11-562A8.5(1/0)										1	RP11-562A8.5
30	rs4380013	A	0.19	K				TNFAIP8L3 (+)									1	TNFAIP8L3
30	rs4380013	A	0.19	K										TRPM7			1	TRPM7	Tier 3A
31	rs11071366	A	0.61	K								AQP9					1	AQP9
31	rs11071366	A	0.61	K										RNF111			1	RNF111
31	rs11071366	A	0.61	K									TCF12	TCF12			1	TCF12
32	rs746239049	D	0.21	N			RP11-1069G10.1(1/0)										1	RP11-1069G10.1
32	rs746239049	D	0.21	N		TLN2						TLN2					2	TLN2
33	rs12908498	C	0.54	K										MEGF11			1	MEGF11
33	rs12908498	C	0.54	K												TIPIN	1	TIPIN
34	rs12914479	C	0.66	N								SYNM					1	SYNM
35	rs6500609	C	0.11	N								C16orf89					1	C16orf89	Tier 3B
35	rs6500609	C	0.11	N										CLUAP1			1	CLUAP1
35	rs6500609	C	0.11	N								DNAJA3					1	DNAJA3
35	rs6500609	C	0.11	N									PAM16				1	PAM16
35	rs6500609	C	0.11	N								SRL					1	SRL
36	rs9940278	T	0.43	K								AKTIP					1	AKTIP
36	rs9940278	T	0.43	K								IRX3					1	IRX3
37	rs34195470	A	0.45	K					FUK (-)								1	FUK
37	rs34195470	A	0.45	K										IL34			1	IL34	Tier 3B
37	rs34195470	A	0.45	K									VAC14	VAC14			1	VAC14
38	rs216175	A	0.83	K								CLUH					1	CLUH
38	rs216175	A	0.83	K								CRK					1	CRK
38	rs216175	A	0.83	K								DPH1					1	DPH1
38	rs216175	A	0.83	K								INPP5K					1	INPP5K
38	rs216175	A	0.83	K								MYO1C					1	MYO1C
38	rs216175	A	0.83	K										PAFAH1B1			1	PAFAH1B1
38	rs216175	A	0.83	K										PITPNA			1	PITPNA
38	rs216175	A	0.83	K					RPA1 (-)								1	RPA1
38	rs216175	A	0.83	K										SRR			1	SRR
38	rs216175	A	0.83	K										WDR81			1	WDR81
38	rs216175	A	0.83	K										YWHAE			1	YWHAE
39	rs227732	T	0.3	N										TMEM100			1	TMEM100
40	rs9908159	T	0.51	N			C17orf67(1/0)										1	C17orf67
41	rs7212908	A	0.8	K										EFCAB3			1	EFCAB3
41	rs7212908	A	0.8	K								TBX2					1	TBX2
42	rs2716212	A	0.62	K								ABCA5					1	ABCA5
42	rs2716212	A	0.62	K								FAM20A					1	FAM20A	Tier 3B
42	rs2716212	A	0.62	K										KCNJ16			1	KCNJ16	Tier 3A
42	rs2716212	A	0.62	K									KCNJ2				1	KCNJ2	Tier 2
43	rs1039257158	T	0.0006	N											CTDP1		1	CTDP1
43	rs1039257158	T	0.0006	N								HSBP1L1					1	HSBP1L1
43	rs1039257158	T	0.0006	N								NFATC1					1	NFATC1
43	rs1039257158	T	0.0006	N		PARD6G		PARD6G (-)									1	PARD6G
44	rs10405617	A	0.32	K										CCDC151			1	CCDC151
44	rs10405617	A	0.32	K								CNN1					1	CNN1
44	rs10405617	A	0.32	K										CTD-2369P2.12			1	CTD-2369P2.12
44	rs10405617	A	0.32	K									DOCK6				1	DOCK6
44	rs10405617	A	0.32	K										ELAVL3			1	ELAVL3
44	rs10405617	A	0.32	K										EPOR			1	EPOR	Tier 1
44	rs10405617	A	0.32	K												ICAM1	1	ICAM1	Tier 1
44	rs10405617	A	0.32	K										ICAM5			1	ICAM5
44	rs10405617	A	0.32	K										LDLR			1	LDLR	Tier 2
44	rs10405617	A	0.32	K										OLFM2			1	OLFM2	Tier 3A
44	rs10405617	A	0.32	K										RAVER1			1	RAVER1
44	rs10405617	A	0.32	K				S1PR2 (-)						S1PR2			1	S1PR2	Tier 1
44	rs10405617	A	0.32	K										S1PR5			1	S1PR5	Tier 1
44	rs10405617	A	0.32	K										TYK2			1	TYK2	Tier 1
45	rs75621460	A	0.03	K								AC006486.9					1	AC006486.9
45	rs75621460	A	0.03	K										ATP1A3			1	ATP1A3	Tier 1
45	rs75621460	A	0.03	K										CIC			1	CIC
45	rs75621460	A	0.03	K								EGLN2					1	EGLN2	Tier 1
45	rs75621460	A	0.03	K										GRIK5			1	GRIK5	Tier 1
45	rs75621460	A	0.03	K								GSK3A					1	GSK3A	Tier 1
45	rs75621460	A	0.03	K					ITPKC (-)								1	ITPKC
45	rs75621460	A	0.03	K								LTBP4					1	LTBP4	Tier 3B
45	rs75621460	A	0.03	K								MIA-RAB4B					1	MIA-RAB4B
45	rs75621460	A	0.03	K										PRX			1	PRX
45	rs75621460	A	0.03	K								RPS19					1	RPS19
45	rs75621460	A	0.03	K										SERTAD3			1	SERTAD3
46	rs8112559	C	0.89	N										AP2S1			1	AP2S1
46	rs8112559	C	0.89	N									CCDC8				1	CCDC8
46	rs8112559	C	0.89	N								CKM					1	CKM
46	rs8112559	C	0.89	N								DMPK					1	DMPK	Tier 1
46	rs8112559	C	0.89	N								ERCC1					1	ERCC1
46	rs8112559	C	0.89	N					FOSB (-)					FOSB			1	FOSB
46	rs8112559	C	0.89	N				GIPR (+)									1	GIPR	Tier 1
46	rs8112559	C	0.89	N										GNG8			1	GNG8
46	rs8112559	C	0.89	N								HIF3A					1	HIF3A
46	rs8112559	C	0.89	N								NANOS2					1	NANOS2
46	rs8112559	C	0.89	N										NOVA2			1	NOVA2
46	rs8112559	C	0.89	N								PPP1R13L					1	PPP1R13L
46	rs8112559	C	0.89	N								PPP5C					1	PPP5C	Tier 2
46	rs8112559	C	0.89	N										PRKD2			1	PRKD2	Tier 1
46	rs8112559	C	0.89	N								RELB					1	RELB
46	rs8112559	C	0.89	N				RTN2 (+)									1	RTN2
47	rs4252548	T	0.02	K								CTD-2587H24.4					1	CTD-2587H24.4
47	rs4252548	T	0.02	K								DNAAF3					1	DNAAF3
47	rs4252548	T	0.02	K										LILRA1			1	LILRA1	Tier 3B
47	rs4252548	T	0.02	K										LILRA2			1	LILRA2	Tier 3B
47	rs4252548	T	0.02	K										LILRB1			1	LILRB1	Tier 3B
47	rs4252548	T	0.02	K										LILRB4			1	LILRB4	Tier 3B
47	rs4252548	T	0.02	K										RDH13			1	RDH13
47	rs4252548	T	0.02	K										SHISA7			1	SHISA7
47	rs4252548	T	0.02	K										SYT5			1	SYT5
47	rs4252548	T	0.02	K								TNNI3					1	TNNI3	Tier 2
47	rs4252548	T	0.02	K								TNNT1					1	TNNT1
48	rs551471509	T	0.9996	N										CTD-2369P2.12			1	CTD-2369P2.12
48	rs551471509	T	0.9996	N												ICAM1	1	ICAM1	Tier 1
48	rs551471509	T	0.9996	N										ICAM5			1	ICAM5
48	rs551471509	T	0.9996	N								ILF3					1	ILF3
48	rs551471509	T	0.9996	N										OLFM2			1	OLFM2	Tier 3A
48	rs551471509	T	0.9996	N										RAVER1			1	RAVER1
48	rs551471509	T	0.9996	N				S1PR2 (-)						S1PR2			1	S1PR2	Tier 1
48	rs551471509	T	0.9996	N										S1PR5			1	S1PR5	Tier 1
48	rs551471509	T	0.9996	N					SLC44A2 (-)					SLC44A2			1	SLC44A2
48	rs551471509	T	0.9996	N										TYK2			1	TYK2	Tier 1
49	rs66989638	A	0.13	N								FHL2					1	FHL2
49	rs66989638	A	0.13	N								ST6GAL2					1	ST6GAL2
50	rs62182810	A	0.54	K										ABI2			1	ABI2
50	rs62182810	A	0.54	K												CARF	1	CARF
50	rs62182810	A	0.54	K								FAM117B					1	FAM117B
50	rs62182810	A	0.54	K				ICA1L (-)									1	ICA1L
50	rs62182810	A	0.54	K								ICOS					1	ICOS	Tier 1
50	rs62182810	A	0.54	K								RAPH1					1	RAPH1
52	rs74676797	A	0.82	N								TPO					1	TPO	Tier 1
53	rs3771501	A	0.47	K								AC007040.11					1	AC007040.11
53	rs3771501	A	0.47	K										ADD2			1	ADD2
53	rs3771501	A	0.47	K										ATP6V1B1			1	ATP6V1B1	Tier 2
53	rs3771501	A	0.47	K				MXD1 (+)									1	MXD1
53	rs3771501	A	0.47	K					PCYOX1 (-)								1	PCYOX1	Tier 3B
53	rs3771501	A	0.47	K								TEX261					1	TEX261
53	rs3771501	A	0.47	K										VAX2			1	VAX2
54	rs143384	A	0.59	K										CEP250			1	CEP250
54	rs143384	A	0.59	K										DLGAP4			1	DLGAP4
54	rs143384	A	0.59	K					EIF6 (-)								1	EIF6
54	rs143384	A	0.59	K						EPB41L1 (-)							1	EPB41L1
54	rs143384	A	0.59	K								ITCH					1	ITCH
54	rs143384	A	0.59	K										MMP24			1	MMP24	Tier 3A
54	rs143384	A	0.59	K								MYH7B					1	MYH7B
54	rs143384	A	0.59	K										PIGU			1	PIGU
54	rs143384	A	0.59	K										RBM12			1	RBM12
54	rs143384	A	0.59	K								TP53INP2					1	TP53INP2
54	rs143384	A	0.59	K			UQCC1(2/0)										1	UQCC1
55	rs9981408	T	0.23	K										PSMG1			1	PSMG1
56	rs9981884	A	0.49	N								ERG					1	ERG	Tier 2
56	rs9981884	A	0.49	N										PCP4			1	PCP4
56	rs9981884	A	0.49	N										PSMG1			1	PSMG1
57	rs11705555	A	0.76	N								MN1					1	MN1
57	rs11705555	A	0.76	N								XBP1					1	XBP1	Tier 2
58	rs12160491	A	0.71	N										CARD10			1	CARD10
58	rs12160491	A	0.71	N										CSNK1E			1	CSNK1E	Tier 1
58	rs12160491	A	0.71	N								DNAL4					1	DNAL4
58	rs12160491	A	0.71	N										MPST			1	MPST
58	rs12160491	A	0.71	N										PICK1			1	PICK1
58	rs12160491	A	0.71	N										SOX10			1	SOX10
59	rs2276749	T	0.05	N										ATP2B2			1	ATP2B2	Tier 3A
59	rs2276749	T	0.05	N								RAF1					1	RAF1	Tier 1
59	rs2276749	T	0.05	N										SLC6A1			1	SLC6A1	Tier 1
59	rs2276749	T	0.05	N										SLC6A11			1	SLC6A11	Tier 2
59	rs2276749	T	0.05	N						SYN2 (-)				SYN2			1	SYN2
60	rs781661531	T	0.9997	N					AHSG (+)			AHSG					1	AHSG	Tier 3B
60	rs781661531	T	0.9997	N								BCL6					1	BCL6
60	rs781661531	T	0.9997	N										RTP1			1	RTP1
61	rs747952496	A	0.0004	N								BCL6					1	BCL6
61	rs747952496	A	0.0004	N		LPP											1	LPP
62	rs9835230	A	0.24	N		LEPREL1											1	LEPREL1
63	rs62242105	A	0.33	N								SGOL1					1	SGOL1
64	rs3774354	A	0.37	K					ABHD14B (-)								1	ABHD14B
64	rs3774354	A	0.37	K								BAP1					1	BAP1
64	rs3774354	A	0.37	K										CACNA1D			1	CACNA1D	Tier 1
64	rs3774354	A	0.37	K								NISCH					1	NISCH	Tier 1
64	rs3774354	A	0.37	K								POC1A					1	POC1A
64	rs3774354	A	0.37	K								PPM1M					1	PPM1M
64	rs3774354	A	0.37	K								RPL29					1	RPL29
64	rs3774354	A	0.37	K						SEMA3G (-)							1	SEMA3G	Tier 3A
64	rs3774354	A	0.37	K										TKT			1	TKT	Tier 2
64	rs3774354	A	0.37	K					TWF2 (+)								1	TWF2
65	rs13107325	T	0.07	K					BDH2 (-)								1	BDH2
65	rs13107325	T	0.07	K									CENPE				1	CENPE
65	rs13107325	T	0.07	K									MANBA	MANBA			1	MANBA	Tier 2
65	rs13107325	T	0.07	K										NFKB1			1	NFKB1	Tier 1
66	rs11729628	T	0.24	N								QRFPR					1	QRFPR	Tier 3B
67	rs1913707	T	0.28	K										RAB28			1	RAB28
68	rs75686861	A	0.09	N										ABCE1			1	ABCE1
68	rs75686861	A	0.09	N				HHIP (+)									1	HHIP	Tier 3A
68	rs75686861	A	0.09	N					MMAA (+)								1	MMAA
69	rs1530586	T	0.8	K			AC016773.1(2/0)										1	AC016773.1
69	rs1530586	T	0.8	K										CPLX1			1	CPLX1
69	rs1530586	T	0.8	K										GAK			1	GAK	Tier 1
69	rs1530586	T	0.8	K										LETM1			1	LETM1
69	rs1530586	T	0.8	K										NAT8L			1	NAT8L
69	rs1530586	T	0.8	K				RNF212 (-)									1	RNF212
69	rs1530586	T	0.8	K							SPON2						1	SPON2	Tier 3B
69	rs1530586	T	0.8	K								WHSC1					1	WHSC1
69	rs1530586	T	0.8	K								ZFYVE28					1	ZFYVE28
70	rs201194999	T	0.3	N										EPHA5			1	EPHA5	Tier 1
71	rs1560080	A	0.83	N								CDO1					1	CDO1
71	rs1560080	A	0.83	N										SEMA6A			1	SEMA6A
71	rs1560080	A	0.83	N				TRIM36 (+)									1	TRIM36
72	rs17615906	T	0.84	N					ISOC1 (-)								1	ISOC1
72	rs17615906	T	0.84	N										SLC12A2			1	SLC12A2	Tier 2
73	rs10062749	T	0.27	N		AC005592.2											1	AC005592.2
73	rs10062749	T	0.27	N				ARAP3 (+)						ARAP3			1	ARAP3
73	rs10062749	T	0.27	N								ARHGAP26					1	ARHGAP26
73	rs10062749	T	0.27	N								DIAPH1					1	DIAPH1
73	rs10062749	T	0.27	N					GNPDA1 (-)								1	GNPDA1
73	rs10062749	T	0.27	N								HDAC3					1	HDAC3	Tier 1
73	rs10062749	T	0.27	N								KIAA0141					1	KIAA0141
73	rs10062749	T	0.27	N								PCDHGB1					1	PCDHGB1
73	rs10062749	T	0.27	N				RELL2 (+)									1	RELL2
73	rs10062749	T	0.27	N												RPL7P21	1	RPL7P21
73	rs10062749	T	0.27	N								SPRY4					1	SPRY4
74	rs3884606	A	0.52	K										KCNIP1			1	KCNIP1
74	rs3884606	A	0.52	K										NPM1			1	NPM1	Tier 2
74	rs3884606	A	0.52	K										TLX3			1	TLX3
75	rs2066928	A	0.48	N								DROSHA					1	DROSHA
76	rs56132153	A	0.61	N								CDK7					1	CDK7	Tier 1
76	rs56132153	A	0.61	N			CTC-537E7.2(1/0)										1	CTC-537E7.2
76	rs56132153	A	0.61	N								SLC30A5					1	SLC30A5
77	rs9396861	A	0.61	N								CAP2					1	CAP2
78	rs79220007	T	0.93	K				HIST1H2BJ (+)						HIST1H2BJ			1	HIST1H2BJ
79	rs2856821	T	0.79	K								AGER					1	AGER	Tier 3A
79	rs2856821	T	0.79	K										AGPAT1			1	AGPAT1
79	rs2856821	T	0.79	K										DAXX			1	DAXX
79	rs2856821	T	0.79	K										EGFL8			1	EGFL8	Tier 3A
79	rs2856821	T	0.79	K										GPSM3			1	GPSM3
79	rs2856821	T	0.79	K										GRM4			1	GRM4	Tier 2
79	rs2856821	T	0.79	K										HLA-DOA			1	HLA-DOA
79	rs2856821	T	0.79	K										IP6K3			1	IP6K3
79	rs2856821	T	0.79	K										ITPR3			1	ITPR3	Tier 3B
79	rs2856821	T	0.79	K										PRRT1			1	PRRT1
79	rs2856821	T	0.79	K								RING1					1	RING1
79	rs2856821	T	0.79	K								RNF5					1	RNF5
79	rs2856821	T	0.79	K										SYNGAP1			1	SYNGAP1
80	rs2038740	T	0.72	N												ARMC12	1	ARMC12
80	rs2038740	T	0.72	N								C6orf106					1	C6orf106
80	rs2038740	T	0.72	N										CLPS			1	CLPS	Tier 3B
80	rs2038740	T	0.72	N								DEF6					1	DEF6
80	rs2038740	T	0.72	N					FKBP5 (-)							FKBP5	1	FKBP5	Tier 1
80	rs2038740	T	0.72	N										GRM4			1	GRM4	Tier 2
80	rs2038740	T	0.72	N										LHFPL5			1	LHFPL5
80	rs2038740	T	0.72	N										PACSIN1			1	PACSIN1
80	rs2038740	T	0.72	N								SCUBE3					1	SCUBE3	Tier 3B
80	rs2038740	T	0.72	N			TCP11(1/0)										1	TCP11
80	rs2038740	T	0.72	N								TEAD3					1	TEAD3
80	rs2038740	T	0.72	N										TULP1			1	TULP1	Tier 3A
81	rs17288390	T	0.65	K			SUPT3H(1/0)										1	SUPT3H
83	rs12209223	A	0.11	K								COL12A1					1	COL12A1	Tier 3B
83	rs12209223	A	0.11	K		FILIP1											1	FILIP1
84	rs116934101	A	0.27	N								FBXL13					1	FBXL13
84	rs116934101	A	0.27	N						LRRC17 (+)							1	LRRC17	Tier 3B
84	rs116934101	A	0.27	N										NAPEPLD			1	NAPEPLD
85	rs12667224	A	0.52	N		FOXP2								FOXP2			1	FOXP2
85	rs12667224	A	0.52	N								PPP1R3A					1	PPP1R3A
86	rs143083812	T	0.0011	K										MIR96			1	MIR96
86	rs143083812	T	0.0011	K										NRF1			1	NRF1
86	rs143083812	T	0.0011	K										OPN1SW			1	OPN1SW	Tier 3B
86	rs143083812	T	0.0011	K										TMEM209			1	TMEM209
86	rs143083812	T	0.0011	K								ZC3HC1					1	ZC3HC1
87	rs571734653	A	0.0003	N								AKAP11					1	AKAP11
87	rs571734653	A	0.0003	N								CREB3L2					1	CREB3L2
87	rs571734653	A	0.0003	N										PTN			1	PTN	Tier 3B
88	rs7787744	A	0.67	N								ABCB8					1	ABCB8	Tier 1
88	rs7787744	A	0.67	N										ASIC3			1	ASIC3	Tier 2
88	rs7787744	A	0.67	N										ATG9B			1	ATG9B
88	rs7787744	A	0.67	N										CDK5			1	CDK5	Tier 1
88	rs7787744	A	0.67	N										CRYGN			1	CRYGN
88	rs7787744	A	0.67	N										GBX1			1	GBX1
88	rs7787744	A	0.67	N								GIMAP8					1	GIMAP8
88	rs7787744	A	0.67	N								KCNH2					1	KCNH2	Tier 1
88	rs7787744	A	0.67	N										NUB1			1	NUB1
88	rs7787744	A	0.67	N								PRKAG2					1	PRKAG2
88	rs7787744	A	0.67	N				RARRES2 (-)									1	RARRES2
88	rs7787744	A	0.67	N								SLC4A2					1	SLC4A2
88	rs7787744	A	0.67	N								SMARCD3					1	SMARCD3
88	rs7787744	A	0.67	N										TMEM176B			1	TMEM176B
89	rs111844273	A	0.02	K										FERD3L			1	FERD3L
90	rs11984666	A	0.2	K								ASAP1					1	ASAP1
91	rs79895530	T	0.13	N										ZNF462			1	ZNF462
92	rs72760655	A	0.33	K										DFNB31			1	DFNB31
92	rs72760655	A	0.33	K										SLC31A1			1	SLC31A1
92	rs72760655	A	0.33	K								TNFSF15					1	TNFSF15	Tier 3A
93	rs1330349	C	0.59	K										DFNB31			1	DFNB31
93	rs1330349	C	0.59	K								TNFSF15					1	TNFSF15	Tier 3A
94	rs7862601	A	0.62	N								PAPPA					1	PAPPA	Tier 3A
94	rs7862601	A	0.62	N								TNFSF15					1	TNFSF15	Tier 3A
95	rs1321917	C	0.41	K		ASTN2										ASTN2	1	ASTN2
95	rs1321917	C	0.41	K								PAPPA					1	PAPPA	Tier 3A
97	rs62578126	T	0.37	K								ANGPTL2					1	ANGPTL2	Tier 3B
97	rs62578126	T	0.37	K					FAM129B (+)								1	FAM129B
97	rs62578126	T	0.37	K										LRSAM1			1	LRSAM1
97	rs62578126	T	0.37	K										SLC2A8			1	SLC2A8
98	rs10465114	A	0.22	N								AK1					1	AK1
98	rs10465114	A	0.22	N								ANGPTL2					1	ANGPTL2	Tier 3B
98	rs10465114	A	0.22	N					FAM129B (+)								1	FAM129B
98	rs10465114	A	0.22	N										LRSAM1			1	LRSAM1
98	rs10465114	A	0.22	N										SH2D3C			1	SH2D3C
98	rs10465114	A	0.22	N										SLC2A8			1	SLC2A8
99	rs10974438	A	0.65	K		GLIS3											1	GLIS3
99	rs10974438	A	0.65	K								INSL4					1	INSL4	Tier 3A
99	rs10974438	A	0.65	K								JAK2					1	JAK2	Tier 1
99	rs10974438	A	0.65	K										SLC1A1			1	SLC1A1	Tier 1
100	rs76340814	A	0.05	N												SLC35D2	1	SLC35D2
100	rs76340814	A	0.05	N				ZNF367 (+)									1	ZNF367
E1	rs148693048	T	0.0012	N				DOCK5(+)									1	DOCK5
E1	rs148693048	T	0.0012	N										GNRH1			1	GNRH1	Tier 3B
E1	rs148693048	T	0.0012	N		RP11-624C23.1											1	RP11-624C23.1
S1	rs10453201	T	0.22	N										GALT			1	GALT
S1	rs10453201	T	0.22	N				KIAA1161(-)									1	KIAA1161
S2	rs10282983	T	0.22	N									SLCO5A1				1	SLCO5A1	Tier 1
Abbreviations and headers: Lead OA SNV, rsid of the lead variant; EA, effect allele; EAF, effect allele frequency; OA, if the signal is newly (N) or previously reported (K); Coding variant & FineMap, gene in which the lead SNV has a moderate to high severity or gene in which a moderate to high severity variant* is in high LD (≥r20.8) with the lead SNV and is present in the 95% credible set; Fine …
