# Supplementary material for: Deciphering osteoarthritis genetics across 826,690 individuals from 9 populations
Source: Cell. 2021 Sep 2;184(18):4784–4818.e17. doi: 10.1016/j.cell.2021.07.038 (PMC8459317; doi:10.1016/j.cell.2021.07.038)
Supplement: Table S11. Phenome-wide analysis of the associated variants to identify enrichment of signal for related traits and diseases, related to Effector genes and biological pathways: Amassing evidence to identify effector genes and STAR Methods [file mmc11.xlsx]

## Sheet: Table S11
Table S11. Phenome-wide analysis of the associated variants to identify enrichment of signal for related traits and diseases,related to EFFECTOR GENES AND BIOLOGICAL PATHWAYS: Amassing evidence to identify effector genes and STAR Methods.
SNV	hg19_coordinates	hg38_coordinates	a1	a2	trait	efo	study	pmid	ancestry	year	beta	se	p	direction	n	n_studies	unit	dataset
rs1327123	chr1:184014593	chr1:184045459	G	C	Arm fat-free mass left	-	Neale B	UKBB	European	2017	-0.01136	0.00162	2.341e-12	-	331159	1	IVNT	Neale-B_UKBB_EUR_2017
rs1327123	chr1:184014593	chr1:184045459	G	C	Arm fat-free mass right	-	Neale B	UKBB	European	2017	-0.01195	0.001588	5.217e-14	-	331221	1	IVNT	Neale-B_UKBB_EUR_2017
rs1327123	chr1:184014593	chr1:184045459	G	C	Arm predicted mass left	-	Neale B	UKBB	European	2017	-0.01175	0.001614	3.386e-13	-	331146	1	IVNT	Neale-B_UKBB_EUR_2017
rs1327123	chr1:184014593	chr1:184045459	G	C	Arm predicted mass right	-	Neale B	UKBB	European	2017	-0.01181	0.001582	8.264e-14	-	331216	1	IVNT	Neale-B_UKBB_EUR_2017
rs1327123	chr1:184014593	chr1:184045459	G	C	Basal metabolic rate	EFO_0007777	Neale B	UKBB	European	2017	-0.01343	0.00169	1.908e-15	-	331307	1	IVNT	Neale-B_UKBB_EUR_2017
rs1327123	chr1:184014593	chr1:184045459	G	C	Comparative height size at age 10	-	Neale B	UKBB	European	2017	-0.02578	0.001739	1.125e-49	-	332021	1	-	Neale-B_UKBB_EUR_2017
rs1327123	chr1:184014593	chr1:184045459	G	C	Forced expiratory volume in 1-second, predicted	EFO_0004314	Neale B	UKBB	European	2017	-0.02293	0.002863	1.186e-15	-	110423	1	IVNT	Neale-B_UKBB_EUR_2017
rs1327123	chr1:184014593	chr1:184045459	G	C	Forced vital capacity, best measure	EFO_0004312	Neale B	UKBB	European	2017	-0.01253	0.002273	3.511e-08	-	255492	1	IVNT	Neale-B_UKBB_EUR_2017
rs1327123	chr1:184014593	chr1:184045459	G	C	Height	EFO_0004339	Neale B	UKBB	European	2017	-0.03352	0.00181	1.504e-76	-	336474	1	IVNT	Neale-B_UKBB_EUR_2017
rs1327123	chr1:184014593	chr1:184045459	G	C	Leg fat-free mass left	-	Neale B	UKBB	European	2017	-0.0114	0.001678	1.108e-11	-	331258	1	IVNT	Neale-B_UKBB_EUR_2017
rs1327123	chr1:184014593	chr1:184045459	G	C	Leg fat-free mass right	-	Neale B	UKBB	European	2017	-0.01067	0.001677	2.014e-10	-	331285	1	IVNT	Neale-B_UKBB_EUR_2017
rs1327123	chr1:184014593	chr1:184045459	G	C	Leg predicted mass left	-	Neale B	UKBB	European	2017	-0.01107	0.001666	3.124e-11	-	331253	1	IVNT	Neale-B_UKBB_EUR_2017
rs1327123	chr1:184014593	chr1:184045459	G	C	Leg predicted mass right	-	Neale B	UKBB	European	2017	-0.01042	0.001666	4.016e-10	-	331285	1	IVNT	Neale-B_UKBB_EUR_2017
rs1327123	chr1:184014593	chr1:184045459	G	C	Sitting height	EFO_0004339	Neale B	UKBB	European	2017	-0.02393	0.001969	5.679e-34	-	336172	1	IVNT	Neale-B_UKBB_EUR_2017
rs1327123	chr1:184014593	chr1:184045459	G	C	Trunk fat mass	EFO_0005409	Neale B	UKBB	European	2017	-0.01486	0.002565	6.909e-09	-	331093	1	IVNT	Neale-B_UKBB_EUR_2017
rs1327123	chr1:184014593	chr1:184045459	G	C	Trunk fat-free mass	-	Neale B	UKBB	European	2017	-0.01414	0.001605	1.274e-18	-	331030	1	IVNT	Neale-B_UKBB_EUR_2017
rs1327123	chr1:184014593	chr1:184045459	G	C	Trunk predicted mass	-	Neale B	UKBB	European	2017	-0.0139	0.0016	3.613e-18	-	330995	1	IVNT	Neale-B_UKBB_EUR_2017
rs1327123	chr1:184014593	chr1:184045459	G	C	Weight	EFO_0004338	Neale B	UKBB	European	2017	-0.01511	0.002227	1.139e-11	-	336227	1	IVNT	Neale-B_UKBB_EUR_2017
rs1327123	chr1:184014593	chr1:184045459	G	C	Whole body fat-free mass	-	Neale B	UKBB	European	2017	-0.01283	0.001611	1.705e-15	-	331291	1	IVNT	Neale-B_UKBB_EUR_2017
rs1327123	chr1:184014593	chr1:184045459	G	C	Whole body water mass	-	Neale B	UKBB	European	2017	-0.01279	0.001614	2.266e-15	-	331315	1	IVNT	Neale-B_UKBB_EUR_2017
rs11588850	chr1:227927242	chr1:227739541	A	G	Basal metabolic rate	EFO_0007777	Neale B	UKBB	European	2017	0.01204	0.002141	1.884e-08	+	331307	1	IVNT	Neale-B_UKBB_EUR_2017
rs11588850	chr1:227927242	chr1:227739541	A	G	Comparative height size at age 10	-	Neale B	UKBB	European	2017	0.02212	0.002204	1.1e-23	+	332021	1	-	Neale-B_UKBB_EUR_2017
rs11588850	chr1:227927242	chr1:227739541	A	G	Forced vital capacity	EFO_0004312	Neale B	UKBB	European	2017	0.01577	0.002621	1.78e-09	+	307638	1	IVNT	Neale-B_UKBB_EUR_2017
rs11588850	chr1:227927242	chr1:227739541	A	G	Hand grip strength left	EFO_0006941	Neale B	UKBB	European	2017	0.01601	0.002329	6.169e-12	+	335821	1	IVNT	Neale-B_UKBB_EUR_2017
rs11588850	chr1:227927242	chr1:227739541	A	G	Hand grip strength right	EFO_0006941	Neale B	UKBB	European	2017	0.01428	0.002333	9.468e-10	+	335842	1	IVNT	Neale-B_UKBB_EUR_2017
rs11588850	chr1:227927242	chr1:227739541	A	G	Height	EFO_0004339	Neale B	UKBB	European	2017	0.03437	0.002294	1.044e-50	+	336474	1	IVNT	Neale-B_UKBB_EUR_2017
rs11588850	chr1:227927242	chr1:227739541	A	G	Sitting height	EFO_0004339	Neale B	UKBB	European	2017	0.02811	0.002496	2.013e-29	+	336172	1	IVNT	Neale-B_UKBB_EUR_2017
rs11588850	chr1:227927242	chr1:227739541	A	G	Trunk fat-free mass	-	Neale B	UKBB	European	2017	0.01342	0.002034	4.146e-11	+	331030	1	IVNT	Neale-B_UKBB_EUR_2017
rs11588850	chr1:227927242	chr1:227739541	A	G	Trunk predicted mass	-	Neale B	UKBB	European	2017	0.01322	0.002027	6.935e-11	+	330995	1	IVNT	Neale-B_UKBB_EUR_2017
rs11588850	chr1:227927242	chr1:227739541	A	G	Whole body fat-free mass	-	Neale B	UKBB	European	2017	0.01212	0.002042	2.914e-09	+	331291	1	IVNT	Neale-B_UKBB_EUR_2017
rs11588850	chr1:227927242	chr1:227739541	A	G	Whole body water mass	-	Neale B	UKBB	European	2017	0.0118	0.002045	7.967e-09	+	331315	1	IVNT	Neale-B_UKBB_EUR_2017
rs74676797	chr2:633063	chr2:633063	A	G	Age at menarche	EFO_0004703	Neale B	UKBB	European	2017	-0.02806	0.003248	5.704e-18	-	176008	1	-	Neale-B_UKBB_EUR_2017
rs74676797	chr2:633063	chr2:633063	A	G	Arm fat mass left	-	Neale B	UKBB	European	2017	0.0455	0.003122	4.219e-48	+	331164	1	IVNT	Neale-B_UKBB_EUR_2017
rs74676797	chr2:633063	chr2:633063	A	G	Arm fat mass right	-	Neale B	UKBB	European	2017	0.04671	0.003121	1.272e-50	+	331226	1	IVNT	Neale-B_UKBB_EUR_2017
rs74676797	chr2:633063	chr2:633063	A	G	Arm fat percentage left	-	Neale B	UKBB	European	2017	0.0283	0.002411	8.449e-32	+	331198	1	IVNT	Neale-B_UKBB_EUR_2017
rs74676797	chr2:633063	chr2:633063	A	G	Arm fat percentage right	-	Neale B	UKBB	European	2017	0.02886	0.002423	1.048e-32	+	331249	1	IVNT	Neale-B_UKBB_EUR_2017
rs74676797	chr2:633063	chr2:633063	A	G	Arm fat-free mass left	-	Neale B	UKBB	European	2017	0.02982	0.002025	4.531e-49	+	331159	1	IVNT	Neale-B_UKBB_EUR_2017
rs74676797	chr2:633063	chr2:633063	A	G	Arm fat-free mass right	-	Neale B	UKBB	European	2017	0.0293	0.001985	2.636e-49	+	331221	1	IVNT	Neale-B_UKBB_EUR_2017
rs74676797	chr2:633063	chr2:633063	A	G	Arm predicted mass left	-	Neale B	UKBB	European	2017	0.0302	0.002018	1.21e-50	+	331146	1	IVNT	Neale-B_UKBB_EUR_2017
rs74676797	chr2:633063	chr2:633063	A	G	Arm predicted mass right	-	Neale B	UKBB	European	2017	0.02844	0.001978	7.266e-47	+	331216	1	IVNT	Neale-B_UKBB_EUR_2017
rs74676797	chr2:633063	chr2:633063	A	G	Basal metabolic rate	EFO_0007777	Neale B	UKBB	European	2017	0.03414	0.002112	9.334e-59	+	331307	1	IVNT	Neale-B_UKBB_EUR_2017
rs74676797	chr2:633063	chr2:633063	A	G	Body fat percentage	EFO_0007800	Neale B	UKBB	European	2017	0.02533	0.002443	3.342e-25	+	331117	1	IVNT	Neale-B_UKBB_EUR_2017
rs74676797	chr2:633063	chr2:633063	A	G	Body mass index	EFO_0004340	Neale B	UKBB	European	2017	0.04984	0.003151	2.55e-56	+	336107	1	IVNT	Neale-B_UKBB_EUR_2017
rs74676797	chr2:633063	chr2:633063	A	G	Comparative body size at age 10	-	Neale B	UKBB	European	2017	0.04072	0.00218	8.583e-78	+	331693	1	-	Neale-B_UKBB_EUR_2017
rs74676797	chr2:633063	chr2:633063	A	G	Comparative height size at age 10	-	Neale B	UKBB	European	2017	0.02521	0.002175	4.718e-31	+	332021	1	-	Neale-B_UKBB_EUR_2017
rs74676797	chr2:633063	chr2:633063	A	G	Hip circumference	EFO_0005093	Neale B	UKBB	European	2017	0.0463	0.003155	9.573e-49	+	336601	1	IVNT	Neale-B_UKBB_EUR_2017
rs74676797	chr2:633063	chr2:633063	A	G	Impedance of arm left	-	Neale B	UKBB	European	2017	-0.02657	0.00225	3.447e-32	-	331292	1	IVNT	Neale-B_UKBB_EUR_2017
rs74676797	chr2:633063	chr2:633063	A	G	Impedance of arm right	-	Neale B	UKBB	European	2017	-0.02506	0.00224	4.782e-29	-	331279	1	IVNT	Neale-B_UKBB_EUR_2017
rs74676797	chr2:633063	chr2:633063	A	G	Impedance of leg left	-	Neale B	UKBB	European	2017	-0.04384	0.002904	1.861e-51	-	331296	1	IVNT	Neale-B_UKBB_EUR_2017
rs74676797	chr2:633063	chr2:633063	A	G	Impedance of leg right	-	Neale B	UKBB	European	2017	-0.04254	0.002882	2.74e-49	-	331301	1	IVNT	Neale-B_UKBB_EUR_2017
rs74676797	chr2:633063	chr2:633063	A	G	Impedance of whole body	-	Neale B	UKBB	European	2017	-0.03602	0.002429	9.706e-50	-	331284	1	IVNT	Neale-B_UKBB_EUR_2017
rs74676797	chr2:633063	chr2:633063	A	G	Leg fat mass left	-	Neale B	UKBB	European	2017	0.03569	0.002518	1.311e-45	+	331275	1	IVNT	Neale-B_UKBB_EUR_2017
rs74676797	chr2:633063	chr2:633063	A	G	Leg fat mass right	-	Neale B	UKBB	European	2017	0.03564	0.002547	1.767e-44	+	331293	1	IVNT	Neale-B_UKBB_EUR_2017
rs74676797	chr2:633063	chr2:633063	A	G	Leg fat percentage left	-	Neale B	UKBB	European	2017	0.02031	0.001992	2.143e-24	+	331278	1	IVNT	Neale-B_UKBB_EUR_2017
rs74676797	chr2:633063	chr2:633063	A	G	Leg fat percentage right	-	Neale B	UKBB	European	2017	0.0202	0.002018	1.373e-23	+	331296	1	IVNT	Neale-B_UKBB_EUR_2017
rs74676797	chr2:633063	chr2:633063	A	G	Leg fat-free mass left	-	Neale B	UKBB	European	2017	0.03477	0.002097	1.063e-61	+	331258	1	IVNT	Neale-B_UKBB_EUR_2017
rs74676797	chr2:633063	chr2:633063	A	G	Leg fat-free mass right	-	Neale B	UKBB	European	2017	0.03409	0.002096	2.055e-59	+	331285	1	IVNT	Neale-B_UKBB_EUR_2017
rs74676797	chr2:633063	chr2:633063	A	G	Leg predicted mass left	-	Neale B	UKBB	European	2017	0.03465	0.002083	4.27e-62	+	331253	1	IVNT	Neale-B_UKBB_EUR_2017
rs74676797	chr2:633063	chr2:633063	A	G	Leg predicted mass right	-	Neale B	UKBB	European	2017	0.03373	0.002083	5.731e-59	+	331285	1	IVNT	Neale-B_UKBB_EUR_2017
rs74676797	chr2:633063	chr2:633063	A	G	Trunk fat mass	EFO_0005409	Neale B	UKBB	European	2017	0.04128	0.003207	6.802e-38	+	331093	1	IVNT	Neale-B_UKBB_EUR_2017
rs74676797	chr2:633063	chr2:633063	A	G	Trunk fat percentage	-	Neale B	UKBB	European	2017	0.0282	0.002928	5.949e-22	+	331113	1	IVNT	Neale-B_UKBB_EUR_2017
rs74676797	chr2:633063	chr2:633063	A	G	Trunk fat-free mass	-	Neale B	UKBB	European	2017	0.02801	0.002007	2.786e-44	+	331030	1	IVNT	Neale-B_UKBB_EUR_2017
rs74676797	chr2:633063	chr2:633063	A	G	Trunk predicted mass	-	Neale B	UKBB	European	2017	0.02755	0.002	3.736e-43	+	330995	1	IVNT	Neale-B_UKBB_EUR_2017
rs74676797	chr2:633063	chr2:633063	A	G	Waist circumference	EFO_0004342	Neale B	UKBB	European	2017	0.03733	0.002822	6.18e-40	+	336639	1	IVNT	Neale-B_UKBB_EUR_2017
rs74676797	chr2:633063	chr2:633063	A	G	Weight	EFO_0004338	Neale B	UKBB	European	2017	0.04603	0.002783	2.073e-61	+	336227	1	IVNT	Neale-B_UKBB_EUR_2017
rs74676797	chr2:633063	chr2:633063	A	G	Whole body fat mass	-	Neale B	UKBB	European	2017	0.04278	0.003108	4.255e-43	+	330762	1	IVNT	Neale-B_UKBB_EUR_2017
rs74676797	chr2:633063	chr2:633063	A	G	Whole body fat-free mass	-	Neale B	UKBB	European	2017	0.03122	0.002014	3.584e-54	+	331291	1	IVNT	Neale-B_UKBB_EUR_2017
rs74676797	chr2:633063	chr2:633063	A	G	Whole body water mass	-	Neale B	UKBB	European	2017	0.03116	0.002017	8.438e-54	+	331315	1	IVNT	Neale-B_UKBB_EUR_2017
rs66989638	chr2:106689736	chr2:106073280	A	G	Height	EFO_0004339	Neale B	UKBB	European	2017	0.01799	0.002683	2.017e-11	+	336474	1	IVNT	Neale-B_UKBB_EUR_2017
rs66989638	chr2:106689736	chr2:106073280	A	G	Sitting height	EFO_0004339	Neale B	UKBB	European	2017	0.01868	0.002919	1.571e-10	+	336172	1	IVNT	Neale-B_UKBB_EUR_2017
rs2276749	chr3:11643465	chr3:11601991	C	T	Height	EFO_0004339	GIANT	25282103	European	2014	0.056	0.008	2.3e-12	+	250603	79	Z-score	GIANT_Height_EUR_2014
rs2276749	chr3:11643465	chr3:11601991	C	T	Height	EFO_0004339	GIANT	28146470	European	2017	0.032	0.0054	4.1e-09	+	381625	106	IVNT	GIANT_Height_EUR_2017
rs2276749	chr3:11643465	chr3:11601991	C	T	Height	EFO_0004339	GIANT	28146470	Mixed	2017	0.029	0.0047	8.3e-10	+	458927	147	IVNT	GIANT_Height_Mixed_2017
rs2276749	chr3:11643465	chr3:11601991	C	T	Height	EFO_0004339	Neale B	UKBB	European	2017	0.02381	0.004071	4.939e-09	+	336474	1	IVNT	Neale-B_UKBB_EUR_2017
rs62242105	chr3:20630395	chr3:20588903	A	G	Impedance of arm right	-	Neale B	UKBB	European	2017	0.01087	0.001831	2.909e-09	+	331279	1	IVNT	Neale-B_UKBB_EUR_2017
rs62242105	chr3:20630395	chr3:20588903	A	G	Impedance of whole body	-	Neale B	UKBB	European	2017	0.01087	0.001986	4.341e-08	+	331284	1	IVNT	Neale-B_UKBB_EUR_2017
rs75686861	chr4:145621328	chr4:144700176	A	G	Comparative height size at age 10	-	Neale B	UKBB	European	2017	0.02795	0.002892	4.229e-22	+	332021	1	-	Neale-B_UKBB_EUR_2017
rs75686861	chr4:145621328	chr4:144700176	A	G	Forced expiratory volume in 1-second, predicted percentage	EFO_0004314	Neale B	UKBB	European	2017	-0.04831	0.007404	6.835e-11	-	110423	1	IVNT	Neale-B_UKBB_EUR_2017
rs75686861	chr4:145621328	chr4:144700176	A	G	Height	EFO_0004339	Neale B	UKBB	European	2017	0.02824	0.00301	6.424e-21	+	336474	1	IVNT	Neale-B_UKBB_EUR_2017
rs75686861	chr4:145621328	chr4:144700176	A	G	Impedance of arm left	-	Neale B	UKBB	European	2017	0.02246	0.002991	5.949e-14	+	331292	1	IVNT	Neale-B_UKBB_EUR_2017
rs75686861	chr4:145621328	chr4:144700176	A	G	Impedance of arm right	-	Neale B	UKBB	European	2017	0.02067	0.002979	3.946e-12	+	331279	1	IVNT	Neale-B_UKBB_EUR_2017
rs75686861	chr4:145621328	chr4:144700176	A	G	Impedance of leg left	-	Neale B	UKBB	European	2017	0.02129	0.003862	3.529e-08	+	331296	1	IVNT	Neale-B_UKBB_EUR_2017
rs75686861	chr4:145621328	chr4:144700176	A	G	Impedance of whole body	-	Neale B	UKBB	European	2017	0.02395	0.00323	1.229e-13	+	331284	1	IVNT	Neale-B_UKBB_EUR_2017
rs75686861	chr4:145621328	chr4:144700176	A	G	Peak expiratory flow	EFO_0009718	Neale B	UKBB	European	2017	-0.02607	0.003771	4.768e-12	-	307638	1	IVNT	Neale-B_UKBB_EUR_2017
rs10062749	chr5:141805088	chr5:142425523	G	T	Impedance of arm left	-	Neale B	UKBB	European	2017	-0.01186	0.001945	1.098e-09	-	331292	1	IVNT	Neale-B_UKBB_EUR_2017
rs10062749	chr5:141805088	chr5:142425523	G	T	Impedance of arm right	-	Neale B	UKBB	European	2017	-0.01266	0.001937	6.424e-11	-	331279	1	IVNT	Neale-B_UKBB_EUR_2017
rs9396861	chr6:18404133	chr6:18403902	A	C	Hand grip strength left	EFO_0006941	Neale B	UKBB	European	2017	-0.0105	0.00183	9.549e-09	-	335821	1	IVNT	Neale-B_UKBB_EUR_2017
rs9396861	chr6:18404133	chr6:18403902	A	C	Hand grip strength right	EFO_0006941	Neale B	UKBB	European	2017	-0.01121	0.001834	9.654e-10	-	335842	1	IVNT	Neale-B_UKBB_EUR_2017
rs2038740	chr6:35114542	chr6:35146765	C	T	Height	EFO_0004339	GIANT	20881960	European	2010	NA	NA	2.542e-08	NA	133843	46	Z-score	GIANT_Height_EUR_2010
rs2038740	chr6:35114542	chr6:35146765	C	T	Height	EFO_0004339	GIANT	23754948	European	2013	-0.02822	0.004692	1.796e-09	-	133682	46	Z-score	GIANT_Height_EUR_2013
rs2038740	chr6:35114542	chr6:35146765	C	T	Height	EFO_0004339	GIANT	25282103	European	2014	-0.033	0.0033	8e-24	-	253163	79	Z-score	GIANT_Height_EUR_2014
rs2038740	chr6:35114542	chr6:35146765	C	T	Height	EFO_0004339	GIANT	20881960	European	2010	NA	NA	2.542e-08	NA	133653	-	-	GRASP
rs2038740	chr6:35114542	chr6:35146765	C	T	Arm fat-free mass left	-	Neale B	UKBB	European	2017	-0.01211	0.001705	1.229e-12	-	331159	1	IVNT	Neale-B_UKBB_EUR_2017
rs2038740	chr6:35114542	chr6:35146765	C	T	Arm fat-free mass right	-	Neale B	UKBB	European	2017	-0.01257	0.001671	5.443e-14	-	331221	1	IVNT	Neale-B_UKBB_EUR_2017
rs2038740	chr6:35114542	chr6:35146765	C	T	Arm predicted mass left	-	Neale B	UKBB	European	2017	-0.01183	0.001698	3.289e-12	-	331146	1	IVNT	Neale-B_UKBB_EUR_2017
rs2038740	chr6:35114542	chr6:35146765	C	T	Arm predicted mass right	-	Neale B	UKBB	European	2017	-0.01286	0.001665	1.139e-14	-	331216	1	IVNT	Neale-B_UKBB_EUR_2017
rs2038740	chr6:35114542	chr6:35146765	C	T	Basal metabolic rate	EFO_0007777	Neale B	UKBB	European	2017	-0.01225	0.001778	5.617e-12	-	331307	1	IVNT	Neale-B_UKBB_EUR_2017
rs2038740	chr6:35114542	chr6:35146765	C	T	Comparative height size at age 10	-	Neale B	UKBB	European	2017	-0.01808	0.00183	5.192e-23	-	332021	1	-	Neale-B_UKBB_EUR_2017
rs2038740	chr6:35114542	chr6:35146765	C	T	Forced expiratory volume in 1-second	EFO_0004314	Neale B	UKBB	European	2017	-0.02199	0.002297	1.016e-21	-	307638	1	IVNT	Neale-B_UKBB_EUR_2017
rs2038740	chr6:35114542	chr6:35146765	C	T	Forced expiratory volume in 1-second, best measure	EFO_0004314	Neale B	UKBB	European	2017	-0.02408	0.002522	1.323e-21	-	255492	1	IVNT	Neale-B_UKBB_EUR_2017
rs2038740	chr6:35114542	chr6:35146765	C	T	Forced expiratory volume in 1-second, predicted	EFO_0004314	Neale B	UKBB	European	2017	-0.01712	0.003	1.152e-08	-	110423	1	IVNT	Neale-B_UKBB_EUR_2017
rs2038740	chr6:35114542	chr6:35146765	C	T	Forced vital capacity	EFO_0004312	Neale B	UKBB	European	2017	-0.01939	0.002178	5.428e-19	-	307638	1	IVNT	Neale-B_UKBB_EUR_2017
rs2038740	chr6:35114542	chr6:35146765	C	T	Forced vital capacity, best measure	EFO_0004312	Neale B	UKBB	European	2017	-0.02075	0.002388	3.755e-18	-	255492	1	IVNT	Neale-B_UKBB_EUR_2017
rs2038740	chr6:35114542	chr6:35146765	C	T	Height	EFO_0004339	Neale B	UKBB	European	2017	-0.02628	0.001905	2.639e-43	-	336474	1	IVNT	Neale-B_UKBB_EUR_2017
rs2038740	chr6:35114542	chr6:35146765	C	T	Leg fat-free mass left	-	Neale B	UKBB	European	2017	-0.009642	0.001766	4.746e-08	-	331258	1	IVNT	Neale-B_UKBB_EUR_2017
rs2038740	chr6:35114542	chr6:35146765	C	T	Leg predicted mass left	-	Neale B	UKBB	European	2017	-0.009652	0.001754	3.718e-08	-	331253	1	IVNT	Neale-B_UKBB_EUR_2017
rs2038740	chr6:35114542	chr6:35146765	C	T	Trunk fat-free mass	-	Neale B	UKBB	European	2017	-0.01423	0.001689	3.584e-17	-	331030	1	IVNT	Neale-B_UKBB_EUR_2017
rs2038740	chr6:35114542	chr6:35146765	C	T	Trunk predicted mass	-	Neale B	UKBB	European	2017	-0.01408	0.001684	6.136e-17	-	330995	1	IVNT	Neale-B_UKBB_EUR_2017
rs2038740	chr6:35114542	chr6:35146765	C	T	Whole body fat-free mass	-	Neale B	UKBB	European	2017	-0.0127	0.001696	6.887e-14	-	331291	1	IVNT	Neale-B_UKBB_EUR_2017
rs2038740	chr6:35114542	chr6:35146765	C	T	Whole body water mass	-	Neale B	UKBB	European	2017	-0.01258	0.001698	1.274e-13	-	331315	1	IVNT	Neale-B_UKBB_EUR_2017
rs12667224	chr7:114024316	chr7:114384261	A	G	Medication for pain relief, constipation, heartburn: none of the above	EFO_0007056	Neale B	UKBB	European	2017	0.007018	0.00122	8.787e-09	+	333581	1	risk diff	Neale-B_UKBB_EUR_2017
rs12667224	chr7:114024316	chr7:114384261	A	G	Number of self-reported non-cancer illnesses	EFO_0009801	Neale B	UKBB	European	2017	-0.01168	0.002012	6.498e-09	-	337159	1	-	Neale-B_UKBB_EUR_2017
rs12667224	chr7:114024316	chr7:114384261	A	G	Sleep duration	EFO_0005271	Neale B	UKBB	European	2017	0.01084	0.001882	8.455e-09	+	335410	1	-	Neale-B_UKBB_EUR_2017
rs7787744	chr7:150521096	chr7:150824008	A	G	Height	EFO_0004339	GIANT	23754948	European	2013	-0.02416	0.004409	4.256e-08	-	132909	46	Z-score	GIANT_Height_EUR_2013
rs7787744	chr7:150521096	chr7:150824008	A	G	Height	EFO_0004339	GIANT	25282103	European	2014	-0.024	0.0031	1.7e-14	-	252434	79	Z-score	GIANT_Height_EUR_2014
rs7787744	chr7:150521096	chr7:150824008	A	G	Arm fat-free mass left	-	Neale B	UKBB	European	2017	-0.01534	0.001638	7.489e-21	-	331159	1	IVNT	Neale-B_UKBB_EUR_2017
rs7787744	chr7:150521096	chr7:150824008	A	G	Arm fat-free mass right	-	Neale B	UKBB	European	2017	-0.01535	0.001605	1.188e-21	-	331221	1	IVNT	Neale-B_UKBB_EUR_2017
rs7787744	chr7:150521096	chr7:150824008	A	G	Arm predicted mass left	-	Neale B	UKBB	European	2017	-0.01536	0.001632	4.83e-21	-	331146	1	IVNT	Neale-B_UKBB_EUR_2017
rs7787744	chr7:150521096	chr7:150824008	A	G	Arm predicted mass right	-	Neale B	UKBB	European	2017	-0.01502	0.0016	6.037e-21	-	331216	1	IVNT	Neale-B_UKBB_EUR_2017
rs7787744	chr7:150521096	chr7:150824008	A	G	Basal metabolic rate	EFO_0007777	Neale B	UKBB	European	2017	-0.01612	0.001708	3.984e-21	-	331307	1	IVNT	Neale-B_UKBB_EUR_2017
rs7787744	chr7:150521096	chr7:150824008	A	G	Comparative height size at age 10	-	Neale B	UKBB	European	2017	-0.01166	0.001759	3.422e-11	-	332021	1	-	Neale-B_UKBB_EUR_2017
rs7787744	chr7:150521096	chr7:150824008	A	G	Forced vital capacity	EFO_0004312	Neale B	UKBB	European	2017	-0.01305	0.002092	4.431e-10	-	307638	1	IVNT	Neale-B_UKBB_EUR_2017
rs7787744	chr7:150521096	chr7:150824008	A	G	Hand grip strength left	EFO_0006941	Neale B	UKBB	European	2017	-0.01301	0.001858	2.522e-12	-	335821	1	IVNT	Neale-B_UKBB_EUR_2017
rs7787744	chr7:150521096	chr7:150824008	A	G	Hand grip strength right	EFO_0006941	Neale B	UKBB	European	2017	-0.01174	0.001861	2.814e-10	-	335842	1	IVNT	Neale-B_UKBB_EUR_2017
rs7787744	chr7:150521096	chr7:150824008	A	G	Height	EFO_0004339	Neale B	UKBB	European	2017	-0.01802	0.001831	7.429e-23	-	336474	1	IVNT	Neale-B_UKBB_EUR_2017
rs7787744	chr7:150521096	chr7:150824008	A	G	Impedance of arm left	-	Neale B	UKBB	European	2017	0.01574	0.00182	5.225e-18	+	331292	1	IVNT	Neale-B_UKBB_EUR_2017
rs7787744	chr7:150521096	chr7:150824008	A	G	Impedance of arm right	-	Neale B	UKBB	European	2017	0.01507	0.001812	9.132e-17	+	331279	1	IVNT	Neale-B_UKBB_EUR_2017
rs7787744	chr7:150521096	chr7:150824008	A	G	Impedance of leg left	-	Neale B	UKBB	European	2017	0.02181	0.002349	1.632e-20	+	331296	1	IVNT	Neale-B_UKBB_EUR_2017
rs7787744	chr7:150521096	chr7:150824008	A	G	Impedance of leg right	-	Neale B	UKBB	European	2017	0.02145	0.002331	3.614e-20	+	331301	1	IVNT	Neale-B_UKBB_EUR_2017
rs7787744	chr7:150521096	chr7:150824008	A	G	Impedance of whole body	-	Neale B	UKBB	European	2017	0.01899	0.001965	4.322e-22	+	331284	1	IVNT	Neale-B_UKBB_EUR_2017
rs7787744	chr7:150521096	chr7:150824008	A	G	Leg fat-free mass left	-	Neale B	UKBB	European	2017	-0.0145	0.001697	1.279e-17	-	331258	1	IVNT	Neale-B_UKBB_EUR_2017
rs7787744	chr7:150521096	chr7:150824008	A	G	Leg fat-free mass right	-	Neale B	UKBB	European	2017	-0.01573	0.001696	1.81e-20	-	331285	1	IVNT	Neale-B_UKBB_EUR_2017
rs7787744	chr7:150521096	chr7:150824008	A	G	Leg predicted mass left	-	Neale B	UKBB	European	2017	-0.01433	0.001685	1.825e-17	-	331253	1	IVNT	Neale-B_UKBB_EUR_2017
rs7787744	chr7:150521096	chr7:150824008	A	G	Leg predicted mass right	-	Neale B	UKBB	European	2017	-0.01551	0.001685	3.341e-20	-	331285	1	IVNT	Neale-B_UKBB_EUR_2017
rs7787744	chr7:150521096	chr7:150824008	A	G	Sitting height	EFO_0004339	Neale B	UKBB	European	2017	-0.02158	0.001991	2.266e-27	-	336172	1	IVNT	Neale-B_UKBB_EUR_2017
rs7787744	chr7:150521096	chr7:150824008	A	G	Trunk fat-free mass	-	Neale B	UKBB	European	2017	-0.019	0.001623	1.136e-31	-	331030	1	IVNT	Neale-B_UKBB_EUR_2017
rs7787744	chr7:150521096	chr7:150824008	A	G	Trunk predicted mass	-	Neale B	UKBB	European	2017	-0.01882	0.001618	2.834e-31	-	330995	1	IVNT	Neale-B_UKBB_EUR_2017
rs7787744	chr7:150521096	chr7:150824008	A	G	Whole body fat-free mass	-	Neale B	UKBB	European	2017	-0.01745	0.001629	9.485e-27	-	331291	1	IVNT	Neale-B_UKBB_EUR_2017
rs7787744	chr7:150521096	chr7:150824008	A	G	Whole body water mass	-	Neale B	UKBB	European	2017	-0.01773	0.001632	1.712e-27	-	331315	1	IVNT	Neale-B_UKBB_EUR_2017
rs76340814	chr9:98321412	chr9:95559130	A	G	Sitting height	EFO_0004339	Neale B	UKBB	European	2017	0.03134	0.004397	1.033e-12	+	336172	1	IVNT	Neale-B_UKBB_EUR_2017
rs10824456	chr10:78615458	chr10:76855700	C	G	Forced expiratory volume in 1-second	EFO_0004314	Neale B	UKBB	European	2017	-0.01429	0.002109	1.254e-11	-	307638	1	IVNT	Neale-B_UKBB_EUR_2017
rs10824456	chr10:78615458	chr10:76855700	C	G	Forced expiratory volume in 1-second, best measure	EFO_0004314	Neale B	UKBB	European	2017	-0.01481	0.002319	1.7e-10	-	255492	1	IVNT	Neale-B_UKBB_EUR_2017
rs10824456	chr10:78615458	chr10:76855700	C	G	Hair or balding pattern: pattern 4	EFO_0007822	Neale B	UKBB	European	2017	0.01266	0.001409	2.533e-19	+	154988	1	risk diff	Neale-B_UKBB_EUR_2017
rs3993110	chr11:12794530	chr11:12772983	C	A	Comparative height size at age 10	-	Neale B	UKBB	European	2017	0.01217	0.001683	4.796e-13	+	332021	1	-	Neale-B_UKBB_EUR_2017
rs3993110	chr11:12794530	chr11:12772983	C	A	Height	EFO_0004339	Neale B	UKBB	European	2017	0.01601	0.001752	6.466e-20	+	336474	1	IVNT	Neale-B_UKBB_EUR_2017
rs1631174	chr11:47974373	chr11:47952821	C	A	Lymphocyte count	EFO_0004586	Astle W	27863252	European	2016	0.02446	0.003797	1.179e-10	+	173480	2	IVNT	Astle-W_Blood-Cell-Traits_EUR_2016
rs1631174	chr11:47974373	chr11:47952821	C	A	Mean corpuscular volume	EFO_0004586	Astle W	27863252	European	2016	0.02107	0.003724	1.53e-08	+	173480	2	IVNT	Astle-W_Blood-Cell-Traits_EUR_2016
rs1631174	chr11:47974373	chr11:47952821	C	A	Monocyte percentage of white cells	EFO_0004586	Astle W	27863252	European	2016	-0.02055	0.003758	4.556e-08	-	173480	2	IVNT	Astle-W_Blood-Cell-Traits_EUR_2016
rs1631174	chr11:47974373	chr11:47952821	C	A	White blood cell count	EFO_0004586	Astle W	27863252	European	2016	0.0247	0.00378	6.334e-11	+	173480	2	IVNT	Astle-W_Blood-Cell-Traits_EUR_2016
rs1631174	chr11:47974373	chr11:47952821	C	A	Arm fat-free mass left	-	Neale B	UKBB	European	2017	-0.009155	0.001633	2.064e-08	-	331159	1	IVNT	Neale-B_UKBB_EUR_2017
rs1631174	chr11:47974373	chr11:47952821	C	A	Arm fat-free mass right	-	Neale B	UKBB	European	2017	-0.009242	0.0016	7.717e-09	-	331221	1	IVNT	Neale-B_UKBB_EUR_2017
rs1631174	chr11:47974373	chr11:47952821	C	A	Arm predicted mass left	-	Neale B	UKBB	European	2017	-0.009542	0.001627	4.481e-09	-	331146	1	IVNT	Neale-B_UKBB_EUR_2017
rs1631174	chr11:47974373	chr11:47952821	C	A	Arm predicted mass right	-	Neale B	UKBB	European	2017	-0.009381	0.001595	4.047e-09	-	331216	1	IVNT	Neale-B_UKBB_EUR_2017
rs1631174	chr11:47974373	chr11:47952821	C	A	Basal metabolic rate	EFO_0007777	Neale B	UKBB	European	2017	-0.0101	0.001703	3.002e-09	-	331307	1	IVNT	Neale-B_UKBB_EUR_2017
rs1631174	chr11:47974373	chr11:47952821	C	A	Comparative height size at age 10	-	Neale B	UKBB	European	2017	-0.01144	0.001753	6.811e-11	-	332021	1	-	Neale-B_UKBB_EUR_2017
rs1631174	chr11:47974373	chr11:47952821	C	A	Height	EFO_0004339	Neale B	UKBB	European	2017	-0.02018	0.001825	2.026e-28	-	336474	1	IVNT	Neale-B_UKBB_EUR_2017
rs1631174	chr11:47974373	chr11:47952821	C	A	Leg fat-free mass right	-	Neale B	UKBB	European	2017	-0.009308	0.001691	3.675e-08	-	331285	1	IVNT	Neale-B_UKBB_EUR_2017
rs1631174	chr11:47974373	chr11:47952821	C	A	Leg predicted mass right	-	Neale B	UKBB	European	2017	-0.009209	0.00168	4.19e-08	-	331285	1	IVNT	Neale-B_UKBB_EUR_2017
rs1631174	chr11:47974373	chr11:47952821	C	A	Sitting height	EFO_0004339	Neale B	UKBB	European	2017	-0.01335	0.001986	1.792e-11	-	336172	1	IVNT	Neale-B_UKBB_EUR_2017
rs1631174	chr11:47974373	chr11:47952821	C	A	Trunk fat-free mass	-	Neale B	UKBB	European	2017	-0.01241	0.001618	1.751e-14	-	331030	1	IVNT	Neale-B_UKBB_EUR_2017
rs1631174	chr11:47974373	chr11:47952821	C	A	Trunk predicted mass	-	Neale B	UKBB	European	2017	-0.01227	0.001613	2.75e-14	-	330995	1	IVNT	Neale-B_UKBB_EUR_2017
rs1631174	chr11:47974373	chr11:47952821	C	A	Whole body fat-free mass	-	Neale B	UKBB	European	2017	-0.01102	0.001624	1.173e-11	-	331291	1	IVNT	Neale-B_UKBB_EUR_2017
rs1631174	chr11:47974373	chr11:47952821	C	A	Whole body water mass	-	Neale B	UKBB	European	2017	-0.01113	0.001627	7.849e-12	-	331315	1	IVNT	Neale-B_UKBB_EUR_2017
rs72979233	chr11:74355523	chr11:74644478	A	G	Hand grip strength	EFO_0006941	Willems SM	29313844	European	2017	0.1752	0.02425	5e-13	+	-	-	kg increase	NHGRI-EBI_GWAS_Catalog
rs72979233	chr11:74355523	chr11:74644478	A	G	Hand grip strength left	EFO_0006941	Neale B	UKBB	European	2017	0.01619	0.002035	1.81e-15	+	335821	1	IVNT	Neale-B_UKBB_EUR_2017
rs72979233	chr11:74355523	chr11:74644478	A	G	Hand grip strength right	EFO_0006941	Neale B	UKBB	European	2017	0.01892	0.002039	1.733e-20	+	335842	1	IVNT	Neale-B_UKBB_EUR_2017
rs72979233	chr11:74355523	chr11:74644478	A	G	Height	EFO_0004339	Neale B	UKBB	European	2017	0.01094	0.002006	4.921e-08	+	336474	1	IVNT	Neale-B_UKBB_EUR_2017
rs72979233	chr11:74355523	chr11:74644478	A	G	Sitting height	EFO_0004339	Neale B	UKBB	European	2017	0.02086	0.002181	1.183e-21	+	336172	1	IVNT	Neale-B_UKBB_EUR_2017
rs10842226	chr12:23959589	chr12:23806655	A	G	Self-reported prolapsed disc or slipped disc	EFO_1001317	Neale B	UKBB	European	2017	0.00193	0.000317	1.128e-09	+	337159	1	risk diff	Neale-B_UKBB_EUR_2017
rs1426371	chr12:108629780	chr12:108236003	A	G	Extraversion	EFO_0004317	Lo MT	27918536	European	2016	0.023	0.002972	1e-14	+	-	-	unit decrease	NHGRI-EBI_GWAS_Catalog
rs1426371	chr12:108629780	chr12:108236003	A	G	Arm fat percentage left	-	Neale B	UKBB	European	2017	-0.0139	0.002116	4.996e-11	-	331198	1	IVNT	Neale-B_UKBB_EUR_2017
rs1426371	chr12:108629780	chr12:108236003	A	G	Arm fat percentage right	-	Neale B	UKBB	European	2017	-0.01401	0.002126	4.354e-11	-	331249	1	IVNT	Neale-B_UKBB_EUR_2017
rs1426371	chr12:108629780	chr12:108236003	A	G	Body fat percentage	EFO_0007800	Neale B	UKBB	European	2017	-0.01765	0.002143	1.799e-16	-	331117	1	IVNT	Neale-B_UKBB_EUR_2017
rs1426371	chr12:108629780	chr12:108236003	A	G	Impedance of leg left	-	Neale B	UKBB	European	2017	-0.02062	0.002548	5.94e-16	-	331296	1	IVNT	Neale-B_UKBB_EUR_2017
rs1426371	chr12:108629780	chr12:108236003	A	G	Impedance of leg right	-	Neale B	UKBB	European	2017	-0.01927	0.002529	2.53e-14	-	331301	1	IVNT	Neale-B_UKBB_EUR_2017
rs1426371	chr12:108629780	chr12:108236003	A	G	Impedance of whole body	-	Neale B	UKBB	European	2017	-0.01319	0.002131	6.018e-10	-	331284	1	IVNT	Neale-B_UKBB_EUR_2017
rs1426371	chr12:108629780	chr12:108236003	A	G	Leg fat mass left	-	Neale B	UKBB	European	2017	-0.01379	0.002209	4.272e-10	-	331275	1	IVNT	Neale-B_UKBB_EUR_2017
rs1426371	chr12:108629780	chr12:108236003	A	G	Leg fat mass right	-	Neale B	UKBB	European	2017	-0.0139	0.002235	4.925e-10	-	331293	1	IVNT	Neale-B_UKBB_EUR_2017
rs1426371	chr12:108629780	chr12:108236003	A	G	Leg fat percentage left	-	Neale B	UKBB	European	2017	-0.01463	0.001748	5.854e-17	-	331278	1	IVNT	Neale-B_UKBB_EUR_2017
rs1426371	chr12:108629780	chr12:108236003	A	G	Leg fat percentage right	-	Neale B	UKBB	European	2017	-0.01467	0.00177	1.132e-16	-	331296	1	IVNT	Neale-B_UKBB_EUR_2017
rs1426371	chr12:108629780	chr12:108236003	A	G	Sitting height	EFO_0004339	Neale B	UKBB	European	2017	0.02206	0.00216	1.76e-24	+	336172	1	IVNT	Neale-B_UKBB_EUR_2017
rs1426371	chr12:108629780	chr12:108236003	A	G	Trunk fat mass	EFO_0005409	Neale B	UKBB	European	2017	-0.0175	0.002814	5.045e-10	-	331093	1	IVNT	Neale-B_UKBB_EUR_2017
rs1426371	chr12:108629780	chr12:108236003	A	G	Trunk fat percentage	-	Neale B	UKBB	European	2017	-0.01965	0.002569	2.011e-14	-	331113	1	IVNT	Neale-B_UKBB_EUR_2017
rs1426371	chr12:108629780	chr12:108236003	A	G	Waist circumference	EFO_0004342	Neale B	UKBB	European	2017	-0.01521	0.002475	8.081e-10	-	336639	1	IVNT	Neale-B_UKBB_EUR_2017
rs1426371	chr12:108629780	chr12:108236003	A	G	Whole body fat mass	-	Neale B	UKBB	European	2017	-0.01679	0.002727	7.436e-10	-	330762	1	IVNT	Neale-B_UKBB_EUR_2017
rs28929474	chr14:94844947	chr14:94378610	T	C	Height	EFO_0004339	GIANT	28146470	European	2017	0.12	0.0088	1.4e-45	+	381625	106	IVNT	GIANT_Height_EUR_2017
rs28929474	chr14:94844947	chr14:94378610	T	C	Height	EFO_0004339	GIANT	28146470	Mixed	2017	0.12	0.0087	2.1e-45	+	458927	147	IVNT	GIANT_Height_Mixed_2017
rs28929474	chr14:94844947	chr14:94378610	T	C	Alanine transaminase levels	EFO_0004735	Prins B	28887542	European	2017	0.04	0.006288	2e-10	+	-	-	unit increase	NHGRI-EBI_GWAS_Catalog
rs28929474	chr14:94844947	chr14:94378610	T	C	Antineutrophil cytoplasmic antibody associated vasculitis	EFO_0004826	Merkel PA	28029757	European	2016	NA	NA	3e-12	NA	-	-	-	NHGRI-EBI_GWAS_Catalog
rs28929474	chr14:94844947	chr14:94378610	T	C	Metabolite levels small molecules and protein measures	EFO_0005664;EFO_0004747;EFO_0005134	Kettunen J	27005778	European	2016	0.29	0.03976	3e-13	+	-	-	unit decrease	NHGRI-EBI_GWAS_Catalog
rs28929474	chr14:94844947	chr14:94378610	T	C	Post bronchodilator FEV1FVC ratio	GO_0097366;EFO_0004713	Lutz SM	26634245	Mixed	2015	0.039	0.006805	1e-08	+	-	-	unit decrease	NHGRI-EBI_GWAS_Catalog
rs28929474	chr14:94844947	chr14:94378610	T	C	Basal metabolic rate	EFO_0007777	Neale B	UKBB	European	2017	0.03456	0.005697	1.312e-09	+	331307	1	IVNT	Neale-B_UKBB_EUR_2017
rs28929474	chr14:94844947	chr14:94378610	T	C	Comparative height size at age 10	-	Neale B	UKBB	European	2017	0.05989	0.005855	1.483e-24	+	332021	1	-	Neale-B_UKBB_EUR_2017
rs28929474	chr14:94844947	chr14:94378610	T	C	Doctor diagnosed emphysema	EFO_0000464	Neale B	UKBB	European	2017	0.006264	0.0009408	2.778e-11	+	83529	1	risk diff	Neale-B_UKBB_EUR_2017
rs28929474	chr14:94844947	chr14:94378610	T	C	Emphysema	EFO_0000464	Neale B	UKBB	European	2017	0.0009846	0.0001423	4.498e-12	+	337199	1	risk diff	Neale-B_UKBB_EUR_2017
rs28929474	chr14:94844947	chr14:94378610	T	C	Forced expiratory volume in 1-second, predicted	EFO_0004314	Neale B	UKBB	European	2017	0.06584	0.009748	1.451e-11	+	110423	1	IVNT	Neale-B_UKBB_EUR_2017
rs28929474	chr14:94844947	chr14:94378610	T	C	Forced vital capacity	EFO_0004312	Neale B	UKBB	European	2017	0.04673	0.006989	2.301e-11	+	307638	1	IVNT	Neale-B_UKBB_EUR_2017
rs28929474	chr14:94844947	chr14:94378610	T	C	Forced vital capacity, best measure	EFO_0004312	Neale B	UKBB	European	2017	0.05104	0.007674	2.924e-11	+	255492	1	IVNT	Neale-B_UKBB_EUR_2017
rs28929474	chr14:94844947	chr14:94378610	T	C	Height	EFO_0004339	Neale B	UKBB	European	2017	0.114	0.006097	6.492e-78	+	336474	1	IVNT	Neale-B_UKBB_EUR_2017
rs28929474	chr14:94844947	chr14:94378610	T	C	Illnesses of father: chronic bronchitis or emphysema	EFO_0006505;EFO_0000464	Neale B	UKBB	European	2017	0.01899	0.00285	2.662e-11	+	294680	1	risk diff	Neale-B_UKBB_EUR_2017
rs28929474	chr14:94844947	chr14:94378610	T	C	Illnesses of father: heart disease	EFO_0003777	Neale B	UKBB	European	2017	-0.02513	0.004279	4.279e-09	-	298237	1	risk diff	Neale-B_UKBB_EUR_2017
rs28929474	chr14:94844947	chr14:94378610	T	C	Impedance of arm left	-	Neale B	UKBB	European	2017	0.04224	0.006068	3.376e-12	+	331292	1	IVNT	Neale-B_UKBB_EUR_2017
rs28929474	chr14:94844947	chr14:94378610	T	C	Impedance of arm right	-	Neale B	UKBB	European	2017	0.03976	0.006042	4.708e-11	+	331279	1	IVNT	Neale-B_UKBB_EUR_2017
rs28929474	chr14:94844947	chr14:94378610	T	C	Impedance of whole body	-	Neale B	UKBB	European	2017	0.04039	0.006552	7.102e-10	+	331284	1	IVNT	Neale-B_UKBB_EUR_2017
rs28929474	chr14:94844947	chr14:94378610	T	C	Pain type experienced in last month: headache	EFO_0003843	Neale B	UKBB	European	2017	0.01933	0.003426	1.681e-08	+	336650	1	risk diff	Neale-B_UKBB_EUR_2017
rs28929474	chr14:94844947	chr14:94378610	T	C	Self-reported cholelithiasis or gall stones	EFO_0004799;EFO_0004210	Neale B	UKBB	European	2017	0.008777	0.001096	1.178e-15	+	337159	1	risk diff	Neale-B_UKBB_EUR_2017
rs28929474	chr14:94844947	chr14:94378610	T	C	Sitting height	EFO_0004339	Neale B	UKBB	European	2017	0.08107	0.006633	2.389e-34	+	336172	1	IVNT	Neale-B_UKBB_EUR_2017
rs28929474	chr14:94844947	chr14:94378610	T	C	Trunk fat-free mass	-	Neale B	UKBB	European	2017	0.03804	0.005413	2.116e-12	+	331030	1	IVNT	Neale-B_UKBB_EUR_2017
rs28929474	chr14:94844947	chr14:94378610	T	C	Trunk predicted mass	-	Neale B	UKBB	European	2017	0.03833	0.005395	1.209e-12	+	330995	1	IVNT	Neale-B_UKBB_EUR_2017
rs28929474	chr14:94844947	chr14:94378610	T	C	Whole body fat-free mass	-	Neale B	UKBB	European	2017	0.03422	0.005433	2.996e-10	+	331291	1	IVNT	Neale-B_UKBB_EUR_2017
rs28929474	chr14:94844947	chr14:94378610	T	C	Whole body water mass	-	Neale B	UKBB	European	2017	0.03418	0.005441	3.37e-10	+	331315	1	IVNT	Neale-B_UKBB_EUR_2017
rs28929474	chr14:94844947	chr14:94378610	T	C	Coronary artery disease	EFO_0000378;EFO_0001645	van der Harst P	29212778	Mixed	2018	-0.1278	0.0223	9.349e-09	-	547261	2	log OR	van-der-Harst-P_CAD_Mixed_2018
rs12914479	chr15:99174828	chr15:98631599	C	G	Height	EFO_0004339	GIANT	25282103	European	2014	-0.019	0.0033	1.9e-08	-	248203	79	Z-score	GIANT_Height_EUR_2014
rs12914479	chr15:99174828	chr15:98631599	C	G	Arm fat-free mass left	-	Neale B	UKBB	European	2017	-0.01105	0.001664	3.231e-11	-	331159	1	IVNT	Neale-B_UKBB_EUR_2017
rs12914479	chr15:99174828	chr15:98631599	C	G	Arm fat-free mass right	-	Neale B	UKBB	European	2017	-0.01113	0.001631	9.049e-12	-	331221	1	IVNT	Neale-B_UKBB_EUR_2017
rs12914479	chr15:99174828	chr15:98631599	C	G	Arm predicted mass left	-	Neale B	UKBB	European	2017	-0.01097	0.001658	3.664e-11	-	331146	1	IVNT	Neale-B_UKBB_EUR_2017
rs12914479	chr15:99174828	chr15:98631599	C	G	Arm predicted mass right	-	Neale B	UKBB	European	2017	-0.01134	0.001626	3.1e-12	-	331216	1	IVNT	Neale-B_UKBB_EUR_2017
rs12914479	chr15:99174828	chr15:98631599	C	G	Basal metabolic rate	EFO_0007777	Neale B	UKBB	European	2017	-0.01072	0.001736	6.677e-10	-	331307	1	IVNT	Neale-B_UKBB_EUR_2017
rs12914479	chr15:99174828	chr15:98631599	C	G	Hand grip strength left	EFO_0006941	Neale B	UKBB	European	2017	-0.01142	0.001888	1.447e-09	-	335821	1	IVNT	Neale-B_UKBB_EUR_2017
rs12914479	chr15:99174828	chr15:98631599	C	G	Hand grip strength right	EFO_0006941	Neale B	UKBB	European	2017	-0.01251	0.001891	3.689e-11	-	335842	1	IVNT	Neale-B_UKBB_EUR_2017
rs12914479	chr15:99174828	chr15:98631599	C	G	Height	EFO_0004339	Neale B	UKBB	European	2017	-0.017	0.00186	6.385e-20	-	336474	1	IVNT	Neale-B_UKBB_EUR_2017
rs12914479	chr15:99174828	chr15:98631599	C	G	Sitting height	EFO_0004339	Neale B	UKBB	European	2017	-0.01463	0.002024	4.908e-13	-	336172	1	IVNT	Neale-B_UKBB_EUR_2017
rs12914479	chr15:99174828	chr15:98631599	C	G	Trunk fat-free mass	-	Neale B	UKBB	European	2017	-0.01243	0.001649	4.855e-14	-	331030	1	IVNT	Neale-B_UKBB_EUR_2017
rs12914479	chr15:99174828	chr15:98631599	C	G	Trunk predicted mass	-	Neale B	UKBB	European	2017	-0.0124	0.001644	4.619e-14	-	330995	1	IVNT	Neale-B_UKBB_EUR_2017
rs12914479	chr15:99174828	chr15:98631599	C	G	Whole body fat-free mass	-	Neale B	UKBB	European	2017	-0.01136	0.001656	6.718e-12	-	331291	1	IVNT	Neale-B_UKBB_EUR_2017
rs12914479	chr15:99174828	chr15:98631599	C	G	Whole body water mass	-	Neale B	UKBB	European	2017	-0.01132	0.001658	8.697e-12	-	331315	1	IVNT	Neale-B_UKBB_EUR_2017
rs9908159	chr17:54841961	chr17:56764600	C	T	Comparative height size at age 10	-	Neale B	UKBB	European	2017	-0.01691	0.001661	2.428e-24	-	332021	1	-	Neale-B_UKBB_EUR_2017
rs9908159	chr17:54841961	chr17:56764600	C	T	Height	EFO_0004339	Neale B	UKBB	European	2017	-0.02064	0.001729	7.277e-33	-	336474	1	IVNT	Neale-B_UKBB_EUR_2017
rs9908159	chr17:54841961	chr17:56764600	C	T	Sitting height	EFO_0004339	Neale B	UKBB	European	2017	-0.0158	0.001881	4.395e-17	-	336172	1	IVNT	Neale-B_UKBB_EUR_2017
rs9981884	chr21:40585633	chr21:39213707	A	G	Age at menarche	EFO_0004703	Neale B	UKBB	European	2017	0.01553	0.002474	3.465e-10	+	176008	1	-	Neale-B_UKBB_EUR_2017
rs11705555	chr22:28206912	chr22:27810924	A	C	Mitral valve prolapse	HP_0001634	Dina C	26301497	European	2015	-0.207	0.03612	1e-08	-	-	-	log OR	NHGRI-EBI_GWAS_Catalog
rs11164653	chr1:103464210	chr1:102998654	C	T	Height	EFO_0004339	GIANT	23754948	European	2013	-0.02421	0.004267	1.395e-08	-	131875	46	Z-score	GIANT_Height_EUR_2013
rs11164653	chr1:103464210	chr1:102998654	C	T	Height	EFO_0004339	GIANT	25282103	European	2014	-0.022	0.003	1.1e-13	-	251027	79	Z-score	GIANT_Height_EUR_2014
rs11164653	chr1:103464210	chr1:102998654	C	T	Height	EFO_0004339	Neale B	UKBB	European	2017	-0.0175	0.001763	3.202e-23	-	336474	1	IVNT	Neale-B_UKBB_EUR_2017
rs11164653	chr1:103464210	chr1:102998654	C	T	Sitting height	EFO_0004339	Neale B	UKBB	European	2017	-0.02885	0.001918	4.035e-51	-	336172	1	IVNT	Neale-B_UKBB_EUR_2017
rs10797923	chr1:183901966	chr1:183932832	C	T	Sitting height	EFO_0004339	Neale B	UKBB	European	2017	0.01177	0.002037	7.584e-09	+	336172	1	IVNT	Neale-B_UKBB_EUR_2017
rs2605100	chr1:219644224	chr1:219470882	A	G	Hip circumference in females	EFO_0005093	GIANT	25673412	Mixed	2015	0.039	0.0049	4.1e-15	+	125056	101	IVNT	GIANT_Hip-F_Mixed_2015
rs2605100	chr1:219644224	chr1:219470882	A	G	Hip circumference	EFO_0005093	GIANT	25673412	European	2015	0.03	0.0038	8e-16	+	212912	101	IVNT	GIANT_Hip_EUR_2015
rs2605100	chr1:219644224	chr1:219470882	A	G	Hip circumference	EFO_0005093	GIANT	25673412	Mixed	2015	0.031	0.0038	3.4e-16	+	227282	101	IVNT	GIANT_Hip_Mixed_2015
rs2605100	chr1:219644224	chr1:219470882	A	G	Hip circumference adjusted for BMI	EFO_0005093	GIANT	25673412	Mixed	2015	0.041	0.0038	7e-27	+	225356	109	IVNT	GIANT_HipadjBMI_Mixed_2015
rs2605100	chr1:219644224	chr1:219470882	A	G	Waist hip ratio in physically active females	EFO_0004343	GIANT	28448500	Mixed	2017	-0.056	0.0061	5.82e-20	-	72828	48	IVNT	GIANT_WHR-Active-F_Mixed_2017
rs2605100	chr1:219644224	chr1:219470882	A	G	Waist hip ratio in physically active indivdiuals	EFO_0004343	GIANT	28448500	European	2017	-0.038	0.0049	1.22e-14	-	114232	52	IVNT	GIANT_WHR-Active_EUR_2017
rs2605100	chr1:219644224	chr1:219470882	A	G	Waist hip ratio in physically active indivdiuals	EFO_0004343	GIANT	28448500	Mixed	2017	-0.0378	0.0048	2.09e-15	-	125063	55	IVNT	GIANT_WHR-Active_Mixed_2017
rs2605100	chr1:219644224	chr1:219470882	A	G	Waist hip ratio in females	EFO_0004343	GIANT	25673412	Mixed	2015	-0.043	0.0047	1.4e-19	-	124542	101	IVNT	GIANT_WHR-F_Mixed_2015
rs2605100	chr1:219644224	chr1:219470882	A	G	Waist hip ratio in female non-smokers	EFO_0004343	GIANT	28443625	Mixed	2017	-0.0259	0.0039	4.468e-11	-	69176	69	IVNT	GIANT_WHR-Non-smokers-F_Mixed_2017
rs2605100	chr1:219644224	chr1:219470882	A	G	Waist hip ratio in non-smokers	EFO_0004343	GIANT	28443625	European	2017	-0.0181	0.0033	4.188e-08	-	112309	66	IVNT	GIANT_WHR-Non-smokers_EUR_2017
rs2605100	chr1:219644224	chr1:219470882	A	G	Waist hip ratio in non-smokers	EFO_0004343	GIANT	28443625	Mixed	2017	-0.0181	0.0032	1.859e-08	-	130564	73	IVNT	GIANT_WHR-Non-smokers_Mixed_2017
rs2605100	chr1:219644224	chr1:219470882	A	G	Waist hip ratio adjusted for physical activity in females	EFO_0007788	GIANT	28448500	Mixed	2017	-0.0569	0.0054	9.89e-26	-	95078	48	IVNT	GIANT_WHR-adjusted-PA-F_Mixed_2017
rs2605100	chr1:219644224	chr1:219470882	A	G	Waist hip ratio adjusted for physical activity	EFO_0007788	GIANT	28448500	European	2017	-0.0369	0.0043	1.43e-17	-	147213	52	IVNT	GIANT_WHR-adjusted-PA_EUR_2017
rs2605100	chr1:219644224	chr1:219470882	A	G	Waist hip ratio adjusted for physical activity	EFO_0007788	GIANT	28448500	Mixed	2017	-0.0357	0.0041	5.41e-18	-	165773	55	IVNT	GIANT_WHR-adjusted-PA_Mixed_2017
rs2605100	chr1:219644224	chr1:219470882	A	G	Waist circumference adjusted for smoking in females	EFO_0007789	GIANT	28443625	Mixed	2017	-0.05	0.0056	4.49e-19	-	86714	69	IVNT	GIANT_WHR-adjusted-Smoking-F_Mixed_2017
rs2605100	chr1:219644224	chr1:219470882	A	G	Waist hip ratio adjusted for smoking	EFO_0007788	GIANT	28443625	European	2017	-0.0282	0.0042	2.453e-11	-	147273	66	IVNT	GIANT_WHR-adjusted-Smoking_EUR_2017
rs2605100	chr1:219644224	chr1:219470882	A	G	Waist hip ratio adjusted for smoking	EFO_0007788	GIANT	28443625	Mixed	2017	-0.0264	0.004	5.738e-11	-	167953	73	IVNT	GIANT_WHR-adjusted-Smoking_Mixed_2017
rs2605100	chr1:219644224	chr1:219470882	A	G	Waist hip ratio	EFO_0004343	Heid IM	20935629	European	2010	NA	NA	2.19e-09	NA	77136	32	IVNT	GIANT_WHR_EUR_2010
rs2605100	chr1:219644224	chr1:219470882	A	G	Waist hip ratio	EFO_0004343	GIANT	25673412	European	2015	-0.024	0.0036	5.4e-11	-	212088	101	IVNT	GIANT_WHR_EUR_2015
rs2605100	chr1:219644224	chr1:219470882	A	G	Waist hip ratio	EFO_0004343	GIANT	25673412	Mixed	2015	-0.023	0.0035	6.9e-11	-	226466	101	IVNT	GIANT_WHR_Mixed_2015
rs2605100	chr1:219644224	chr1:219470882	A	G	Waist hip ratio adjusted for BMI in females greater than 50 years of age	EFO_0007788	GIANT	26426971	European	2015	-0.058	0.0062	2.8e-20	-	70082	114	IVNT	GIANT_WHRadjBMI-F-GT-50_EUR_2015
rs2605100	chr1:219644224	chr1:219470882	A	G	Waist hip ratio adjusted for BMI in females less than or equal to 50 years of age	EFO_0007788	GIANT	26426971	European	2015	-0.045	0.0078	1.1e-08	-	42821	114	IVNT	GIANT_WHRadjBMI-F-LE-50_EUR_2015
rs2605100	chr1:219644224	chr1:219470882	A	G	Waist hip ratio adjusted for BMI	EFO_0007788	GIANT	25673412	Mixed	2015	-0.032	0.0037	2.1e-18	-	224321	109	IVNT	GIANT_WHRadjBMI_Mixed_2015
rs2605100	chr1:219644224	chr1:219470882	A	G	Waist hip ratio	NCIT_C17651	Heid IM	20935629	European	2010	NA	NA	2.19e-09	NA	77167	-	-	GRASP
rs2605100	chr1:219644224	chr1:219470882	A	G	Waist hip ratio females	NCIT_C17651	Lindgren CM	19557161	European	2009	NA	NA	2.55e-08	NA	38580	-	-	GRASP
rs2605100	chr1:219644224	chr1:219470882	A	G	log Fasting insulin adjusted for BMI	EFO_0008037	MAGIC	22885924	European	2012	-0.012	0.0023	4.8e-08	-	108557	56	pmol/l	MAGIC_FIadjBMI_EUR_2012
rs2605100	chr1:219644224	chr1:219470882	A	G	Adiposity	EFO_0001073	Lindgren CM	19557161	European	2009	-0.04	0.007218	3e-08	-	-	-	Z-score unit increase	NHGRI-EBI_GWAS_Catalog
rs2605100	chr1:219644224	chr1:219470882	A	G	Arm fat mass left	-	Neale B	UKBB	European	2017	0.01616	0.002556	2.597e-10	+	331164	1	IVNT	Neale-B_UKBB_EUR_2017
rs2605100	chr1:219644224	chr1:219470882	A	G	Arm fat mass right	-	Neale B	UKBB	European	2017	0.01648	0.002555	1.133e-10	+	331226	1	IVNT	Neale-B_UKBB_EUR_2017
rs2605100	chr1:219644224	chr1:219470882	A	G	Arm fat percentage left	-	Neale B	UKBB	European	2017	0.01688	0.001974	1.205e-17	+	331198	1	IVNT	Neale-B_UKBB_EUR_2017
rs2605100	chr1:219644224	chr1:219470882	A	G	Arm fat percentage right	-	Neale B	UKBB	European	2017	0.01679	0.001983	2.531e-17	+	331249	1	IVNT	Neale-B_UKBB_EUR_2017
rs2605100	chr1:219644224	chr1:219470882	A	G	Body fat percentage	EFO_0007800	Neale B	UKBB	European	2017	0.01931	0.001999	4.548e-22	+	331117	1	IVNT	Neale-B_UKBB_EUR_2017
rs2605100	chr1:219644224	chr1:219470882	A	G	Hip circumference	EFO_0005093	Neale B	UKBB	European	2017	0.02968	0.002582	1.411e-30	+	336601	1	IVNT	Neale-B_UKBB_EUR_2017
rs2605100	chr1:219644224	chr1:219470882	A	G	Impedance of arm left	-	Neale B	UKBB	European	2017	0.0187	0.001841	3.192e-24	+	331292	1	IVNT	Neale-B_UKBB_EUR_2017
rs2605100	chr1:219644224	chr1:219470882	A	G	Impedance of arm right	-	Neale B	UKBB	European	2017	0.0189	0.001834	6.645e-25	+	331279	1	IVNT	Neale-B_UKBB_EUR_2017
rs2605100	chr1:219644224	chr1:219470882	A	G	Impedance of whole body	-	Neale B	UKBB	European	2017	0.01623	0.001988	3.258e-16	+	331284	1	IVNT	Neale-B_UKBB_EUR_2017
rs2605100	chr1:219644224	chr1:219470882	A	G	Leg fat mass left	-	Neale B	UKBB	European	2017	0.01266	0.002061	8.041e-10	+	331275	1	IVNT	Neale-B_UKBB_EUR_2017
rs2605100	chr1:219644224	chr1:219470882	A	G	Leg fat mass right	-	Neale B	UKBB	European	2017	0.01283	0.002085	7.464e-10	+	331293	1	IVNT	Neale-B_UKBB_EUR_2017
rs2605100	chr1:219644224	chr1:219470882	A	G	Leg fat percentage left	-	Neale B	UKBB	European	2017	0.01127	0.001631	4.839e-12	+	331278	1	IVNT	Neale-B_UKBB_EUR_2017
rs2605100	chr1:219644224	chr1:219470882	A	G	Leg fat percentage right	-	Neale B	UKBB	European	2017	0.01179	0.001651	9.503e-13	+	331296	1	IVNT	Neale-B_UKBB_EUR_2017
rs2605100	chr1:219644224	chr1:219470882	A	G	Trunk fat mass	EFO_0005409	Neale B	UKBB	European	2017	0.02273	0.002625	4.833e-18	+	331093	1	IVNT	Neale-B_UKBB_EUR_2017
rs2605100	chr1:219644224	chr1:219470882	A	G	Trunk fat percentage	-	Neale B	UKBB	European	2017	0.02481	0.002397	4.113e-25	+	331113	1	IVNT	Neale-B_UKBB_EUR_2017
rs2605100	chr1:219644224	chr1:219470882	A	G	Whole body fat mass	-	Neale B	UKBB	European	2017	0.01945	0.002544	2.096e-14	+	330762	1	IVNT	Neale-B_UKBB_EUR_2017
rs2605100	chr1:219644224	chr1:219470882	A	G	Adiposity	EFO_0001073	Lindgren CM	19557161	European	2009	NA	NA	3e-08	NA	-	-	-	dbGaP
rs3771501	chr2:70717653	chr2:70490521	G	A	Hand grip strength left	EFO_0006941	Neale B	UKBB	European	2017	0.01323	0.001759	5.425e-14	+	335821	1	IVNT	Neale-B_UKBB_EUR_2017
rs3771501	chr2:70717653	chr2:70490521	G	A	Hand grip strength right	EFO_0006941	Neale B	UKBB	European	2017	0.01468	0.001762	8.277e-17	+	335842	1	IVNT	Neale-B_UKBB_EUR_2017
rs3771501	chr2:70717653	chr2:70490521	G	A	Self-reported osteoarthritis	EFO_0002506	Neale B	UKBB	European	2017	-0.004419	0.0006768	6.61e-11	-	337159	1	risk diff	Neale-B_UKBB_EUR_2017
rs3774354	chr3:52817675	chr3:52783659	A	G	Body mass index	EFO_0004340	Akiyama M	28892062	East Asian	2017	0.02121	0.003542	2.108e-09	+	173430	3	IVNT	Akiyama-M_BMI_EAS_2017
rs3774354	chr3:52817675	chr3:52783659	A	G	High light scatter percentage of red cells	EFO_0004586	Astle W	27863252	European	2016	-0.0224	0.003732	1.939e-09	-	173480	2	IVNT	Astle-W_Blood-Cell-Traits_EUR_2016
rs3774354	chr3:52817675	chr3:52783659	A	G	High light scatter reticulocyte count	EFO_0004586	Astle W	27863252	European	2016	-0.02469	0.003732	3.691e-11	-	173480	2	IVNT	Astle-W_Blood-Cell-Traits_EUR_2016
rs3774354	chr3:52817675	chr3:52783659	A	G	Reticulocyte count	EFO_0004586	Astle W	27863252	European	2016	-0.02591	0.003738	4.172e-12	-	173480	2	IVNT	Astle-W_Blood-Cell-Traits_EUR_2016
rs3774354	chr3:52817675	chr3:52783659	A	G	Reticulocyte fraction of red cells	EFO_0004586	Astle W	27863252	European	2016	-0.02274	0.003736	1.16e-09	-	173480	2	IVNT	Astle-W_Blood-Cell-Traits_EUR_2016
rs3774354	chr3:52817675	chr3:52783659	A	G	Height	EFO_0004339	GIANT	25282103	European	2014	-0.021	0.003	1.6e-12	-	253049	79	Z-score	GIANT_Height_EUR_2014
rs3774354	chr3:52817675	chr3:52783659	A	G	Comparative height size at age 10	-	Neale B	UKBB	European	2017	-0.009933	0.001732	9.729e-09	-	332021	1	-	Neale-B_UKBB_EUR_2017
rs3774354	chr3:52817675	chr3:52783659	A	G	Height	EFO_0004339	Neale B	UKBB	European	2017	-0.01418	0.001803	3.753e-15	-	336474	1	IVNT	Neale-B_UKBB_EUR_2017
rs3774354	chr3:52817675	chr3:52783659	A	G	Impedance of arm left	-	Neale B	UKBB	European	2017	-0.01506	0.001792	4.17e-17	-	331292	1	IVNT	Neale-B_UKBB_EUR_2017
rs3774354	chr3:52817675	chr3:52783659	A	G	Impedance of arm right	-	Neale B	UKBB	European	2017	-0.0148	0.001784	1.097e-16	-	331279	1	IVNT	Neale-B_UKBB_EUR_2017
rs3774354	chr3:52817675	chr3:52783659	A	G	Impedance of leg left	-	Neale B	UKBB	European	2017	-0.01461	0.002313	2.689e-10	-	331296	1	IVNT	Neale-B_UKBB_EUR_2017
rs3774354	chr3:52817675	chr3:52783659	A	G	Impedance of leg right	-	Neale B	UKBB	European	2017	-0.01397	0.002295	1.144e-09	-	331301	1	IVNT	Neale-B_UKBB_EUR_2017
rs3774354	chr3:52817675	chr3:52783659	A	G	Impedance of whole body	-	Neale B	UKBB	European	2017	-0.01646	0.001934	1.8e-17	-	331284	1	IVNT	Neale-B_UKBB_EUR_2017
rs3774354	chr3:52817675	chr3:52783659	A	G	Cross disorder	-	PGC	23453885	European	2013	-0.0758	0.0125	1.444e-09	-	61220	22	log OR	PGC_Cross-Disorder_EUR_2013
rs3774354	chr3:52817675	chr3:52783659	A	G	Hip or knee osteoarthritis	EFO_0002506;EFO_0004616	Loughlin	22763110	European	2012	0.1222	0.0215	1.311e-08	+	18419	1	log OR	arcOGEN_Hip-Knee-OA_EUR_2012
rs3774354	chr3:52817675	chr3:52783659	A	G	Hip osteoarthritis	EFO_0002506	Loughlin	22763110	European	2012	0.157	0.02845	3.406e-08	+	14275	1	log OR	arcOGEN_Hip-OA_EUR_2012
rs1913707	chr4:13039440	chr4:13037816	A	G	Impedance of arm left	-	Neale B	UKBB	European	2017	-0.009837	0.001756	2.123e-08	-	331292	1	IVNT	Neale-B_UKBB_EUR_2017
rs13107325	chr4:103188709	chr4:102267552	T	C	Hematocrit	EFO_0004586	Astle W	27863252	European	2016	0.05038	0.006703	5.639e-14	+	173480	2	IVNT	Astle-W_Blood-Cell-Traits_EUR_2016
rs13107325	chr4:103188709	chr4:102267552	T	C	Hemoglobin concentration	EFO_0004586	Astle W	27863252	European	2016	0.04852	0.006734	5.835e-13	+	173480	2	IVNT	Astle-W_Blood-Cell-Traits_EUR_2016
rs13107325	chr4:103188709	chr4:102267552	T	C	Platelet distribution width	EFO_0004586	Astle W	27863252	European	2016	-0.04774	0.006826	2.664e-12	-	173480	2	IVNT	Astle-W_Blood-Cell-Traits_EUR_2016
rs13107325	chr4:103188709	chr4:102267552	T	C	Diastolic blood pressure	EFO_0006336	BPExome	27618447	Mixed	2016	NA	NA	7.938e-11	NA	192763	51	INVT	BPExome_DBP_Mixed_2016
rs13107325	chr4:103188709	chr4:102267552	T	C	Childhood BMI	EFO_0004340	EGGC	26604143	European	2016	0.1022	0.0179	1.194e-08	+	35238	20	SDS	EGGC_Childhood-BMI_EUR_2016
rs13107325	chr4:103188709	chr4:102267552	T	C	Body mass index in physically active indivdiuals	EFO_0004340	GIANT	28448500	European	2017	0.0531	0.0088	1.46e-09	+	132755	57	IVNT	GIANT_BMI-Active_EUR_2017
rs13107325	chr4:103188709	chr4:102267552	T	C	Body mass index in physically active indivdiuals	EFO_0004340	GIANT	28448500	Mixed	2017	0.0508	0.0086	4.17e-09	+	142210	60	IVNT	GIANT_BMI-Active_Mixed_2017
rs13107325	chr4:103188709	chr4:102267552	T	C	Body mass index in males greater than 50 years of age	EFO_0004340	GIANT	26426971	European	2015	0.065	0.011	2.6e-09	+	90992	114	IVNT	GIANT_BMI-M-GT-50_EUR_2015
rs13107325	chr4:103188709	chr4:102267552	T	C	Body mass index in males	EFO_0004340	GIANT	25673413	Mixed	2015	0.0525	0.0088	2.719e-09	+	152725	106	IVNT	GIANT_BMI-M_Mixed_2015
rs13107325	chr4:103188709	chr4:102267552	T	C	Body mass index adjsuted for physical activity in males	EFO_0004340	GIANT	28448500	Mixed	2017	0.0698	0.0115	1.28e-09	+	79783	52	IVNT	GIANT_BMI-adjusted-PA-M_Mixed_2017
rs13107325	chr4:103188709	chr4:102267552	T	C	Body mass index adjusted for physical activity	EFO_0004340	GIANT	28448500	European	2017	0.0505	0.0079	2e-10	+	173078	57	IVNT	GIANT_BMI-adjusted-PA_EUR_2017
rs13107325	chr4:103188709	chr4:102267552	T	C	Body mass index adjusted for physical activity	EFO_0004340	GIANT	28448500	Mixed	2017	0.0488	0.0077	3.1e-10	+	190113	60	IVNT	GIANT_BMI-adjusted-PA_Mixed_2017
rs13107325	chr4:103188709	chr4:102267552	T	C	Body mass index adjusted for smoking in males	EFO_0004340	GIANT	28443625	Mixed	2017	0.0607	0.0103	4.055e-09	+	98978	72	IVNT	GIANT_BMI-adjusted-Smoking-M_Mixed_2017
rs13107325	chr4:103188709	chr4:102267552	T	C	Body mass index adjusted for smoking	EFO_0004340	GIANT	28443625	European	2017	0.0497	0.0077	8.982e-11	+	181290	73	IVNT	GIANT_BMI-adjusted-Smoking_EUR_2017
rs13107325	chr4:103188709	chr4:102267552	T	C	Body mass index adjusted for smoking	EFO_0004340	GIANT	28443625	Mixed	2017	0.0469	0.0075	3.168e-10	+	207588	79	IVNT	GIANT_BMI-adjusted-Smoking_Mixed_2017
rs13107325	chr4:103188709	chr4:102267552	T	C	Body mass index	EFO_0004340	GIANT	23754948	European	2013	0.058	0.009899	4.66e-09	+	126058	46	IVNT	GIANT_BMI_EUR_2013
rs13107325	chr4:103188709	chr4:102267552	T	C	Body mass index	EFO_0004340	GIANT	25673413	European	2015	0.0477	0.0068	1.825e-12	+	321461	114	IVNT	GIANT_BMI_EUR_2015
rs13107325	chr4:103188709	chr4:102267552	T	C	Body mass index	EFO_0004340	GIANT	29273807	European	2018	0.055	0.0044	2.8e-35	+	449889	112	IVNT	GIANT_BMI_EUR_2018
rs13107325	chr4:103188709	chr4:102267552	T	C	Body mass index	EFO_0004340	GIANT	25673413	Mixed	2015	0.0472	0.0066	1.064e-12	+	335619	125	IVNT	GIANT_BMI_Mixed_2015
rs13107325	chr4:103188709	chr4:102267552	T	C	Body mass index	EFO_0004340	GIANT	29273807	Mixed	2018	0.053	0.0043	9.1e-35	+	526508	123	IVNT	GIANT_BMI_Mixed_2018
rs13107325	chr4:103188709	chr4:102267552	T	C	Height	EFO_0004339	GIANT	28146470	European	2017	-0.034	0.0049	2e-12	-	381625	106	IVNT	GIANT_Height_EUR_2017
rs13107325	chr4:103188709	chr4:102267552	T	C	Height	EFO_0004339	GIANT	28146470	Mixed	2017	-0.033	0.0048	3.6e-12	-	458927	147	IVNT	GIANT_Height_Mixed_2017
rs13107325	chr4:103188709	chr4:102267552	T	C	High density lipoprotein	EFO_0004612	GLGC	24097068	European	2013	-0.0708	0.0078	1.065e-15	-	179316	60	IVNT	GLGC_HDL_EUR_2013
rs13107325	chr4:103188709	chr4:102267552	T	C	High density lipoprotein	EFO_0004612	GLGC	20686565	Mixed	2010	-0.0707	0.0104	7.198e-11	-	99900	46	Z-score	GLGC_HDL_Mixed_2010
rs13107325	chr4:103188709	chr4:102267552	T	C	Body mass index	EFO_0004340	Speliotes EK	20935630	European	2010	NA	NA	1.5e-13	NA	123865	-	-	GRASP
rs13107325	chr4:103188709	chr4:102267552	T	C	Body mass index	EFO_0004340	Guo	23001569	Mixed	2012	NA	NA	1.5e-13	NA	78436	-	-	GRASP
rs13107325	chr4:103188709	chr4:102267552	T	C	Diastolic blood pressure	EFO_0006336	Wain LV	21909110	European	2011	NA	NA	2.11e-11	NA	74064	-	-	GRASP
rs13107325	chr4:103188709	chr4:102267552	T	C	Diastolic blood pressure	EFO_0006336	ICBP	21909115	European	2011	NA	NA	2.3e-17	NA	69395	-	-	GRASP
rs13107325	chr4:103188709	chr4:102267552	T	C	Extreme obesity with early age of onset	HP_0003674	Wheeler E	23563609	European	2013	NA	NA	1.5e-213	NA	6889	-	-	GRASP
rs13107325	chr4:103188709	chr4:102267552	T	C	Gene expression	NCIT_C16608	Speliotes EK	20935630	European	2010	NA	NA	1.36e-16	NA	123865	-	-	GRASP
rs13107325	chr4:103188709	chr4:102267552	T	C	Gene expression of SLC39A8 in liver	GO_1901148;GO_0010609	ICBP	21909115	European	2011	NA	NA	5e-23	NA	69395	-	-	GRASP
rs13107325	chr4:103188709	chr4:102267552	T	C	HDL cholesterol	NCIT_C61041;NCIT_C105587	GLGC	20686565	Mixed	2010	NA	NA	1.7e-11	NA	100184	-	-	GRASP
rs13107325	chr4:103188709	chr4:102267552	T	C	HDL cholesterol	NCIT_C61041;NCIT_C105587	Waterworth DM	20864672	Mixed	2010	NA	NA	1.6e-08	NA	17243	-	-	GRASP
rs13107325	chr4:103188709	chr4:102267552	T	C	Mean arterial pressure	EFO_0006340	Wain LV	21909110	European	2011	NA	NA	1.3e-10	NA	74064	-	-	GRASP
rs13107325	chr4:103188709	chr4:102267552	T	C	SLC39A8 gene expression in human liver	GO_1901148	GLGC	20686565	Mixed	2010	NA	NA	3e-19	NA	100184	-	-	GRASP
rs13107325	chr4:103188709	chr4:102267552	T	C	Systolic blood pressure	EFO_0006335	Wain LV	21909110	European	2011	NA	NA	2.16e-10	NA	74064	-	-	GRASP
rs13107325	chr4:103188709	chr4:102267552	T	C	Systolic blood pressure	EFO_0006335	ICBP	21909115	European	2011	NA	NA	3.269e-14	NA	69395	-	-	GRASP
rs13107325	chr4:103188709	chr4:102267552	T	C	Crohns disease	EFO_0000384	IBDGC	26192919	European	2015	0.2216	0.0397	2.4e-08	+	20883	7	log OR	IBDGC_Chrons-Disease_EUR_2015
rs13107325	chr4:103188709	chr4:102267552	T	C	BMI adjusted for smoking behaviour	EFO_0004318;EFO_0004340	GIANT	28443625	European	2017	0.0469	0.007446	3e-10	+	-	-	kg/m	NHGRI-EBI_GWAS_Catalog
rs13107325	chr4:103188709	chr4:102267552	T	C	BMI adjusted for smoking behaviour	EFO_0004318;EFO_0004340	GIANT	28443625	European	2017	0.0607	0.01032	4e-09	+	-	-	kg/m	NHGRI-EBI_GWAS_Catalog
rs13107325	chr4:103188709	chr4:102267552	T	C	Blood pressure	EFO_0005763	Wain LV	21909110	European	2011	0.633	0.09788	1e-10	+	-	-	mmHg decrease	NHGRI-EBI_GWAS_Catalog
rs13107325	chr4:103188709	chr4:102267552	T	C	Body mass index	EFO_0004340	Speliotes EK	20935630	European	2010	0.19	0.02585	2e-13	+	-	-	kg/m2 increase	NHGRI-EBI_GWAS_Catalog
rs13107325	chr4:103188709	chr4:102267552	T	C	Body mass index	EFO_0004340	GIANT	25673413	Mixed	2015	0.053	0.008935	3e-09	+	-	-	kg/m2 increase	NHGRI-EBI_GWAS_Catalog
rs13107325	chr4:103188709	chr4:102267552	T	C	Body mass index	EFO_0004340	GIANT	25673413	Mixed	2015	0.047	0.006591	1e-12	+	-	-	kg/m2 increase	NHGRI-EBI_GWAS_Catalog
rs13107325	chr4:103188709	chr4:102267552	T	C	Body mass index	EFO_0004340	GIANT	25673413	Mixed	2015	0.048	0.006824	2e-12	+	-	-	kg/m2 increase	NHGRI-EBI_GWAS_Catalog
rs13107325	chr4:103188709	chr4:102267552	T	C	Body mass index	EFO_0008002;EFO_0004340	GIANT	28448500	European	2017	0.0741	0.01191	5e-10	+	-	-	kg/m	NHGRI-EBI_GWAS_Catalog
rs13107325	chr4:103188709	chr4:102267552	T	C	Body mass index	EFO_0008002;EFO_0004340	GIANT	28448500	European	2017	0.0488	0.007748	3e-10	+	-	-	kg/m	NHGRI-EBI_GWAS_Catalog
rs13107325	chr4:103188709	chr4:102267552	T	C	Body mass index	EFO_0008002;EFO_0004340	GIANT	28448500	European	2017	0.0698	0.01142	1e-09	+	-	-	kg/m	NHGRI-EBI_GWAS_Catalog
rs13107325	chr4:103188709	chr4:102267552	T	C	Body mass index	EFO_0008002;EFO_0004340	GIANT	28448500	European	2017	0.0505	0.007939	2e-10	+	-	-	kg/m	NHGRI-EBI_GWAS_Catalog
rs13107325	chr4:103188709	chr4:102267552	T	C	Body mass index in physically active individuals	EFO_0008002;EFO_0004340	GIANT	28448500	European	2017	0.0508	0.008633	4e-09	+	-	-	kg/m	NHGRI-EBI_GWAS_Catalog
rs13107325	chr4:103188709	chr4:102267552	T	C	Body mass index in physically active individuals	EFO_0008002;EFO_0004340	GIANT	28448500	European	2017	0.0531	0.008692	1e-09	+	-	-	kg/m	NHGRI-EBI_GWAS_Catalog
rs13107325	chr4:103188709	chr4:102267552	T	C	Body mass index joint analysis main effects and physical activity interaction	EFO_0008002;EFO_0004340	GIANT	28448500	European	2017	NA	NA	2e-09	NA	-	-	-	NHGRI-EBI_GWAS_Catalog
rs13107325	chr4:103188709	chr4:102267552	T	C	Body mass index joint analysis main effects and physical activity interaction	EFO_0008002;EFO_0004340	GIANT	28448500	European	2017	NA	NA	2e-10	NA	-	-	-	NHGRI-EBI_GWAS_Catalog
rs13107325	chr4:103188709	chr4:102267552	T	C	Body mass index joint analysis main effects and physical activity interaction	EFO_0008002;EFO_0004340	GIANT	28448500	European	2017	NA	NA	2e-08	NA	-	-	-	NHGRI-EBI_GWAS_Catalog
rs13107325	chr4:103188709	chr4:102267552	T	C	Body mass index joint analysis main effects and physical activity interaction	EFO_0008002;EFO_0004340	GIANT	28448500	European	2017	NA	NA	8e-10	NA	-	-	-	NHGRI-EBI_GWAS_Catalog
rs13107325	chr4:103188709	chr4:102267552	T	C	Body mass index joint analysis main effects and smoking interaction	EFO_0004318;EFO_0004340	GIANT	28443625	European	2017	NA	NA	2e-10	NA	-	-	-	NHGRI-EBI_GWAS_Catalog
rs13107325	chr4:103188709	chr4:102267552	T	C	Body mass index joint analysis main effects and smoking interaction	EFO_0004318;EFO_0004340	GIANT	28443625	European	2017	NA	NA	1e-08	NA	-	-	-	NHGRI-EBI_GWAS_Catalog
rs13107325	chr4:103188709	chr4:102267552	T	C	Childhood body mass index	EFO_0004340	EGGC	26604143	European	2016	NA	NA	1e-08	NA	-	-	-	NHGRI-EBI_GWAS_Catalog
rs13107325	chr4:103188709	chr4:102267552	T	C	Diastolic blood pressure	EFO_0006336	ICBP	21909115	European	2011	0.684	0.08053	2e-17	+	-	-	mmHg decrease	NHGRI-EBI_GWAS_Catalog
rs13107325	chr4:103188709	chr4:102267552	T	C	Diastolic blood pressure	EFO_0006336	Wain LV	28739976	European	2017	0.686	0.09219	1e-13	+	-	-	unit decrease	NHGRI-EBI_GWAS_Catalog
rs13107325	chr4:103188709	chr4:102267552	T	C	HDL cholesterol	EFO_0004612	GLGC	20686565	Mixed	2010	0.84	0.1288	7e-11	+	-	-	mg/dL decrease	NHGRI-EBI_GWAS_Catalog
rs13107325	chr4:103188709	chr4:102267552	T	C	HDL cholesterol	EFO_0004612	GLGC	24097068	European	2013	0.071	0.008845	1e-15	+	-	-	unit decrease	NHGRI-EBI_GWAS_Catalog
rs13107325	chr4:103188709	chr4:102267552	T	C	Intelligence multi trait analysis	EFO_0004337;EFO_0004784	Hill WD	29326435	Mixed	2018	0.05044	0.00579	3e-18	+	-	-	unit decrease	NHGRI-EBI_GWAS_Catalog
rs13107325	chr4:103188709	chr4:102267552	T	C	NT proBNP levels in acute coronary syndrome	EFO_0005278	Johansson Ã…	26908625	Mixed	2016	0.216	0.03489	6e-10	+	-	-	ng/L increase	NHGRI-EBI_GWAS_Catalog
rs13107325	chr4:103188709	chr4:102267552	T	C	Schizophrenia	EFO_0000692	Goes FS	26198764	European	2015	0.1484	0.0211	2e-12	+	-	-	log OR	NHGRI-EBI_GWAS_Catalog
rs13107325	chr4:103188709	chr4:102267552	T	C	Systolic blood pressure	EFO_0006335	ICBP	21909115	European	2011	0.981	0.1291	3e-14	+	-	-	mmHg decrease	NHGRI-EBI_GWAS_Catalog
rs13107325	chr4:103188709	chr4:102267552	T	C	Systolic blood pressure	EFO_0006335	Wain LV	28739976	European	2017	0.933	0.1507	6e-10	+	-	-	unit decrease	NHGRI-EBI_GWAS_Catalog
rs13107325	chr4:103188709	chr4:102267552	T	C	Alcohol intake frequency	EFO_0004329	Neale B	UKBB	European	2017	0.05053	0.006762	7.88e-14	+	336965	1	-	Neale-B_UKBB_EUR_2017
rs13107325	chr4:103188709	chr4:102267552	T	C	Arm fat mass left	-	Neale B	UKBB	European	2017	0.04329	0.004532	1.299e-21	+	331164	1	IVNT	Neale-B_UKBB_EUR_2017
rs13107325	chr4:103188709	chr4:102267552	T	C	Arm fat mass right	-	Neale B	UKBB	European	2017	0.04437	0.004531	1.218e-22	+	331226	1	IVNT	Neale-B_UKBB_EUR_2017
rs13107325	chr4:103188709	chr4:102267552	T	C	Arm fat percentage left	-	Neale B	UKBB	European	2017	0.04019	0.0035	1.623e-30	+	331198	1	IVNT	Neale-B_UKBB_EUR_2017
rs13107325	chr4:103188709	chr4:102267552	T	C	Arm fat percentage right	-	Neale B	UKBB	European	2017	0.04026	0.003516	2.366e-30	+	331249	1	IVNT	Neale-B_UKBB_EUR_2017
rs13107325	chr4:103188709	chr4:102267552	T	C	Body fat percentage	EFO_0007800	Neale B	UKBB	European	2017	0.03753	0.003545	3.449e-26	+	331117	1	IVNT	Neale-B_UKBB_EUR_2017
rs13107325	chr4:103188709	chr4:102267552	T	C	Body mass index	EFO_0004340	Neale B	UKBB	European	2017	0.0523	0.004572	2.662e-30	+	336107	1	IVNT	Neale-B_UKBB_EUR_2017
rs13107325	chr4:103188709	chr4:102267552	T	C	Comparative body size at age 10	-	Neale B	UKBB	European	2017	0.02066	0.003165	6.677e-11	+	331693	1	-	Neale-B_UKBB_EUR_2017
rs13107325	chr4:103188709	chr4:102267552	T	C	Diastolic blood pressure	EFO_0006336	Neale B	UKBB	European	2017	-0.04232	0.004684	1.646e-19	-	317756	1	IVNT	Neale-B_UKBB_EUR_2017
rs13107325	chr4:103188709	chr4:102267552	T	C	Fluid intelligence score	-	Neale B	UKBB	European	2017	-0.1339	0.01714	5.643e-15	-	108818	1	-	Neale-B_UKBB_EUR_2017
rs13107325	chr4:103188709	chr4:102267552	T	C	Hand grip strength left	EFO_0006941	Neale B	UKBB	European	2017	-0.02788	0.003334	6.103e-17	-	335821	1	IVNT	Neale-B_UKBB_EUR_2017
rs13107325	chr4:103188709	chr4:102267552	T	C	Hand grip strength right	EFO_0006941	Neale B	UKBB	European	2017	-0.03078	0.003339	3.068e-20	-	335842	1	IVNT	Neale-B_UKBB_EUR_2017
rs13107325	chr4:103188709	chr4:102267552	T	C	Height	EFO_0004339	Neale B	UKBB	European	2017	-0.02752	0.003285	5.366e-17	-	336474	1	IVNT	Neale-B_UKBB_EUR_2017
rs13107325	chr4:103188709	chr4:102267552	T	C	Hip circumference	EFO_0005093	Neale B	UKBB	European	2017	0.04256	0.004578	1.449e-20	+	336601	1	IVNT	Neale-B_UKBB_EUR_2017
rs13107325	chr4:103188709	chr4:102267552	T	C	Impedance of leg left	-	Neale B	UKBB	European	2017	-0.03182	0.004217	4.519e-14	-	331296	1	IVNT	Neale-B_UKBB_EUR_2017
rs13107325	chr4:103188709	chr4:102267552	T	C	Impedance of leg right	-	Neale B	UKBB	European	2017	-0.03371	0.004184	7.824e-16	-	331301	1	IVNT	Neale-B_UKBB_EUR_2017
rs13107325	chr4:103188709	chr4:102267552	T	C	Leg fat mass left	-	Neale B	UKBB	European	2017	0.03247	0.003655	6.423e-19	+	331275	1	IVNT	Neale-B_UKBB_EUR_2017
rs13107325	chr4:103188709	chr4:102267552	T	C	Leg fat mass right	-	Neale B	UKBB	European	2017	0.03198	0.003697	5.186e-18	+	331293	1	IVNT	Neale-B_UKBB_EUR_2017
rs13107325	chr4:103188709	chr4:102267552	T	C	Leg fat percentage left	-	Neale B	UKBB	European	2017	0.02789	0.002892	5.111e-22	+	331278	1	IVNT	Neale-B_UKBB_EUR_2017
rs13107325	chr4:103188709	chr4:102267552	T	C	Leg fat percentage right	-	Neale B	UKBB	European	2017	0.02688	0.002929	4.477e-20	+	331296	1	IVNT	Neale-B_UKBB_EUR_2017
rs13107325	chr4:103188709	chr4:102267552	T	C	Pain type experienced in last month: none of the above	EFO_0003843	Neale B	UKBB	European	2017	-0.01304	0.002278	1.051e-08	-	336650	1	risk diff	Neale-B_UKBB_EUR_2017
rs13107325	chr4:103188709	chr4:102267552	T	C	Prospective memory result	-	Neale B	UKBB	European	2017	0.02585	0.004113	3.295e-10	+	111099	1	-	Neale-B_UKBB_EUR_2017
rs13107325	chr4:103188709	chr4:102267552	T	C	Qualifications: college or university degree	EFO_0004784	Neale B	UKBB	European	2017	-0.01236	0.002169	1.194e-08	-	334070	1	risk diff	Neale-B_UKBB_EUR_2017
rs13107325	chr4:103188709	chr4:102267552	T	C	Self-reported hypertension	EFO_0000537	Neale B	UKBB	European	2017	-0.0119	0.002028	4.397e-09	-	337159	1	risk diff	Neale-B_UKBB_EUR_2017
rs13107325	chr4:103188709	chr4:102267552	T	C	Self-reported osteoarthritis	EFO_0002506	Neale B	UKBB	European	2017	0.009966	0.001282	7.791e-15	+	337159	1	risk diff	Neale-B_UKBB_EUR_2017
rs13107325	chr4:103188709	chr4:102267552	T	C	Sitting height	EFO_0004339	Neale B	UKBB	European	2017	0.02564	0.003574	7.199e-13	+	336172	1	IVNT	Neale-B_UKBB_EUR_2017
rs13107325	chr4:103188709	chr4:102267552	T	C	Sleep duration	EFO_0005271	Neale B	UKBB	European	2017	-0.02186	0.003572	9.343e-10	-	335410	1	-	Neale-B_UKBB_EUR_2017
rs13107325	chr4:103188709	chr4:102267552	T	C	Time spent watching television	-	Neale B	UKBB	European	2017	0.02295	0.003552	1.036e-10	+	319740	1	-	Neale-B_UKBB_EUR_2017
rs13107325	chr4:103188709	chr4:102267552	T	C	Trunk fat mass	EFO_0005409	Neale B	UKBB	European	2017	0.04391	0.004656	4.134e-21	+	331093	1	IVNT	Neale-B_UKBB_EUR_2017
rs13107325	chr4:103188709	chr4:102267552	T	C	Trunk fat percentage	-	Neale B	UKBB	European	2017	0.04394	0.00425	4.801e-25	+	331113	1	IVNT	Neale-B_UKBB_EUR_2017
rs13107325	chr4:103188709	chr4:102267552	T	C	Types of physical activity in last 4 weeks: strenuous sports	EFO_0008002	Neale B	UKBB	European	2017	-0.00829	0.001406	3.727e-09	-	335599	1	risk diff	Neale-B_UKBB_EUR_2017
rs13107325	chr4:103188709	chr4:102267552	T	C	Usual walking pace	EFO_0008002	Neale B	UKBB	European	2017	-0.02596	0.002824	3.92e-20	-	335349	1	-	Neale-B_UKBB_EUR_2017
rs13107325	chr4:103188709	chr4:102267552	T	C	Vascular or heart problems diagnosed by doctor: high blood pressure	EFO_0004325	Neale B	UKBB	European	2017	-0.0116	0.002056	1.692e-08	-	336683	1	risk diff	Neale-B_UKBB_EUR_2017
rs13107325	chr4:103188709	chr4:102267552	T	C	Waist circumference	EFO_0004342	Neale B	UKBB	European	2017	0.02421	0.004094	3.355e-09	+	336639	1	IVNT	Neale-B_UKBB_EUR_2017
rs13107325	chr4:103188709	chr4:102267552	T	C	Weight	EFO_0004338	Neale B	UKBB	European	2017	0.02814	0.004039	3.241e-12	+	336227	1	IVNT	Neale-B_UKBB_EUR_2017
rs13107325	chr4:103188709	chr4:102267552	T	C	Whole body fat mass	-	Neale B	UKBB	European	2017	0.04296	0.004512	1.741e-21	+	330762	1	IVNT	Neale-B_UKBB_EUR_2017
rs13107325	chr4:103188709	chr4:102267552	T	C	Schizophrenia	EFO_0000692	PGC	25056061	Mixed	2014	0.1519	0.0215	1.536e-12	+	82315	49	log OR	PGC_Schizophrenia_Mixed_2014
rs13107325	chr4:103188709	chr4:102267552	T	C	Blood pressure	EFO_0004325	Wain LV	21909110	European	2011	NA	NA	1e-10	NA	-	-	-	dbGaP
rs13107325	chr4:103188709	chr4:102267552	T	C	Blood pressure	EFO_0004325	ICBP	21909115	European	2011	NA	NA	2e-17	NA	-	-	-	dbGaP
rs13107325	chr4:103188709	chr4:102267552	T	C	Blood pressure	EFO_0004325	ICBP	21909115	European	2011	NA	NA	3e-14	NA	-	-	-	dbGaP
rs13107325	chr4:103188709	chr4:102267552	T	C	Body mass index	EFO_0004340	Speliotes EK	20935630	European	2010	NA	NA	2e-13	NA	-	-	-	dbGaP
rs13107325	chr4:103188709	chr4:102267552	T	C	Cholesterol hdl	-	GLGC	20686565	Mixed	2010	NA	NA	7e-11	NA	-	-	-	dbGaP
rs3884606	chr5:170871074	chr5:171444070	A	G	Arm fat-free mass left	-	Neale B	UKBB	European	2017	-0.01052	0.00154	8.558e-12	-	331159	1	IVNT	Neale-B_UKBB_EUR_2017
rs3884606	chr5:170871074	chr5:171444070	A	G	Arm fat-free mass right	-	Neale B	UKBB	European	2017	-0.01032	0.00151	7.962e-12	-	331221	1	IVNT	Neale-B_UKBB_EUR_2017
rs3884606	chr5:170871074	chr5:171444070	A	G	Arm predicted mass left	-	Neale B	UKBB	European	2017	-0.01041	0.001534	1.183e-11	-	331146	1	IVNT	Neale-B_UKBB_EUR_2017
rs3884606	chr5:170871074	chr5:171444070	A	G	Arm predicted mass right	-	Neale B	UKBB	European	2017	-0.01008	0.001504	2.029e-11	-	331216	1	IVNT	Neale-B_UKBB_EUR_2017
rs3884606	chr5:170871074	chr5:171444070	A	G	Basal metabolic rate	EFO_0007777	Neale B	UKBB	European	2017	-0.01164	0.001606	4.22e-13	-	331307	1	IVNT	Neale-B_UKBB_EUR_2017
rs3884606	chr5:170871074	chr5:171444070	A	G	Comparative height size at age 10	-	Neale B	UKBB	European	2017	-0.01329	0.001653	9.228e-16	-	332021	1	-	Neale-B_UKBB_EUR_2017
rs3884606	chr5:170871074	chr5:171444070	A	G	Height	EFO_0004339	Neale B	UKBB	European	2017	-0.01467	0.001721	1.582e-17	-	336474	1	IVNT	Neale-B_UKBB_EUR_2017
rs3884606	chr5:170871074	chr5:171444070	A	G	Leg fat-free mass left	-	Neale B	UKBB	European	2017	-0.01102	0.001595	5.002e-12	-	331258	1	IVNT	Neale-B_UKBB_EUR_2017
rs3884606	chr5:170871074	chr5:171444070	A	G	Leg fat-free mass right	-	Neale B	UKBB	European	2017	-0.01117	0.001595	2.476e-12	-	331285	1	IVNT	Neale-B_UKBB_EUR_2017
rs3884606	chr5:170871074	chr5:171444070	A	G	Leg predicted mass left	-	Neale B	UKBB	European	2017	-0.01102	0.001584	3.557e-12	-	331253	1	IVNT	Neale-B_UKBB_EUR_2017
rs3884606	chr5:170871074	chr5:171444070	A	G	Leg predicted mass right	-	Neale B	UKBB	European	2017	-0.01121	0.001584	1.494e-12	-	331285	1	IVNT	Neale-B_UKBB_EUR_2017
rs3884606	chr5:170871074	chr5:171444070	A	G	Sitting height	EFO_0004339	Neale B	UKBB	European	2017	-0.01421	0.001872	3.259e-14	-	336172	1	IVNT	Neale-B_UKBB_EUR_2017
rs3884606	chr5:170871074	chr5:171444070	A	G	Trunk fat-free mass	-	Neale B	UKBB	European	2017	-0.01131	0.001526	1.242e-13	-	331030	1	IVNT	Neale-B_UKBB_EUR_2017
rs3884606	chr5:170871074	chr5:171444070	A	G	Trunk predicted mass	-	Neale B	UKBB	European	2017	-0.01126	0.001521	1.325e-13	-	330995	1	IVNT	Neale-B_UKBB_EUR_2017
rs3884606	chr5:170871074	chr5:171444070	A	G	Weight	EFO_0004338	Neale B	UKBB	European	2017	-0.01237	0.002117	5.111e-09	-	336227	1	IVNT	Neale-B_UKBB_EUR_2017
rs3884606	chr5:170871074	chr5:171444070	A	G	Whole body fat-free mass	-	Neale B	UKBB	European	2017	-0.01137	0.001532	1.157e-13	-	331291	1	IVNT	Neale-B_UKBB_EUR_2017
rs3884606	chr5:170871074	chr5:171444070	A	G	Whole body water mass	-	Neale B	UKBB	European	2017	-0.01144	0.001534	8.998e-14	-	331315	1	IVNT	Neale-B_UKBB_EUR_2017
rs79220007	chr6:26098474	chr6:26098246	C	T	Hematocrit	EFO_0004586	Astle W	27863252	European	2016	0.1116	0.00663	1.421e-63	+	173480	2	IVNT	Astle-W_Blood-Cell-Traits_EUR_2016
rs79220007	chr6:26098474	chr6:26098246	C	T	Hemoglobin concentration	EFO_0004586	Astle W	27863252	European	2016	0.1799	0.00666	1.01e-160	+	173480	2	IVNT	Astle-W_Blood-Cell-Traits_EUR_2016
rs79220007	chr6:26098474	chr6:26098246	C	T	High light scatter percentage of red cells	EFO_0004586	Astle W	27863252	European	2016	0.09206	0.006728	1.29e-42	+	173480	2	IVNT	Astle-W_Blood-Cell-Traits_EUR_2016
rs79220007	chr6:26098474	chr6:26098246	C	T	High light scatter reticulocyte count	EFO_0004586	Astle W	27863252	European	2016	0.08471	0.00673	2.454e-36	+	173480	2	IVNT	Astle-W_Blood-Cell-Traits_EUR_2016
rs79220007	chr6:26098474	chr6:26098246	C	T	Mean corpuscular hemoglobin	EFO_0004586	Astle W	27863252	European	2016	0.3221	0.006633	0	+	173480	2	IVNT	Astle-W_Blood-Cell-Traits_EUR_2016
rs79220007	chr6:26098474	chr6:26098246	C	T	Mean corpuscular hemoglobin concentration	EFO_0004586	Astle W	27863252	European	2016	0.201	0.006504	1.1e-209	+	173480	2	IVNT	Astle-W_Blood-Cell-Traits_EUR_2016
rs79220007	chr6:26098474	chr6:26098246	C	T	Mean corpuscular volume	EFO_0004586	Astle W	27863252	European	2016	0.2608	0.006613	0	+	173480	2	IVNT	Astle-W_Blood-Cell-Traits_EUR_2016
rs79220007	chr6:26098474	chr6:26098246	C	T	Monocyte count	EFO_0004586	Astle W	27863252	European	2016	0.0387	0.006707	7.928e-09	+	173480	2	IVNT	Astle-W_Blood-Cell-Traits_EUR_2016
rs79220007	chr6:26098474	chr6:26098246	C	T	Platelet count	EFO_0004586	Astle W	27863252	European	2016	-0.04379	0.006865	1.78e-10	-	173480	2	IVNT	Astle-W_Blood-Cell-Traits_EUR_2016
rs79220007	chr6:26098474	chr6:26098246	C	T	Red blood cell count	EFO_0004586	Astle W	27863252	European	2016	-0.05112	0.006669	1.788e-14	-	173480	2	IVNT	Astle-W_Blood-Cell-Traits_EUR_2016
rs79220007	chr6:26098474	chr6:26098246	C	T	Red cell distribution width	EFO_0004586	Astle W	27863252	European	2016	-0.2071	0.006645	3.37e-213	-	173480	2	IVNT	Astle-W_Blood-Cell-Traits_EUR_2016
rs79220007	chr6:26098474	chr6:26098246	C	T	Reticulocyte count	EFO_0004586	Astle W	27863252	European	2016	0.1196	0.006742	2.383e-70	+	173480	2	IVNT	Astle-W_Blood-Cell-Traits_EUR_2016
rs79220007	chr6:26098474	chr6:26098246	C	T	Reticulocyte fraction of red cells	EFO_0004586	Astle W	27863252	European	2016	0.134	0.006738	4.782e-88	+	173480	2	IVNT	Astle-W_Blood-Cell-Traits_EUR_2016
rs79220007	chr6:26098474	chr6:26098246	C	T	High light scatter reticulocyte count	EFO_0007986	Astle W	27863252	European	2016	0.08471	0.006721	2e-36	+	-	-	unit increase	NHGRI-EBI_GWAS_Catalog
rs79220007	chr6:26098474	chr6:26098246	C	T	High light scatter reticulocyte percentage of red cells	EFO_0007986	Astle W	27863252	European	2016	0.09206	0.006719	1e-42	+	-	-	unit increase	NHGRI-EBI_GWAS_Catalog
rs79220007	chr6:26098474	chr6:26098246	C	T	Mean corpuscular hemoglobin concentration	EFO_0004528	Astle W	27863252	European	2016	0.201	0.006504	1e-209	+	-	-	unit increase	NHGRI-EBI_GWAS_Catalog
rs79220007	chr6:26098474	chr6:26098246	C	T	Reticulocyte count	EFO_0007986	Astle W	27863252	European	2016	0.1196	0.006738	2e-70	+	-	-	unit increase	NHGRI-EBI_GWAS_Catalog
rs79220007	chr6:26098474	chr6:26098246	C	T	Reticulocyte fraction of red cells	EFO_0007986	Astle W	27863252	European	2016	0.134	0.006738	5e-88	+	-	-	unit increase	NHGRI-EBI_GWAS_Catalog
rs79220007	chr6:26098474	chr6:26098246	C	T	Cause of death: liver cell carcinoma	EFO_0000182	Neale B	UKBB	European	2017	0.01342	0.002381	1.817e-08	+	7637	1	risk diff	Neale-B_UKBB_EUR_2017
rs79220007	chr6:26098474	chr6:26098246	C	T	Comparative height size at age 10	-	Neale B	UKBB	European	2017	0.02479	0.003106	1.441e-15	+	332021	1	-	Neale-B_UKBB_EUR_2017
rs79220007	chr6:26098474	chr6:26098246	C	T	Diastolic blood pressure	EFO_0006336	Neale B	UKBB	European	2017	0.03114	0.004624	1.641e-11	+	317756	1	IVNT	Neale-B_UKBB_EUR_2017
rs79220007	chr6:26098474	chr6:26098246	C	T	Disorders of mineral metabolism	EFO_0009556	Neale B	UKBB	European	2017	0.007116	0.0001547	0	+	337199	1	risk diff	Neale-B_UKBB_EUR_2017
rs79220007	chr6:26098474	chr6:26098246	C	T	Forced expiratory volume in 1-second	EFO_0004314	Neale B	UKBB	European	2017	0.02141	0.003895	3.869e-08	+	307638	1	IVNT	Neale-B_UKBB_EUR_2017
rs79220007	chr6:26098474	chr6:26098246	C	T	Forced vital capacity	EFO_0004312	Neale B	UKBB	European	2017	0.02214	0.003693	2.04e-09	+	307638	1	IVNT	Neale-B_UKBB_EUR_2017
rs79220007	chr6:26098474	chr6:26098246	C	T	Height	EFO_0004339	Neale B	UKBB	European	2017	0.02226	0.003233	5.803e-12	+	336474	1	IVNT	Neale-B_UKBB_EUR_2017
rs79220007	chr6:26098474	chr6:26098246	C	T	Impedance of arm left	-	Neale B	UKBB	European	2017	0.02018	0.003214	3.427e-10	+	331292	1	IVNT	Neale-B_UKBB_EUR_2017
rs79220007	chr6:26098474	chr6:26098246	C	T	Polycythaemia vera	EFO_0002429	Neale B	UKBB	European	2017	0.0008272	0.000106	6.108e-15	+	337199	1	risk diff	Neale-B_UKBB_EUR_2017
rs79220007	chr6:26098474	chr6:26098246	C	T	Pulse rate	EFO_0004326	Neale B	UKBB	European	2017	0.03102	0.004702	4.239e-11	+	317756	1	IVNT	Neale-B_UKBB_EUR_2017
rs79220007	chr6:26098474	chr6:26098246	C	T	Self-reported hereditary or genetic haematological disorder	EFO_0005803	Neale B	UKBB	European	2017	0.002004	0.0001338	1.069e-50	+	337159	1	risk diff	Neale-B_UKBB_EUR_2017
rs79220007	chr6:26098474	chr6:26098246	C	T	Self-reported hypertension	EFO_0000537	Neale B	UKBB	European	2017	0.01196	0.001996	2.057e-09	+	337159	1	risk diff	Neale-B_UKBB_EUR_2017
rs79220007	chr6:26098474	chr6:26098246	C	T	Vascular or heart problems diagnosed by doctor: high blood pressure	EFO_0004325	Neale B	UKBB	European	2017	0.01254	0.002024	5.712e-10	+	336683	1	risk diff	Neale-B_UKBB_EUR_2017
rs79220007	chr6:26098474	chr6:26098246	C	T	Ferritin	EFO_0007901;EFO_0004459	Prins B	28887542	European	2017	0.23	0.03	3.109e-16	+	9961	1	ug/l	Prins-B_Ferritin_EUR_2017
rs79220007	chr6:26098474	chr6:26098246	C	T	Haemoglobin	-	Prins B	28887542	European	2017	0.21	0.03	3.626e-11	+	9961	1	g/dl	Prins-B_Haemoglobin_EUR_2017
rs2856821	chr6:33046742	chr6:33078965	C	T	Monocyte count	EFO_0004586	Astle W	27863252	European	2016	0.02508	0.004352	8.283e-09	+	173480	2	IVNT	Astle-W_Blood-Cell-Traits_EUR_2016
rs2856821	chr6:33046742	chr6:33078965	C	T	IgA deficiency	EFO_1001929	Bronson P	27723758	European	2016	0.526	0.05579	4.19e-21	+	6487	7	log OR	Bronson-P_IgAD_EUR_2016
rs2856821	chr6:33046742	chr6:33078965	C	T	Primary sclerosing cholangitis	EFO_0004268	Ji S	27992413	European	2017	-0.2351	0.038	2.205e-10	-	14890	3	log OR	Ji-S_PSC_EUR_2017
rs2856821	chr6:33046742	chr6:33078965	C	T	Hayfever, allergic rhinitis or eczema	EFO_0003956;EFO_0005854;EFO_0000274	Neale B	UKBB	European	2017	-0.008701	0.001251	3.544e-12	-	336782	1	risk diff	Neale-B_UKBB_EUR_2017
rs2856821	chr6:33046742	chr6:33078965	C	T	No blood clot, bronchitis, emphysema, asthma, rhinitis, eczema or allergy diagnosed by doctor	-	Neale B	UKBB	European	2017	0.01008	0.001386	3.537e-13	+	336782	1	risk diff	Neale-B_UKBB_EUR_2017
rs2856821	chr6:33046742	chr6:33078965	C	T	Self-reported hypothyroidism or myxoedema	EFO_0004705;EFO_1001055	Neale B	UKBB	European	2017	-0.006667	0.000632	5.172e-26	-	337159	1	risk diff	Neale-B_UKBB_EUR_2017
rs2856821	chr6:33046742	chr6:33078965	C	T	Treatment with levothyroxine sodium	EFO_0007056	Neale B	UKBB	European	2017	-0.005767	0.0005824	4.173e-23	-	337159	1	risk diff	Neale-B_UKBB_EUR_2017
rs2856821	chr6:33046742	chr6:33078965	C	T	Rheumatoid arthritis	EFO_0000685	Okada Y	24390342	East Asian	2014	-0.3075	0.03557	3.5e-18	-	22515	4	log OR	Okada-Y_RA_EAS_2014
rs2856821	chr6:33046742	chr6:33078965	C	T	Rheumatoid arthritis	EFO_0000685	Okada Y	24390342	European	2014	-0.27	0.02135	4.5e-42	-	58284	18	log OR	Okada-Y_RA_EUR_2014
rs2856821	chr6:33046742	chr6:33078965	C	T	Rheumatoid arthritis	EFO_0000685	Okada Y	24390342	Mixed	2014	-0.2852	0.01733	6e-58	-	80799	22	log OR	Okada-Y_RA_Mixed_2014
rs12209223	chr6:76164589	chr6:75454873	A	C	Height	EFO_0004339	GIANT	20881960	European	2010	NA	NA	4.497e-11	NA	132040	46	Z-score	GIANT_Height_EUR_2010
rs12209223	chr6:76164589	chr6:75454873	A	C	Height	EFO_0004339	GIANT	23754948	European	2013	0.04844	0.006925	2.663e-12	+	131879	46	Z-score	GIANT_Height_EUR_2013
rs12209223	chr6:76164589	chr6:75454873	A	C	Height	EFO_0004339	GIANT	25282103	European	2014	0.051	0.0049	4.9e-25	+	249267	79	Z-score	GIANT_Height_EUR_2014
rs12209223	chr6:76164589	chr6:75454873	A	C	Hip circumference adjusted for BMI	EFO_0005093	GIANT	25673412	Mixed	2015	0.042	0.0073	6.8e-09	+	143521	109	IVNT	GIANT_HipadjBMI_Mixed_2015
rs12209223	chr6:76164589	chr6:75454873	A	C	Waist circumference adjusted for physical activity	EFO_0007789	GIANT	28448500	Mixed	2017	0.0375	0.0069	4.82e-08	+	137096	58	IVNT	GIANT_Waist-adjusted-PA_Mixed_2017
rs12209223	chr6:76164589	chr6:75454873	A	C	Height	EFO_0004339	GIANT	20881960	European	2010	NA	NA	4.497e-11	NA	133653	-	-	GRASP
rs12209223	chr6:76164589	chr6:75454873	A	C	Height	EFO_0004339	GIANT	25282103	European	2014	0.051	0.004936	5e-25	+	-	-	unit increase	NHGRI-EBI_GWAS_Catalog
rs12209223	chr6:76164589	chr6:75454873	A	C	Arm fat-free mass left	-	Neale B	UKBB	European	2017	0.01751	0.002559	7.809e-12	+	331159	1	IVNT	Neale-B_UKBB_EUR_2017
rs12209223	chr6:76164589	chr6:75454873	A	C	Arm fat-free mass right	-	Neale B	UKBB	European	2017	0.01752	0.002509	2.859e-12	+	331221	1	IVNT	Neale-B_UKBB_EUR_2017
rs12209223	chr6:76164589	chr6:75454873	A	C	Arm predicted mass left	-	Neale B	UKBB	European	2017	0.01753	0.00255	6.139e-12	+	331146	1	IVNT	Neale-B_UKBB_EUR_2017
rs12209223	chr6:76164589	chr6:75454873	A	C	Arm predicted mass right	-	Neale B	UKBB	European	2017	0.01812	0.0025	4.222e-13	+	331216	1	IVNT	Neale-B_UKBB_EUR_2017
rs12209223	chr6:76164589	chr6:75454873	A	C	Basal metabolic rate	EFO_0007777	Neale B	UKBB	European	2017	0.01833	0.002669	6.554e-12	+	331307	1	IVNT	Neale-B_UKBB_EUR_2017
rs12209223	chr6:76164589	chr6:75454873	A	C	Comparative height size at age 10	-	Neale B	UKBB	European	2017	0.03248	0.002747	2.935e-32	+	332021	1	-	Neale-B_UKBB_EUR_2017
rs12209223	chr6:76164589	chr6:75454873	A	C	Height	EFO_0004339	Neale B	UKBB	European	2017	0.0339	0.00286	2.135e-32	+	336474	1	IVNT	Neale-B_UKBB_EUR_2017
rs12209223	chr6:76164589	chr6:75454873	A	C	Hip circumference	EFO_0005093	Neale B	UKBB	European	2017	0.0225	0.003986	1.67e-08	+	336601	1	IVNT	Neale-B_UKBB_EUR_2017
rs12209223	chr6:76164589	chr6:75454873	A	C	Sitting height	EFO_0004339	Neale B	UKBB	European	2017	0.02151	0.003111	4.784e-12	+	336172	1	IVNT	Neale-B_UKBB_EUR_2017
rs12209223	chr6:76164589	chr6:75454873	A	C	Trunk fat-free mass	-	Neale B	UKBB	European	2017	0.02023	0.002536	1.509e-15	+	331030	1	IVNT	Neale-B_UKBB_EUR_2017
rs12209223	chr6:76164589	chr6:75454873	A	C	Trunk predicted mass	-	Neale B	UKBB	European	2017	0.01993	0.002527	3.132e-15	+	330995	1	IVNT	Neale-B_UKBB_EUR_2017
rs12209223	chr6:76164589	chr6:75454873	A	C	Weight	EFO_0004338	Neale B	UKBB	European	2017	0.0199	0.003517	1.541e-08	+	336227	1	IVNT	Neale-B_UKBB_EUR_2017
rs12209223	chr6:76164589	chr6:75454873	A	C	Whole body fat-free mass	-	Neale B	UKBB	European	2017	0.01759	0.002546	4.92e-12	+	331291	1	IVNT	Neale-B_UKBB_EUR_2017
rs12209223	chr6:76164589	chr6:75454873	A	C	Whole body water mass	-	Neale B	UKBB	European	2017	0.01752	0.00255	6.439e-12	+	331315	1	IVNT	Neale-B_UKBB_EUR_2017
rs11984666	chr8:130730280	chr8:129718034	A	C	Arm fat-free mass left	-	Neale B	UKBB	European	2017	-0.01602	0.001922	7.823e-17	-	331159	1	IVNT	Neale-B_UKBB_EUR_2017
rs11984666	chr8:130730280	chr8:129718034	A	C	Arm fat-free mass right	-	Neale B	UKBB	European	2017	-0.01566	0.001884	9.45e-17	-	331221	1	IVNT	Neale-B_UKBB_EUR_2017
rs11984666	chr8:130730280	chr8:129718034	A	C	Arm predicted mass left	-	Neale B	UKBB	European	2017	-0.01489	0.001915	7.601e-15	-	331146	1	IVNT	Neale-B_UKBB_EUR_2017
rs11984666	chr8:130730280	chr8:129718034	A	C	Arm predicted mass right	-	Neale B	UKBB	European	2017	-0.01533	0.001877	3.159e-16	-	331216	1	IVNT	Neale-B_UKBB_EUR_2017
rs11984666	chr8:130730280	chr8:129718034	A	C	Basal metabolic rate	EFO_0007777	Neale B	UKBB	European	2017	-0.01658	0.002004	1.341e-16	-	331307	1	IVNT	Neale-B_UKBB_EUR_2017
rs11984666	chr8:130730280	chr8:129718034	A	C	Comparative height size at age 10	-	Neale B	UKBB	European	2017	-0.02816	0.002063	2.171e-42	-	332021	1	-	Neale-B_UKBB_EUR_2017
rs11984666	chr8:130730280	chr8:129718034	A	C	Forced expiratory volume in 1-second	EFO_0004314	Neale B	UKBB	European	2017	-0.0178	0.002589	6.193e-12	-	307638	1	IVNT	Neale-B_UKBB_EUR_2017
rs11984666	chr8:130730280	chr8:129718034	A	C	Forced expiratory volume in 1-second, best measure	EFO_0004314	Neale B	UKBB	European	2017	-0.02025	0.002842	1.051e-12	-	255492	1	IVNT	Neale-B_UKBB_EUR_2017
rs11984666	chr8:130730280	chr8:129718034	A	C	Forced vital capacity	EFO_0004312	Neale B	UKBB	European	2017	-0.0211	0.002454	8.27e-18	-	307638	1	IVNT	Neale-B_UKBB_EUR_2017
rs11984666	chr8:130730280	chr8:129718034	A	C	Forced vital capacity, best measure	EFO_0004312	Neale B	UKBB	European	2017	-0.02474	0.002691	3.877e-20	-	255492	1	IVNT	Neale-B_UKBB_EUR_2017
rs11984666	chr8:130730280	chr8:129718034	A	C	Heel bone mineral density	EFO_0009270	Neale B	UKBB	European	2017	0.0222	0.003873	9.867e-09	+	194398	1	IVNT	Neale-B_UKBB_EUR_2017
rs11984666	chr8:130730280	chr8:129718034	A	C	Height	EFO_0004339	Neale B	UKBB	European	2017	-0.03641	0.002147	1.784e-64	-	336474	1	IVNT	Neale-B_UKBB_EUR_2017
rs11984666	chr8:130730280	chr8:129718034	A	C	Leg fat-free mass left	-	Neale B	UKBB	European	2017	-0.01414	0.00199	1.215e-12	-	331258	1	IVNT	Neale-B_UKBB_EUR_2017
rs11984666	chr8:130730280	chr8:129718034	A	C	Leg fat-free mass right	-	Neale B	UKBB	European	2017	-0.01346	0.00199	1.341e-11	-	331285	1	IVNT	Neale-B_UKBB_EUR_2017
rs11984666	chr8:130730280	chr8:129718034	A	C	Leg predicted mass left	-	Neale B	UKBB	European	2017	-0.01396	0.001977	1.639e-12	-	331253	1	IVNT	Neale-B_UKBB_EUR_2017
rs11984666	chr8:130730280	chr8:129718034	A	C	Leg predicted mass right	-	Neale B	UKBB	European	2017	-0.01348	0.001977	9.064e-12	-	331285	1	IVNT	Neale-B_UKBB_EUR_2017
rs11984666	chr8:130730280	chr8:129718034	A	C	Pain type experienced in last month: back pain	EFO_0003843	Neale B	UKBB	European	2017	-0.007959	0.001319	1.618e-09	-	336650	1	risk diff	Neale-B_UKBB_EUR_2017
rs11984666	chr8:130730280	chr8:129718034	A	C	Sitting height	EFO_0004339	Neale B	UKBB	European	2017	-0.0391	0.002336	7.151e-63	-	336172	1	IVNT	Neale-B_UKBB_EUR_2017
rs11984666	chr8:130730280	chr8:129718034	A	C	Trunk fat-free mass	-	Neale B	UKBB	European	2017	-0.01891	0.001904	3.121e-23	-	331030	1	IVNT	Neale-B_UKBB_EUR_2017
rs11984666	chr8:130730280	chr8:129718034	A	C	Trunk predicted mass	-	Neale B	UKBB	European	2017	-0.01881	0.001898	3.721e-23	-	330995	1	IVNT	Neale-B_UKBB_EUR_2017
rs11984666	chr8:130730280	chr8:129718034	A	C	Weight	EFO_0004338	Neale B	UKBB	European	2017	-0.01559	0.002641	3.57e-09	-	336227	1	IVNT	Neale-B_UKBB_EUR_2017
rs11984666	chr8:130730280	chr8:129718034	A	C	Whole body fat-free mass	-	Neale B	UKBB	European	2017	-0.01711	0.001911	3.609e-19	-	331291	1	IVNT	Neale-B_UKBB_EUR_2017
rs11984666	chr8:130730280	chr8:129718034	A	C	Whole body water mass	-	Neale B	UKBB	European	2017	-0.01696	0.001914	8.101e-19	-	331315	1	IVNT	Neale-B_UKBB_EUR_2017
rs72760655	chr9:116916214	chr9:114153934	A	C	Birth weight of first child	EFO_0004344	Neale B	UKBB	European	2017	-0.03892	0.004768	3.283e-16	-	145558	1	-	Neale-B_UKBB_EUR_2017
rs1321917	chr9:119324929	chr9:116562650	C	G	Arm fat-free mass left	-	Neale B	UKBB	European	2017	0.009194	0.001572	4.993e-09	+	331159	1	IVNT	Neale-B_UKBB_EUR_2017
rs1321917	chr9:119324929	chr9:116562650	C	G	Arm fat-free mass right	-	Neale B	UKBB	European	2017	0.01045	0.001541	1.199e-11	+	331221	1	IVNT	Neale-B_UKBB_EUR_2017
rs1321917	chr9:119324929	chr9:116562650	C	G	Arm predicted mass left	-	Neale B	UKBB	European	2017	0.008838	0.001566	1.681e-08	+	331146	1	IVNT	Neale-B_UKBB_EUR_2017
rs1321917	chr9:119324929	chr9:116562650	C	G	Arm predicted mass right	-	Neale B	UKBB	European	2017	0.01044	0.001536	1.05e-11	+	331216	1	IVNT	Neale-B_UKBB_EUR_2017
rs1321917	chr9:119324929	chr9:116562650	C	G	Basal metabolic rate	EFO_0007777	Neale B	UKBB	European	2017	0.009856	0.00164	1.853e-09	+	331307	1	IVNT	Neale-B_UKBB_EUR_2017
rs1321917	chr9:119324929	chr9:116562650	C	G	Hand grip strength left	EFO_0006941	Neale B	UKBB	European	2017	0.01165	0.001783	6.339e-11	+	335821	1	IVNT	Neale-B_UKBB_EUR_2017
rs1321917	chr9:119324929	chr9:116562650	C	G	Hand grip strength right	EFO_0006941	Neale B	UKBB	European	2017	0.01131	0.001787	2.436e-10	+	335842	1	IVNT	Neale-B_UKBB_EUR_2017
rs1321917	chr9:119324929	chr9:116562650	C	G	Height	EFO_0004339	Neale B	UKBB	European	2017	0.01493	0.001757	1.946e-17	+	336474	1	IVNT	Neale-B_UKBB_EUR_2017
rs1321917	chr9:119324929	chr9:116562650	C	G	Leg fat-free mass left	-	Neale B	UKBB	European	2017	0.009889	0.001628	1.261e-09	+	331258	1	IVNT	Neale-B_UKBB_EUR_2017
rs1321917	chr9:119324929	chr9:116562650	C	G	Leg fat-free mass right	-	Neale B	UKBB	European	2017	0.01022	0.001628	3.422e-10	+	331285	1	IVNT	Neale-B_UKBB_EUR_2017
rs1321917	chr9:119324929	chr9:116562650	C	G	Leg predicted mass left	-	Neale B	UKBB	European	2017	0.009868	0.001617	1.054e-09	+	331253	1	IVNT	Neale-B_UKBB_EUR_2017
rs1321917	chr9:119324929	chr9:116562650	C	G	Leg predicted mass right	-	Neale B	UKBB	European	2017	0.01006	0.001617	4.996e-10	+	331285	1	IVNT	Neale-B_UKBB_EUR_2017
rs1321917	chr9:119324929	chr9:116562650	C	G	Peak expiratory flow	EFO_0009718	Neale B	UKBB	European	2017	0.0171	0.0022	7.779e-15	+	307638	1	IVNT	Neale-B_UKBB_EUR_2017
rs1321917	chr9:119324929	chr9:116562650	C	G	Sitting height	EFO_0004339	Neale B	UKBB	European	2017	0.01928	0.001911	6.252e-24	+	336172	1	IVNT	Neale-B_UKBB_EUR_2017
rs1321917	chr9:119324929	chr9:116562650	C	G	Trunk fat-free mass	-	Neale B	UKBB	European	2017	0.01052	0.001558	1.482e-11	+	331030	1	IVNT	Neale-B_UKBB_EUR_2017
rs1321917	chr9:119324929	chr9:116562650	C	G	Trunk predicted mass	-	Neale B	UKBB	European	2017	0.01036	0.001553	2.495e-11	+	330995	1	IVNT	Neale-B_UKBB_EUR_2017
rs1321917	chr9:119324929	chr9:116562650	C	G	Whole body fat-free mass	-	Neale B	UKBB	European	2017	0.01062	0.001564	1.099e-11	+	331291	1	IVNT	Neale-B_UKBB_EUR_2017
rs1321917	chr9:119324929	chr9:116562650	C	G	Whole body water mass	-	Neale B	UKBB	European	2017	0.01039	0.001566	3.258e-11	+	331315	1	IVNT	Neale-B_UKBB_EUR_2017
rs62578126	chr9:129375338	chr9:126613059	C	T	Comparative body size at age 10	-	Neale B	UKBB	European	2017	-0.01035	0.001719	1.728e-09	-	331693	1	-	Neale-B_UKBB_EUR_2017
rs62578126	chr9:129375338	chr9:126613059	C	T	Eye problems or disorders: glaucoma	EFO_0000516	Neale B	UKBB	European	2017	0.005726	0.0009057	2.598e-10	+	108817	1	risk diff	Neale-B_UKBB_EUR_2017
rs62578126	chr9:129375338	chr9:126613059	C	T	Pulse rate	EFO_0004326	Neale B	UKBB	European	2017	0.01462	0.002588	1.619e-08	+	317756	1	IVNT	Neale-B_UKBB_EUR_2017
rs62578126	chr9:129375338	chr9:126613059	C	T	Self-reported glaucoma	EFO_0000516	Neale B	UKBB	European	2017	0.001478	0.0002567	8.524e-09	+	337159	1	risk diff	Neale-B_UKBB_EUR_2017
rs1517572	chr11:28829882	chr11:28808335	C	A	Impedance of arm left	-	Neale B	UKBB	European	2017	0.01074	0.001738	6.376e-10	+	331292	1	IVNT	Neale-B_UKBB_EUR_2017
rs1517572	chr11:28829882	chr11:28808335	C	A	Impedance of arm right	-	Neale B	UKBB	European	2017	0.01129	0.00173	6.732e-11	+	331279	1	IVNT	Neale-B_UKBB_EUR_2017
rs1517572	chr11:28829882	chr11:28808335	C	A	Impedance of leg left	-	Neale B	UKBB	European	2017	0.01457	0.002243	8.442e-11	+	331296	1	IVNT	Neale-B_UKBB_EUR_2017
rs1517572	chr11:28829882	chr11:28808335	C	A	Impedance of leg right	-	Neale B	UKBB	European	2017	0.01657	0.002226	9.768e-14	+	331301	1	IVNT	Neale-B_UKBB_EUR_2017
rs1517572	chr11:28829882	chr11:28808335	C	A	Impedance of whole body	-	Neale B	UKBB	European	2017	0.01345	0.001876	7.607e-13	+	331284	1	IVNT	Neale-B_UKBB_EUR_2017
rs1517572	chr11:28829882	chr11:28808335	C	A	Qualifications: college or university degree	EFO_0004784	Neale B	UKBB	European	2017	0.007099	0.001154	7.599e-10	+	334070	1	risk diff	Neale-B_UKBB_EUR_2017
rs1517572	chr11:28829882	chr11:28808335	C	A	Sleep duration	EFO_0005271	Neale B	UKBB	European	2017	0.01126	0.001901	3.111e-09	+	335410	1	-	Neale-B_UKBB_EUR_2017
rs67924081	chr11:65342981	chr11:65575510	A	G	Platelet count	EFO_0004586	Astle W	27863252	European	2016	0.02417	0.004125	4.646e-09	+	173480	2	IVNT	Astle-W_Blood-Cell-Traits_EUR_2016
rs67924081	chr11:65342981	chr11:65575510	A	G	Plateletcrit	EFO_0004586	Astle W	27863252	European	2016	0.02291	0.004139	3.116e-08	+	173480	2	IVNT	Astle-W_Blood-Cell-Traits_EUR_2016
rs67924081	chr11:65342981	chr11:65575510	A	G	Red cell distribution width	EFO_0004586	Astle W	27863252	European	2016	-0.0251	0.004006	3.676e-10	-	173480	2	IVNT	Astle-W_Blood-Cell-Traits_EUR_2016
rs67924081	chr11:65342981	chr11:65575510	A	G	Heel bone mineral density	EFO_0009270	Neale B	UKBB	European	2017	-0.0196	0.003523	2.646e-08	-	194398	1	IVNT	Neale-B_UKBB_EUR_2017
rs34560402	chr11:66872320	chr11:67104849	C	T	Mean corpuscular hemoglobin	EFO_0004586	Astle W	27863252	European	2016	0.04257	0.007178	3.02e-09	+	173480	2	IVNT	Astle-W_Blood-Cell-Traits_EUR_2016
rs34560402	chr11:66872320	chr11:67104849	C	T	Mean corpuscular volume	EFO_0004586	Astle W	27863252	European	2016	0.0447	0.007155	4.151e-10	+	173480	2	IVNT	Astle-W_Blood-Cell-Traits_EUR_2016
rs34560402	chr11:66872320	chr11:67104849	C	T	Arm fat-free mass left	-	Neale B	UKBB	European	2017	0.03372	0.003115	2.668e-27	+	331159	1	IVNT	Neale-B_UKBB_EUR_2017
rs34560402	chr11:66872320	chr11:67104849	C	T	Arm fat-free mass right	-	Neale B	UKBB	European	2017	0.03424	0.003053	3.4e-29	+	331221	1	IVNT	Neale-B_UKBB_EUR_2017
rs34560402	chr11:66872320	chr11:67104849	C	T	Arm predicted mass left	-	Neale B	UKBB	European	2017	0.03362	0.003103	2.411e-27	+	331146	1	IVNT	Neale-B_UKBB_EUR_2017
rs34560402	chr11:66872320	chr11:67104849	C	T	Arm predicted mass right	-	Neale B	UKBB	European	2017	0.03345	0.003042	4.005e-28	+	331216	1	IVNT	Neale-B_UKBB_EUR_2017
rs34560402	chr11:66872320	chr11:67104849	C	T	Basal metabolic rate	EFO_0007777	Neale B	UKBB	European	2017	0.03575	0.003249	3.65e-28	+	331307	1	IVNT	Neale-B_UKBB_EUR_2017
rs34560402	chr11:66872320	chr11:67104849	C	T	Comparative height size at age 10	-	Neale B	UKBB	European	2017	0.05298	0.003347	2.08e-56	+	332021	1	-	Neale-B_UKBB_EUR_2017
rs34560402	chr11:66872320	chr11:67104849	C	T	Forced expiratory volume in 1-second	EFO_0004314	Neale B	UKBB	European	2017	0.04055	0.004198	4.537e-22	+	307638	1	IVNT	Neale-B_UKBB_EUR_2017
rs34560402	chr11:66872320	chr11:67104849	C	T	Forced expiratory volume in 1-second, best measure	EFO_0004314	Neale B	UKBB	European	2017	0.04339	0.004619	5.767e-21	+	255492	1	IVNT	Neale-B_UKBB_EUR_2017
rs34560402	chr11:66872320	chr11:67104849	C	T	Forced expiratory volume in 1-second, predicted	EFO_0004314	Neale B	UKBB	European	2017	0.0431	0.005501	4.744e-15	+	110423	1	IVNT	Neale-B_UKBB_EUR_2017
rs34560402	chr11:66872320	chr11:67104849	C	T	Forced vital capacity	EFO_0004312	Neale B	UKBB	European	2017	0.04751	0.00398	7.83e-33	+	307638	1	IVNT	Neale-B_UKBB_EUR_2017
rs34560402	chr11:66872320	chr11:67104849	C	T	Forced vital capacity, best measure	EFO_0004312	Neale B	UKBB	European	2017	0.05109	0.004373	1.606e-31	+	255492	1	IVNT	Neale-B_UKBB_EUR_2017
rs34560402	chr11:66872320	chr11:67104849	C	T	Hand grip strength left	EFO_0006941	Neale B	UKBB	European	2017	0.02454	0.003535	3.832e-12	+	335821	1	IVNT	Neale-B_UKBB_EUR_2017
rs34560402	chr11:66872320	chr11:67104849	C	T	Hand grip strength right	EFO_0006941	Neale B	UKBB	European	2017	0.02705	0.003541	2.186e-14	+	335842	1	IVNT	Neale-B_UKBB_EUR_2017
rs34560402	chr11:66872320	chr11:67104849	C	T	Height	EFO_0004339	Neale B	UKBB	European	2017	0.0807	0.00348	7.692e-119	+	336474	1	IVNT	Neale-B_UKBB_EUR_2017
rs34560402	chr11:66872320	chr11:67104849	C	T	Hip circumference	EFO_0005093	Neale B	UKBB	European	2017	0.03905	0.004854	8.682e-16	+	336601	1	IVNT	Neale-B_UKBB_EUR_2017
rs34560402	chr11:66872320	chr11:67104849	C	T	Leg fat-free mass left	-	Neale B	UKBB	European	2017	0.0304	0.003226	4.407e-21	+	331258	1	IVNT	Neale-B_UKBB_EUR_2017
rs34560402	chr11:66872320	chr11:67104849	C	T	Leg fat-free mass right	-	Neale B	UKBB	European	2017	0.02894	0.003225	2.9e-19	+	331285	1	IVNT	Neale-B_UKBB_EUR_2017
rs34560402	chr11:66872320	chr11:67104849	C	T	Leg predicted mass left	-	Neale B	UKBB	European	2017	0.03047	0.003204	1.92e-21	+	331253	1	IVNT	Neale-B_UKBB_EUR_2017
rs34560402	chr11:66872320	chr11:67104849	C	T	Leg predicted mass right	-	Neale B	UKBB	European	2017	0.02895	0.003204	1.648e-19	+	331285	1	IVNT	Neale-B_UKBB_EUR_2017
rs34560402	chr11:66872320	chr11:67104849	C	T	Peak expiratory flow	EFO_0009718	Neale B	UKBB	European	2017	0.03388	0.004363	8.171e-15	+	307638	1	IVNT	Neale-B_UKBB_EUR_2017
rs34560402	chr11:66872320	chr11:67104849	C	T	Sitting height	EFO_0004339	Neale B	UKBB	European	2017	0.02387	0.003789	2.984e-10	+	336172	1	IVNT	Neale-B_UKBB_EUR_2017
rs34560402	chr11:66872320	chr11:67104849	C	T	Trunk fat mass	EFO_0005409	Neale B	UKBB	European	2017	0.04163	0.004933	3.229e-17	+	331093	1	IVNT	Neale-B_UKBB_EUR_2017
rs34560402	chr11:66872320	chr11:67104849	C	T	Trunk fat percentage	-	Neale B	UKBB	European	2017	0.02711	0.004503	1.743e-09	+	331113	1	IVNT	Neale-B_UKBB_EUR_2017
rs34560402	chr11:66872320	chr11:67104849	C	T	Trunk fat-free mass	-	Neale B	UKBB	European	2017	0.03666	0.003086	1.523e-32	+	331030	1	IVNT	Neale-B_UKBB_EUR_2017
rs34560402	chr11:66872320	chr11:67104849	C	T	Trunk predicted mass	-	Neale B	UKBB	European	2017	0.03663	0.003076	1.074e-32	+	330995	1	IVNT	Neale-B_UKBB_EUR_2017
rs34560402	chr11:66872320	chr11:67104849	C	T	Waist circumference	EFO_0004342	Neale B	UKBB	European	2017	0.02902	0.004341	2.328e-11	+	336639	1	IVNT	Neale-B_UKBB_EUR_2017
rs34560402	chr11:66872320	chr11:67104849	C	T	Weight	EFO_0004338	Neale B	UKBB	European	2017	0.04252	0.004283	3.149e-23	+	336227	1	IVNT	Neale-B_UKBB_EUR_2017
rs34560402	chr11:66872320	chr11:67104849	C	T	Whole body fat mass	-	Neale B	UKBB	European	2017	0.03414	0.004781	9.312e-13	+	330762	1	IVNT	Neale-B_UKBB_EUR_2017
rs34560402	chr11:66872320	chr11:67104849	C	T	Whole body fat-free mass	-	Neale B	UKBB	European	2017	0.03481	0.003098	2.808e-29	+	331291	1	IVNT	Neale-B_UKBB_EUR_2017
rs34560402	chr11:66872320	chr11:67104849	C	T	Whole body water mass	-	Neale B	UKBB	European	2017	0.03453	0.003103	9.172e-29	+	331315	1	IVNT	Neale-B_UKBB_EUR_2017
rs7294636	chr12:15054016	chr12:14901082	A	G	Hand grip strength left	EFO_0006941	Neale B	UKBB	European	2017	-0.01868	0.001803	3.833e-25	-	335821	1	IVNT	Neale-B_UKBB_EUR_2017
rs7294636	chr12:15054016	chr12:14901082	A	G	Hand grip strength right	EFO_0006941	Neale B	UKBB	European	2017	-0.01739	0.001806	6.027e-22	-	335842	1	IVNT	Neale-B_UKBB_EUR_2017
rs10843013	chr12:28025196	chr12:27872263	A	C	Coxarthrosis	EFO_1000786	Neale B	UKBB	European	2017	-0.002236	0.0003614	6.164e-10	-	337199	1	risk diff	Neale-B_UKBB_EUR_2017
rs10843013	chr12:28025196	chr12:27872263	A	C	Height	EFO_0004339	Neale B	UKBB	European	2017	0.01218	0.002132	1.101e-08	+	336474	1	IVNT	Neale-B_UKBB_EUR_2017
rs7953280	chr12:94136009	chr12:93742233	C	G	Arm fat-free mass left	-	Neale B	UKBB	European	2017	-0.01035	0.001552	2.565e-11	-	331159	1	IVNT	Neale-B_UKBB_EUR_2017
rs7953280	chr12:94136009	chr12:93742233	C	G	Arm fat-free mass right	-	Neale B	UKBB	European	2017	-0.01112	0.001521	2.626e-13	-	331221	1	IVNT	Neale-B_UKBB_EUR_2017
rs7953280	chr12:94136009	chr12:93742233	C	G	Arm predicted mass left	-	Neale B	UKBB	European	2017	-0.01082	0.001546	2.636e-12	-	331146	1	IVNT	Neale-B_UKBB_EUR_2017
rs7953280	chr12:94136009	chr12:93742233	C	G	Arm predicted mass right	-	Neale B	UKBB	European	2017	-0.01132	0.001515	8.026e-14	-	331216	1	IVNT	Neale-B_UKBB_EUR_2017
rs7953280	chr12:94136009	chr12:93742233	C	G	Basal metabolic rate	EFO_0007777	Neale B	UKBB	European	2017	-0.01164	0.001618	6.438e-13	-	331307	1	IVNT	Neale-B_UKBB_EUR_2017
rs7953280	chr12:94136009	chr12:93742233	C	G	Comparative height size at age 10	-	Neale B	UKBB	European	2017	-0.01682	0.001666	5.854e-24	-	332021	1	-	Neale-B_UKBB_EUR_2017
rs7953280	chr12:94136009	chr12:93742233	C	G	Heel bone mineral density	EFO_0009270	Neale B	UKBB	European	2017	0.01724	0.003132	3.737e-08	+	194398	1	IVNT	Neale-B_UKBB_EUR_2017
rs7953280	chr12:94136009	chr12:93742233	C	G	Height	EFO_0004339	Neale B	UKBB	European	2017	-0.02487	0.001734	1.232e-46	-	336474	1	IVNT	Neale-B_UKBB_EUR_2017
rs7953280	chr12:94136009	chr12:93742233	C	G	Leg fat-free mass left	-	Neale B	UKBB	European	2017	-0.0106	0.001607	4.327e-11	-	331258	1	IVNT	Neale-B_UKBB_EUR_2017
rs7953280	chr12:94136009	chr12:93742233	C	G	Leg fat-free mass right	-	Neale B	UKBB	European	2017	-0.01075	0.001606	2.198e-11	-	331285	1	IVNT	Neale-B_UKBB_EUR_2017
rs7953280	chr12:94136009	chr12:93742233	C	G	Leg predicted mass left	-	Neale B	UKBB	European	2017	-0.01061	0.001596	2.97e-11	-	331253	1	IVNT	Neale-B_UKBB_EUR_2017
rs7953280	chr12:94136009	chr12:93742233	C	G	Leg predicted mass right	-	Neale B	UKBB	European	2017	-0.01079	0.001596	1.392e-11	-	331285	1	IVNT	Neale-B_UKBB_EUR_2017
rs7953280	chr12:94136009	chr12:93742233	C	G	Sitting height	EFO_0004339	Neale B	UKBB	European	2017	-0.02683	0.001886	6.456e-46	-	336172	1	IVNT	Neale-B_UKBB_EUR_2017
rs7953280	chr12:94136009	chr12:93742233	C	G	Trunk fat-free mass	-	Neale B	UKBB	European	2017	-0.01363	0.001537	7.636e-19	-	331030	1	IVNT	Neale-B_UKBB_EUR_2017
rs7953280	chr12:94136009	chr12:93742233	C	G	Trunk predicted mass	-	Neale B	UKBB	European	2017	-0.01335	0.001532	2.988e-18	-	330995	1	IVNT	Neale-B_UKBB_EUR_2017
rs7953280	chr12:94136009	chr12:93742233	C	G	Whole body fat-free mass	-	Neale B	UKBB	European	2017	-0.01259	0.001543	3.518e-16	-	331291	1	IVNT	Neale-B_UKBB_EUR_2017
rs7953280	chr12:94136009	chr12:93742233	C	G	Whole body water mass	-	Neale B	UKBB	European	2017	-0.0126	0.001546	3.502e-16	-	331315	1	IVNT	Neale-B_UKBB_EUR_2017
rs753350451	chr12:123732769	chr12:123248222	-	TACT	Lymphocyte count	EFO_0004586	Astle W	27863252	European	2016	NA	NA	4.954e-09	NA	173480	2	IVNT	Astle-W_Blood-Cell-Traits_EUR_2016
rs753350451	chr12:123732769	chr12:123248222	-	TACT	Lymphocyte percentage of white cells	EFO_0004586	Astle W	27863252	European	2016	NA	NA	5.43e-13	NA	173480	2	IVNT	Astle-W_Blood-Cell-Traits_EUR_2016
rs753350451	chr12:123732769	chr12:123248222	-	TACT	Platelet count	EFO_0004586	Astle W	27863252	European	2016	NA	NA	7.517e-12	NA	173480	2	IVNT	Astle-W_Blood-Cell-Traits_EUR_2016
rs753350451	chr12:123732769	chr12:123248222	-	TACT	Plateletcrit	EFO_0004586	Astle W	27863252	European	2016	NA	NA	7.061e-11	NA	173480	2	IVNT	Astle-W_Blood-Cell-Traits_EUR_2016
rs1809889	chr12:124801226	chr12:124316680	T	C	Height	EFO_0004339	GIANT	20881960	European	2010	NA	NA	1.934e-09	NA	129276	46	Z-score	GIANT_Height_EUR_2010
rs1809889	chr12:124801226	chr12:124316680	T	C	Height	EFO_0004339	GIANT	23754948	European	2013	0.02875	0.004896	4.312e-09	+	129116	46	Z-score	GIANT_Height_EUR_2013
rs1809889	chr12:124801226	chr12:124316680	T	C	Height	EFO_0004339	GIANT	25282103	European	2014	0.032	0.0034	4.3e-21	+	248627	79	Z-score	GIANT_Height_EUR_2014
rs1809889	chr12:124801226	chr12:124316680	T	C	Height	EFO_0004339	GIANT	28146470	European	2017	0.027	0.0027	4.9e-22	+	381625	106	IVNT	GIANT_Height_EUR_2017
rs1809889	chr12:124801226	chr12:124316680	T	C	Height	EFO_0004339	GIANT	28146470	Mixed	2017	0.025	0.0025	3.6e-23	+	458927	147	IVNT	GIANT_Height_Mixed_2017
rs1809889	chr12:124801226	chr12:124316680	T	C	Hip circumference adjusted for BMI	EFO_0005093	GIANT	25673412	Mixed	2015	0.022	0.0039	2.3e-08	+	221957	109	IVNT	GIANT_HipadjBMI_Mixed_2015
rs1809889	chr12:124801226	chr12:124316680	T	C	Height	EFO_0004339	GIANT	20881960	European	2010	NA	NA	1.9e-09	NA	133653	-	-	GRASP
rs1809889	chr12:124801226	chr12:124316680	T	C	Height	EFO_0004339	GIANT	25282103	European	2014	0.032	0.003392	4e-21	+	-	-	unit increase	NHGRI-EBI_GWAS_Catalog
rs1809889	chr12:124801226	chr12:124316680	T	C	Arm fat-free mass left	-	Neale B	UKBB	European	2017	0.009733	0.001742	2.294e-08	+	331159	1	IVNT	Neale-B_UKBB_EUR_2017
rs1809889	chr12:124801226	chr12:124316680	T	C	Arm fat-free mass right	-	Neale B	UKBB	European	2017	0.009425	0.001707	3.367e-08	+	331221	1	IVNT	Neale-B_UKBB_EUR_2017
rs1809889	chr12:124801226	chr12:124316680	T	C	Arm predicted mass right	-	Neale B	UKBB	European	2017	0.009755	0.001701	9.766e-09	+	331216	1	IVNT	Neale-B_UKBB_EUR_2017
rs1809889	chr12:124801226	chr12:124316680	T	C	Basal metabolic rate	EFO_0007777	Neale B	UKBB	European	2017	0.0109	0.001816	1.983e-09	+	331307	1	IVNT	Neale-B_UKBB_EUR_2017
rs1809889	chr12:124801226	chr12:124316680	T	C	Comparative height size at age 10	-	Neale B	UKBB	European	2017	0.01633	0.001869	2.438e-18	+	332021	1	-	Neale-B_UKBB_EUR_2017
rs1809889	chr12:124801226	chr12:124316680	T	C	Height	EFO_0004339	Neale B	UKBB	European	2017	0.01952	0.001946	1.134e-23	+	336474	1	IVNT	Neale-B_UKBB_EUR_2017
rs1809889	chr12:124801226	chr12:124316680	T	C	Leg fat-free mass left	-	Neale B	UKBB	European	2017	0.01009	0.001804	2.241e-08	+	331258	1	IVNT	Neale-B_UKBB_EUR_2017
rs1809889	chr12:124801226	chr12:124316680	T	C	Leg fat-free mass right	-	Neale B	UKBB	European	2017	0.009969	0.001803	3.228e-08	+	331285	1	IVNT	Neale-B_UKBB_EUR_2017
rs1809889	chr12:124801226	chr12:124316680	T	C	Leg predicted mass left	-	Neale B	UKBB	European	2017	0.01006	0.001792	1.956e-08	+	331253	1	IVNT	Neale-B_UKBB_EUR_2017
rs1809889	chr12:124801226	chr12:124316680	T	C	Leg predicted mass right	-	Neale B	UKBB	European	2017	0.009922	0.001791	3.045e-08	+	331285	1	IVNT	Neale-B_UKBB_EUR_2017
rs1809889	chr12:124801226	chr12:124316680	T	C	Trunk fat-free mass	-	Neale B	UKBB	European	2017	0.01136	0.001726	4.667e-11	+	331030	1	IVNT	Neale-B_UKBB_EUR_2017
rs1809889	chr12:124801226	chr12:124316680	T	C	Trunk predicted mass	-	Neale B	UKBB	European	2017	0.01148	0.00172	2.473e-11	+	330995	1	IVNT	Neale-B_UKBB_EUR_2017
rs1809889	chr12:124801226	chr12:124316680	T	C	Whole body fat-free mass	-	Neale B	UKBB	European	2017	0.011	0.001732	2.118e-10	+	331291	1	IVNT	Neale-B_UKBB_EUR_2017
rs1809889	chr12:124801226	chr12:124316680	T	C	Whole body water mass	-	Neale B	UKBB	European	2017	0.01097	0.001735	2.546e-10	+	331315	1	IVNT	Neale-B_UKBB_EUR_2017
rs12908498	chr15:67366488	chr15:67074150	C	G	Body fat percentage	EFO_0007800	Neale B	UKBB	European	2017	-0.01053	0.001867	1.691e-08	-	331117	1	IVNT	Neale-B_UKBB_EUR_2017
rs12908498	chr15:67366488	chr15:67074150	C	G	Impedance of arm left	-	Neale B	UKBB	European	2017	-0.0129	0.001719	6.201e-14	-	331292	1	IVNT	Neale-B_UKBB_EUR_2017
rs12908498	chr15:67366488	chr15:67074150	C	G	Impedance of arm right	-	Neale B	UKBB	European	2017	-0.01344	0.001712	4.252e-15	-	331279	1	IVNT	Neale-B_UKBB_EUR_2017
rs12908498	chr15:67366488	chr15:67074150	C	G	Impedance of leg left	-	Neale B	UKBB	European	2017	-0.01295	0.00222	5.479e-09	-	331296	1	IVNT	Neale-B_UKBB_EUR_2017
rs12908498	chr15:67366488	chr15:67074150	C	G	Impedance of leg right	-	Neale B	UKBB	European	2017	-0.01308	0.002203	2.855e-09	-	331301	1	IVNT	Neale-B_UKBB_EUR_2017
rs12908498	chr15:67366488	chr15:67074150	C	G	Impedance of whole body	-	Neale B	UKBB	European	2017	-0.01364	0.001856	2.059e-13	-	331284	1	IVNT	Neale-B_UKBB_EUR_2017
rs12908498	chr15:67366488	chr15:67074150	C	G	Trunk fat mass	EFO_0005409	Neale B	UKBB	European	2017	-0.0134	0.002451	4.576e-08	-	331093	1	IVNT	Neale-B_UKBB_EUR_2017
rs12908498	chr15:67366488	chr15:67074150	C	G	Trunk fat percentage	-	Neale B	UKBB	European	2017	-0.0145	0.002238	9.271e-11	-	331113	1	IVNT	Neale-B_UKBB_EUR_2017
rs9940278	chr16:53800200	chr16:53766288	C	T	Body mass index females	EFO_0004340	Akiyama M	28892062	East Asian	2017	-0.06682	0.006234	8.322e-27	-	82438	3	IVNT	Akiyama-M_BMI-F_EAS_2017
rs9940278	chr16:53800200	chr16:53766288	C	T	Body mass index males	EFO_0004340	Akiyama M	28892062	East Asian	2017	-0.07037	0.00569	3.908e-35	-	90992	3	IVNT	Akiyama-M_BMI-M_EAS_2017
rs9940278	chr16:53800200	chr16:53766288	C	T	Body mass index	EFO_0004340	Akiyama M	28892062	East Asian	2017	-0.06834	0.004202	1.815e-59	-	173430	3	IVNT	Akiyama-M_BMI_EAS_2017
rs9940278	chr16:53800200	chr16:53766288	C	T	Type II diabetes	EFO_0001360	DIAGRAM	26551672	European	2015	-0.1293	0.01278	2.9e-24	-	84780	23	log OR	DIAGRAM_T2D-METABO_EUR_2015
rs9940278	chr16:53800200	chr16:53766288	C	T	Type II diabetes	EFO_0001360	DIAGRAM	28566273	European	2017	-0.12	0.012	4e-24	-	159208	18	log OR	DIAGRAM_T2D_EUR_2017
rs9940278	chr16:53800200	chr16:53766288	C	T	Age at menarche	EFO_0004703	Neale B	UKBB	European	2017	0.03159	0.002506	1.994e-36	+	176008	1	-	Neale-B_UKBB_EUR_2017
rs9940278	chr16:53800200	chr16:53766288	C	T	Alcohol intake frequency	EFO_0004329	Neale B	UKBB	European	2017	-0.02108	0.003598	4.673e-09	-	336965	1	-	Neale-B_UKBB_EUR_2017
rs9940278	chr16:53800200	chr16:53766288	C	T	Arm fat mass left	-	Neale B	UKBB	European	2017	-0.06133	0.002408	7.008e-143	-	331164	1	IVNT	Neale-B_UKBB_EUR_2017
rs9940278	chr16:53800200	chr16:53766288	C	T	Arm fat mass right	-	Neale B	UKBB	European	2017	-0.06098	0.002408	2.258e-141	-	331226	1	IVNT	Neale-B_UKBB_EUR_2017
rs9940278	chr16:53800200	chr16:53766288	C	T	Arm fat percentage left	-	Neale B	UKBB	European	2017	-0.04211	0.001861	2.532e-113	-	331198	1	IVNT	Neale-B_UKBB_EUR_2017
rs9940278	chr16:53800200	chr16:53766288	C	T	Arm fat percentage right	-	Neale B	UKBB	European	2017	-0.04154	0.001869	2.485e-109	-	331249	1	IVNT	Neale-B_UKBB_EUR_2017
rs9940278	chr16:53800200	chr16:53766288	C	T	Arm fat-free mass left	-	Neale B	UKBB	European	2017	-0.03472	0.001563	2.926e-109	-	331159	1	IVNT	Neale-B_UKBB_EUR_2017
rs9940278	chr16:53800200	chr16:53766288	C	T	Arm fat-free mass right	-	Neale B	UKBB	European	2017	-0.03321	0.001532	3.667e-104	-	331221	1	IVNT	Neale-B_UKBB_EUR_2017
rs9940278	chr16:53800200	chr16:53766288	C	T	Arm predicted mass left	-	Neale B	UKBB	European	2017	-0.03417	0.001557	1.04e-106	-	331146	1	IVNT	Neale-B_UKBB_EUR_2017
rs9940278	chr16:53800200	chr16:53766288	C	T	Arm predicted mass right	-	Neale B	UKBB	European	2017	-0.03344	0.001526	2.443e-106	-	331216	1	IVNT	Neale-B_UKBB_EUR_2017
rs9940278	chr16:53800200	chr16:53766288	C	T	Average weekly beer plus cider intake	EFO_0004329	Neale B	UKBB	European	2017	0.01284	0.002029	2.493e-10	+	241447	1	-	Neale-B_UKBB_EUR_2017
rs9940278	chr16:53800200	chr16:53766288	C	T	Basal metabolic rate	EFO_0007777	Neale B	UKBB	European	2017	-0.03921	0.00163	8.78e-128	-	331307	1	IVNT	Neale-B_UKBB_EUR_2017
rs9940278	chr16:53800200	chr16:53766288	C	T	Body fat percentage	EFO_0007800	Neale B	UKBB	European	2017	-0.0375	0.001885	5.169e-88	-	331117	1	IVNT	Neale-B_UKBB_EUR_2017
rs9940278	chr16:53800200	chr16:53766288	C	T	Body mass index	EFO_0004340	Neale B	UKBB	European	2017	-0.06842	0.002431	3.788e-174	-	336107	1	IVNT	Neale-B_UKBB_EUR_2017
rs9940278	chr16:53800200	chr16:53766288	C	T	Comparative body size at age 10	-	Neale B	UKBB	European	2017	-0.046	0.001682	1.408e-164	-	331693	1	-	Neale-B_UKBB_EUR_2017
rs9940278	chr16:53800200	chr16:53766288	C	T	Comparative height size at age 10	-	Neale B	UKBB	European	2017	-0.009465	0.001679	1.734e-08	-	332021	1	-	Neale-B_UKBB_EUR_2017
rs9940278	chr16:53800200	chr16:53766288	C	T	Diabetes diagnosed by doctor	EFO_0000400	Neale B	UKBB	European	2017	-0.004967	0.0005273	4.546e-21	-	336473	1	risk diff	Neale-B_UKBB_EUR_2017
rs9940278	chr16:53800200	chr16:53766288	C	T	Getting up in morning	EFO_0004870	Neale B	UKBB	European	2017	-0.0103	0.001889	4.907e-08	-	336501	1	-	Neale-B_UKBB_EUR_2017
rs9940278	chr16:53800200	chr16:53766288	C	T	Heel bone mineral density	EFO_0009270	Neale B	UKBB	European	2017	-0.01876	0.003154	2.686e-09	-	194398	1	IVNT	Neale-B_UKBB_EUR_2017
rs9940278	chr16:53800200	chr16:53766288	C	T	Hip circumference	EFO_0005093	Neale B	UKBB	European	2017	-0.05803	0.002434	1.589e-125	-	336601	1	IVNT	Neale-B_UKBB_EUR_2017
rs9940278	chr16:53800200	chr16:53766288	C	T	Illnesses of father: diabetes	EFO_0000400	Neale B	UKBB	European	2017	-0.004213	0.0007661	3.807e-08	-	293407	1	risk diff	Neale-B_UKBB_EUR_2017
rs9940278	chr16:53800200	chr16:53766288	C	T	Impedance of arm left	-	Neale B	UKBB	European	2017	0.03477	0.001736	3.621e-89	+	331292	1	IVNT	Neale-B_UKBB_EUR_2017
rs9940278	chr16:53800200	chr16:53766288	C	T	Impedance of arm right	-	Neale B	UKBB	European	2017	0.03481	0.001729	4.147e-90	+	331279	1	IVNT	Neale-B_UKBB_EUR_2017
rs9940278	chr16:53800200	chr16:53766288	C	T	Impedance of leg left	-	Neale B	UKBB	European	2017	0.05652	0.002241	3.028e-140	+	331296	1	IVNT	Neale-B_UKBB_EUR_2017
rs9940278	chr16:53800200	chr16:53766288	C	T	Impedance of leg right	-	Neale B	UKBB	European	2017	0.05418	0.002224	4.921e-131	+	331301	1	IVNT	Neale-B_UKBB_EUR_2017
rs9940278	chr16:53800200	chr16:53766288	C	T	Impedance of whole body	-	Neale B	UKBB	European	2017	0.04729	0.001874	2.206e-140	+	331284	1	IVNT	Neale-B_UKBB_EUR_2017
rs9940278	chr16:53800200	chr16:53766288	C	T	Leg fat mass left	-	Neale B	UKBB	European	2017	-0.04871	0.001942	1.151e-138	-	331275	1	IVNT	Neale-B_UKBB_EUR_2017
rs9940278	chr16:53800200	chr16:53766288	C	T	Leg fat mass right	-	Neale B	UKBB	European	2017	-0.0494	0.001965	2.138e-139	-	331293	1	IVNT	Neale-B_UKBB_EUR_2017
rs9940278	chr16:53800200	chr16:53766288	C	T	Leg fat percentage left	-	Neale B	UKBB	European	2017	-0.03028	0.001537	2.377e-86	-	331278	1	IVNT	Neale-B_UKBB_EUR_2017
rs9940278	chr16:53800200	chr16:53766288	C	T	Leg fat percentage right	-	Neale B	UKBB	European	2017	-0.03065	0.001557	3.251e-86	-	331296	1	IVNT	Neale-B_UKBB_EUR_2017
rs9940278	chr16:53800200	chr16:53766288	C	T	Leg fat-free mass left	-	Neale B	UKBB	European	2017	-0.04038	0.001618	2.809e-137	-	331258	1	IVNT	Neale-B_UKBB_EUR_2017
rs9940278	chr16:53800200	chr16:53766288	C	T	Leg fat-free mass right	-	Neale B	UKBB	European	2017	-0.0388	0.001618	5.267e-127	-	331285	1	IVNT	Neale-B_UKBB_EUR_2017
rs9940278	chr16:53800200	chr16:53766288	C	T	Leg predicted mass left	-	Neale B	UKBB	European	2017	-0.04005	0.001607	6.341e-137	-	331253	1	IVNT	Neale-B_UKBB_EUR_2017
rs9940278	chr16:53800200	chr16:53766288	C	T	Leg predicted mass right	-	Neale B	UKBB	European	2017	-0.03849	0.001607	1.16e-126	-	331285	1	IVNT	Neale-B_UKBB_EUR_2017
rs9940278	chr16:53800200	chr16:53766288	C	T	Medication for cholesterol, blood pressure or diabetes: none of the above	EFO_0007056	Neale B	UKBB	European	2017	0.00963	0.001719	2.105e-08	+	154702	1	risk diff	Neale-B_UKBB_EUR_2017
rs9940278	chr16:53800200	chr16:53766288	C	T	Morning or evening person	EFO_0008328	Neale B	UKBB	European	2017	0.02113	0.002419	2.478e-18	+	301143	1	-	Neale-B_UKBB_EUR_2017
rs9940278	chr16:53800200	chr16:53766288	C	T	Relative age of first facial hair	EFO_0007822	Neale B	UKBB	European	2017	0.009553	0.001605	2.664e-09	+	151113	1	-	Neale-B_UKBB_EUR_2017
rs9940278	chr16:53800200	chr16:53766288	C	T	Self-reported diabetes	EFO_0000400	Neale B	UKBB	European	2017	-0.003909	0.0004781	2.971e-16	-	337159	1	risk diff	Neale-B_UKBB_EUR_2017
rs9940278	chr16:53800200	chr16:53766288	C	T	Self-reported hypertension	EFO_0000537	Neale B	UKBB	European	2017	-0.007922	0.001079	2.122e-13	-	337159	1	risk diff	Neale-B_UKBB_EUR_2017
rs9940278	chr16:53800200	chr16:53766288	C	T	Sleep duration	EFO_0005271	Neale B	UKBB	European	2017	0.01136	0.0019	2.24e-09	+	335410	1	-	Neale-B_UKBB_EUR_2017
rs9940278	chr16:53800200	chr16:53766288	C	T	Snoring	EFO_0008341	Neale B	UKBB	European	2017	0.007313	0.001212	1.596e-09	+	314449	1	risk diff	Neale-B_UKBB_EUR_2017
rs9940278	chr16:53800200	chr16:53766288	C	T	Sodium in urine	EFO_0009282	Neale B	UKBB	European	2017	-0.01697	0.002395	1.41e-12	-	326831	1	IVNT	Neale-B_UKBB_EUR_2017
rs9940278	chr16:53800200	chr16:53766288	C	T	Treatment with blood pressure medication	EFO_0007056	Neale B	UKBB	European	2017	-0.007193	0.001282	2e-08	-	180203	1	risk diff	Neale-B_UKBB_EUR_2017
rs9940278	chr16:53800200	chr16:53766288	C	T	Treatment with metformin	EFO_0007056	Neale B	UKBB	European	2017	-0.003087	0.0003839	8.788e-16	-	337159	1	risk diff	Neale-B_UKBB_EUR_2017
rs9940278	chr16:53800200	chr16:53766288	C	T	Trunk fat mass	EFO_0005409	Neale B	UKBB	European	2017	-0.05562	0.002475	8.574e-112	-	331093	1	IVNT	Neale-B_UKBB_EUR_2017
rs9940278	chr16:53800200	chr16:53766288	C	T	Trunk fat percentage	-	Neale B	UKBB	European	2017	-0.04088	0.00226	4.087e-73	-	331113	1	IVNT	Neale-B_UKBB_EUR_2017
rs9940278	chr16:53800200	chr16:53766288	C	T	Trunk fat-free mass	-	Neale B	UKBB	European	2017	-0.02998	0.001549	1.953e-83	-	331030	1	IVNT	Neale-B_UKBB_EUR_2017
rs9940278	chr16:53800200	chr16:53766288	C	T	Trunk predicted mass	-	Neale B	UKBB	European	2017	-0.02988	0.001544	1.992e-83	-	330995	1	IVNT	Neale-B_UKBB_EUR_2017
rs9940278	chr16:53800200	chr16:53766288	C	T	Usual walking pace	EFO_0008002	Neale B	UKBB	European	2017	0.009925	0.001503	4.003e-11	+	335349	1	-	Neale-B_UKBB_EUR_2017
rs9940278	chr16:53800200	chr16:53766288	C	T	Vascular or heart problems diagnosed by doctor: high blood pressure	EFO_0004325	Neale B	UKBB	European	2017	-0.007892	0.001094	5.457e-13	-	336683	1	risk diff	Neale-B_UKBB_EUR_2017
rs9940278	chr16:53800200	chr16:53766288	C	T	Vascular or heart problems diagnosed by doctor: none of the above	-	Neale B	UKBB	European	2017	0.008006	0.001123	1.035e-12	+	336683	1	risk diff	Neale-B_UKBB_EUR_2017
rs9940278	chr16:53800200	chr16:53766288	C	T	Waist circumference	EFO_0004342	Neale B	UKBB	European	2017	-0.05386	0.002177	4.574e-135	-	336639	1	IVNT	Neale-B_UKBB_EUR_2017
rs9940278	chr16:53800200	chr16:53766288	C	T	Weight	EFO_0004338	Neale B	UKBB	European	2017	-0.05718	0.002147	4.548e-156	-	336227	1	IVNT	Neale-B_UKBB_EUR_2017
rs9940278	chr16:53800200	chr16:53766288	C	T	Whole body fat mass	-	Neale B	UKBB	European	2017	-0.05803	0.002398	2.998e-129	-	330762	1	IVNT	Neale-B_UKBB_EUR_2017
rs9940278	chr16:53800200	chr16:53766288	C	T	Whole body fat-free mass	-	Neale B	UKBB	European	2017	-0.03502	0.001554	2.478e-112	-	331291	1	IVNT	Neale-B_UKBB_EUR_2017
rs9940278	chr16:53800200	chr16:53766288	C	T	Whole body water mass	-	Neale B	UKBB	European	2017	-0.03535	0.001557	4.521e-114	-	331315	1	IVNT	Neale-B_UKBB_EUR_2017
rs34195470	chr16:69955690	chr16:69921787	A	G	Arm fat mass left	-	Neale B	UKBB	European	2017	-0.01584	0.002402	4.239e-11	-	331164	1	IVNT	Neale-B_UKBB_EUR_2017
rs34195470	chr16:69955690	chr16:69921787	A	G	Arm fat mass right	-	Neale B	UKBB	European	2017	-0.01633	0.002401	1.028e-11	-	331226	1	IVNT	Neale-B_UKBB_EUR_2017
rs34195470	chr16:69955690	chr16:69921787	A	G	Arm fat percentage left	-	Neale B	UKBB	European	2017	-0.01601	0.001855	6.024e-18	-	331198	1	IVNT	Neale-B_UKBB_EUR_2017
rs34195470	chr16:69955690	chr16:69921787	A	G	Arm fat percentage right	-	Neale B	UKBB	European	2017	-0.01627	0.001863	2.526e-18	-	331249	1	IVNT	Neale-B_UKBB_EUR_2017
rs34195470	chr16:69955690	chr16:69921787	A	G	Body fat percentage	EFO_0007800	Neale B	UKBB	European	2017	-0.01377	0.001879	2.295e-13	-	331117	1	IVNT	Neale-B_UKBB_EUR_2017
rs34195470	chr16:69955690	chr16:69921787	A	G	Body mass index	EFO_0004340	Neale B	UKBB	European	2017	-0.01637	0.002424	1.473e-11	-	336107	1	IVNT	Neale-B_UKBB_EUR_2017
rs34195470	chr16:69955690	chr16:69921787	A	G	Forced expiratory volume in 1-second, best measure	EFO_0004314	Neale B	UKBB	European	2017	0.01264	0.002306	4.25e-08	+	255492	1	IVNT	Neale-B_UKBB_EUR_2017
rs34195470	chr16:69955690	chr16:69921787	A	G	Forced vital capacity	EFO_0004312	Neale B	UKBB	European	2017	0.01121	0.001989	1.748e-08	+	307638	1	IVNT	Neale-B_UKBB_EUR_2017
rs34195470	chr16:69955690	chr16:69921787	A	G	Forced vital capacity, best measure	EFO_0004312	Neale B	UKBB	European	2017	0.01399	0.002184	1.49e-10	+	255492	1	IVNT	Neale-B_UKBB_EUR_2017
rs34195470	chr16:69955690	chr16:69921787	A	G	Height	EFO_0004339	Neale B	UKBB	European	2017	0.0116	0.001741	2.711e-11	+	336474	1	IVNT	Neale-B_UKBB_EUR_2017
rs34195470	chr16:69955690	chr16:69921787	A	G	Leg fat mass left	-	Neale B	UKBB	European	2017	-0.01088	0.001937	1.945e-08	-	331275	1	IVNT	Neale-B_UKBB_EUR_2017
rs34195470	chr16:69955690	chr16:69921787	A	G	Leg fat mass right	-	Neale B	UKBB	European	2017	-0.01144	0.001959	5.295e-09	-	331293	1	IVNT	Neale-B_UKBB_EUR_2017
rs34195470	chr16:69955690	chr16:69921787	A	G	Leg fat percentage left	-	Neale B	UKBB	European	2017	-0.009571	0.001532	4.218e-10	-	331278	1	IVNT	Neale-B_UKBB_EUR_2017
rs34195470	chr16:69955690	chr16:69921787	A	G	Leg fat percentage right	-	Neale B	UKBB	European	2017	-0.01002	0.001552	1.073e-10	-	331296	1	IVNT	Neale-B_UKBB_EUR_2017
rs34195470	chr16:69955690	chr16:69921787	A	G	Sitting height	EFO_0004339	Neale B	UKBB	European	2017	0.01173	0.001894	5.911e-10	+	336172	1	IVNT	Neale-B_UKBB_EUR_2017
rs34195470	chr16:69955690	chr16:69921787	A	G	Trunk fat mass	EFO_0005409	Neale B	UKBB	European	2017	-0.01463	0.002467	3.01e-09	-	331093	1	IVNT	Neale-B_UKBB_EUR_2017
rs34195470	chr16:69955690	chr16:69921787	A	G	Trunk fat percentage	-	Neale B	UKBB	European	2017	-0.01561	0.002252	4.195e-12	-	331113	1	IVNT	Neale-B_UKBB_EUR_2017
rs34195470	chr16:69955690	chr16:69921787	A	G	Waist circumference	EFO_0004342	Neale B	UKBB	European	2017	-0.01274	0.002171	4.375e-09	-	336639	1	IVNT	Neale-B_UKBB_EUR_2017
rs34195470	chr16:69955690	chr16:69921787	A	G	Whole body fat mass	-	Neale B	UKBB	European	2017	-0.01478	0.002391	6.391e-10	-	330762	1	IVNT	Neale-B_UKBB_EUR_2017
rs216175	chr17:2167690	chr17:2264396	A	C	Platelet count	EFO_0004586	Astle W	27863252	European	2016	-0.03126	0.004911	1.939e-10	-	173480	2	IVNT	Astle-W_Blood-Cell-Traits_EUR_2016
rs216175	chr17:2167690	chr17:2264396	A	C	Plateletcrit	EFO_0004586	Astle W	27863252	European	2016	-0.03867	0.004926	4.161e-15	-	173480	2	IVNT	Astle-W_Blood-Cell-Traits_EUR_2016
rs216175	chr17:2167690	chr17:2264396	A	C	Arm fat-free mass right	-	Neale B	UKBB	European	2017	0.01111	0.002023	3.988e-08	+	331221	1	IVNT	Neale-B_UKBB_EUR_2017
rs216175	chr17:2167690	chr17:2264396	A	C	Heel bone mineral density	EFO_0009270	Neale B	UKBB	European	2017	0.03288	0.004167	3.065e-15	+	194398	1	IVNT	Neale-B_UKBB_EUR_2017
rs216175	chr17:2167690	chr17:2264396	A	C	Heel bone mineral density left	EFO_0009270	Neale B	UKBB	European	2017	0.03714	0.005547	2.17e-11	+	106254	1	IVNT	Neale-B_UKBB_EUR_2017
rs216175	chr17:2167690	chr17:2264396	A	C	Trunk fat-free mass	-	Neale B	UKBB	European	2017	0.0126	0.002045	7.109e-10	+	331030	1	IVNT	Neale-B_UKBB_EUR_2017
rs216175	chr17:2167690	chr17:2264396	A	C	Trunk predicted mass	-	Neale B	UKBB	European	2017	0.01259	0.002038	6.615e-10	+	330995	1	IVNT	Neale-B_UKBB_EUR_2017
rs10405617	chr19:10752968	chr19:10642292	A	G	High light scatter percentage of red cells	EFO_0004586	Astle W	27863252	European	2016	-0.04162	0.003791	4.863e-28	-	173480	2	IVNT	Astle-W_Blood-Cell-Traits_EUR_2016
rs10405617	chr19:10752968	chr19:10642292	A	G	High light scatter reticulocyte count	EFO_0004586	Astle W	27863252	European	2016	-0.04231	0.003791	6.284e-29	-	173480	2	IVNT	Astle-W_Blood-Cell-Traits_EUR_2016
rs10405617	chr19:10752968	chr19:10642292	A	G	Immature fraction of reticulocytes	EFO_0004586	Astle W	27863252	European	2016	-0.04095	0.003753	1.044e-27	-	173480	2	IVNT	Astle-W_Blood-Cell-Traits_EUR_2016
rs10405617	chr19:10752968	chr19:10642292	A	G	Plateletcrit	EFO_0004586	Astle W	27863252	European	2016	0.02831	0.00387	2.558e-13	+	173480	2	IVNT	Astle-W_Blood-Cell-Traits_EUR_2016
rs10405617	chr19:10752968	chr19:10642292	A	G	Reticulocyte count	EFO_0004586	Astle W	27863252	European	2016	-0.03197	0.003798	3.801e-17	-	173480	2	IVNT	Astle-W_Blood-Cell-Traits_EUR_2016
rs10405617	chr19:10752968	chr19:10642292	A	G	Reticulocyte fraction of red cells	EFO_0004586	Astle W	27863252	European	2016	-0.03181	0.003795	5.214e-17	-	173480	2	IVNT	Astle-W_Blood-Cell-Traits_EUR_2016
rs10405617	chr19:10752968	chr19:10642292	A	G	Height	EFO_0004339	GIANT	25282103	European	2014	0.02	0.0031	2.1e-10	+	253091	79	Z-score	GIANT_Height_EUR_2014
rs10405617	chr19:10752968	chr19:10642292	A	G	Arm fat-free mass left	-	Neale B	UKBB	European	2017	0.01272	0.001635	7.485e-15	+	331159	1	IVNT	Neale-B_UKBB_EUR_2017
rs10405617	chr19:10752968	chr19:10642292	A	G	Arm fat-free mass right	-	Neale B	UKBB	European	2017	0.01254	0.001603	5.181e-15	+	331221	1	IVNT	Neale-B_UKBB_EUR_2017
rs10405617	chr19:10752968	chr19:10642292	A	G	Arm predicted mass left	-	Neale B	UKBB	European	2017	0.01293	0.001629	2.131e-15	+	331146	1	IVNT	Neale-B_UKBB_EUR_2017
rs10405617	chr19:10752968	chr19:10642292	A	G	Arm predicted mass right	-	Neale B	UKBB	European	2017	0.0121	0.001597	3.469e-14	+	331216	1	IVNT	Neale-B_UKBB_EUR_2017
rs10405617	chr19:10752968	chr19:10642292	A	G	Basal metabolic rate	EFO_0007777	Neale B	UKBB	European	2017	0.01358	0.001705	1.674e-15	+	331307	1	IVNT	Neale-B_UKBB_EUR_2017
rs10405617	chr19:10752968	chr19:10642292	A	G	Comparative height size at age 10	-	Neale B	UKBB	European	2017	0.01227	0.001756	2.857e-12	+	332021	1	-	Neale-B_UKBB_EUR_2017
rs10405617	chr19:10752968	chr19:10642292	A	G	Forced expiratory volume in 1-second	EFO_0004314	Neale B	UKBB	European	2017	0.0124	0.002202	1.816e-08	+	307638	1	IVNT	Neale-B_UKBB_EUR_2017
rs10405617	chr19:10752968	chr19:10642292	A	G	Forced expiratory volume in 1-second, best measure	EFO_0004314	Neale B	UKBB	European	2017	0.01497	0.002421	6.233e-10	+	255492	1	IVNT	Neale-B_UKBB_EUR_2017
rs10405617	chr19:10752968	chr19:10642292	A	G	Forced vital capacity	EFO_0004312	Neale B	UKBB	European	2017	0.0115	0.002088	3.635e-08	+	307638	1	IVNT	Neale-B_UKBB_EUR_2017
rs10405617	chr19:10752968	chr19:10642292	A	G	Forced vital capacity, best measure	EFO_0004312	Neale B	UKBB	European	2017	0.01414	0.002293	6.855e-10	+	255492	1	IVNT	Neale-B_UKBB_EUR_2017
rs10405617	chr19:10752968	chr19:10642292	A	G	Height	EFO_0004339	Neale B	UKBB	European	2017	0.01904	0.001827	2.07e-25	+	336474	1	IVNT	Neale-B_UKBB_EUR_2017
rs10405617	chr19:10752968	chr19:10642292	A	G	Hip circumference	EFO_0005093	Neale B	UKBB	European	2017	0.01525	0.002547	2.148e-09	+	336601	1	IVNT	Neale-B_UKBB_EUR_2017
rs10405617	chr19:10752968	chr19:10642292	A	G	Leg fat-free mass left	-	Neale B	UKBB	European	2017	0.01233	0.001694	3.388e-13	+	331258	1	IVNT	Neale-B_UKBB_EUR_2017
rs10405617	chr19:10752968	chr19:10642292	A	G	Leg fat-free mass right	-	Neale B	UKBB	European	2017	0.01248	0.001693	1.662e-13	+	331285	1	IVNT	Neale-B_UKBB_EUR_2017
rs10405617	chr19:10752968	chr19:10642292	A	G	Leg predicted mass left	-	Neale B	UKBB	European	2017	0.01231	0.001682	2.52e-13	+	331253	1	IVNT	Neale-B_UKBB_EUR_2017
rs10405617	chr19:10752968	chr19:10642292	A	G	Leg predicted mass right	-	Neale B	UKBB	European	2017	0.01249	0.001682	1.133e-13	+	331285	1	IVNT	Neale-B_UKBB_EUR_2017
rs10405617	chr19:10752968	chr19:10642292	A	G	Sitting height	EFO_0004339	Neale B	UKBB	European	2017	0.01771	0.001988	5.329e-19	+	336172	1	IVNT	Neale-B_UKBB_EUR_2017
rs10405617	chr19:10752968	chr19:10642292	A	G	Time spent watching television	-	Neale B	UKBB	European	2017	0.01084	0.001979	4.302e-08	+	319740	1	-	Neale-B_UKBB_EUR_2017
rs10405617	chr19:10752968	chr19:10642292	A	G	Trunk fat-free mass	-	Neale B	UKBB	European	2017	0.0142	0.00162	1.9e-18	+	331030	1	IVNT	Neale-B_UKBB_EUR_2017
rs10405617	chr19:10752968	chr19:10642292	A	G	Trunk predicted mass	-	Neale B	UKBB	European	2017	0.01424	0.001615	1.164e-18	+	330995	1	IVNT	Neale-B_UKBB_EUR_2017
rs10405617	chr19:10752968	chr19:10642292	A	G	Weight	EFO_0004338	Neale B	UKBB	European	2017	0.01456	0.002247	9.23e-11	+	336227	1	IVNT	Neale-B_UKBB_EUR_2017
rs10405617	chr19:10752968	chr19:10642292	A	G	Whole body fat-free mass	-	Neale B	UKBB	European	2017	0.01364	0.001626	4.913e-17	+	331291	1	IVNT	Neale-B_UKBB_EUR_2017
rs10405617	chr19:10752968	chr19:10642292	A	G	Whole body water mass	-	Neale B	UKBB	European	2017	0.01356	0.001629	8.373e-17	+	331315	1	IVNT	Neale-B_UKBB_EUR_2017
rs10405617	chr19:10752968	chr19:10642292	A	G	Coronary artery disease	EFO_0000378;EFO_0001645	van der Harst P	29212778	Mixed	2018	-0.0335	0.006	2.706e-08	-	547261	2	log OR	van-der-Harst-P_CAD_Mixed_2018
rs4252548	chr19:55879672	chr19:55368304	T	C	Height	EFO_0004339	GIANT	28146470	European	2017	-0.11	0.0071	1e-57	-	381625	106	IVNT	GIANT_Height_EUR_2017
rs4252548	chr19:55879672	chr19:55368304	T	C	Height	EFO_0004339	GIANT	28146470	Mixed	2017	-0.1	0.0067	4.2e-52	-	458927	147	IVNT	GIANT_Height_Mixed_2017
rs4252548	chr19:55879672	chr19:55368304	T	C	Height adults	-	Lanktree	21194676	Mixed	2010	NA	NA	7.1e-13	NA	113829	-	-	GRASP
rs4252548	chr19:55879672	chr19:55368304	T	C	Arm fat-free mass left	-	Neale B	UKBB	European	2017	-0.03516	0.00534	4.607e-11	-	331159	1	IVNT	Neale-B_UKBB_EUR_2017
rs4252548	chr19:55879672	chr19:55368304	T	C	Arm fat-free mass right	-	Neale B	UKBB	European	2017	-0.03665	0.005234	2.513e-12	-	331221	1	IVNT	Neale-B_UKBB_EUR_2017
rs4252548	chr19:55879672	chr19:55368304	T	C	Arm predicted mass left	-	Neale B	UKBB	European	2017	-0.03508	0.00532	4.289e-11	-	331146	1	IVNT	Neale-B_UKBB_EUR_2017
rs4252548	chr19:55879672	chr19:55368304	T	C	Arm predicted mass right	-	Neale B	UKBB	European	2017	-0.03572	0.005215	7.429e-12	-	331216	1	IVNT	Neale-B_UKBB_EUR_2017
rs4252548	chr19:55879672	chr19:55368304	T	C	Basal metabolic rate	EFO_0007777	Neale B	UKBB	European	2017	-0.03592	0.005569	1.128e-10	-	331307	1	IVNT	Neale-B_UKBB_EUR_2017
rs4252548	chr19:55879672	chr19:55368304	T	C	Hand grip strength right	EFO_0006941	Neale B	UKBB	European	2017	-0.03487	0.006063	8.837e-09	-	335842	1	IVNT	Neale-B_UKBB_EUR_2017
rs4252548	chr19:55879672	chr19:55368304	T	C	Height	EFO_0004339	Neale B	UKBB	European	2017	-0.06985	0.005963	1.11e-31	-	336474	1	IVNT	Neale-B_UKBB_EUR_2017
rs4252548	chr19:55879672	chr19:55368304	T	C	Leg fat-free mass left	-	Neale B	UKBB	European	2017	-0.03111	0.005531	1.853e-08	-	331258	1	IVNT	Neale-B_UKBB_EUR_2017
rs4252548	chr19:55879672	chr19:55368304	T	C	Leg fat-free mass right	-	Neale B	UKBB	European	2017	-0.03236	0.005529	4.814e-09	-	331285	1	IVNT	Neale-B_UKBB_EUR_2017
rs4252548	chr19:55879672	chr19:55368304	T	C	Leg predicted mass left	-	Neale B	UKBB	European	2017	-0.0311	0.005494	1.508e-08	-	331253	1	IVNT	Neale-B_UKBB_EUR_2017
rs4252548	chr19:55879672	chr19:55368304	T	C	Leg predicted mass right	-	Neale B	UKBB	European	2017	-0.03262	0.005493	2.874e-09	-	331285	1	IVNT	Neale-B_UKBB_EUR_2017
rs4252548	chr19:55879672	chr19:55368304	T	C	Sitting height	EFO_0004339	Neale B	UKBB	European	2017	-0.05268	0.006488	4.694e-16	-	336172	1	IVNT	Neale-B_UKBB_EUR_2017
rs4252548	chr19:55879672	chr19:55368304	T	C	Trunk fat-free mass	-	Neale B	UKBB	European	2017	-0.0384	0.005291	3.935e-13	-	331030	1	IVNT	Neale-B_UKBB_EUR_2017
rs4252548	chr19:55879672	chr19:55368304	T	C	Trunk predicted mass	-	Neale B	UKBB	European	2017	-0.03778	0.005274	7.824e-13	-	330995	1	IVNT	Neale-B_UKBB_EUR_2017
rs4252548	chr19:55879672	chr19:55368304	T	C	Whole body fat-free mass	-	Neale B	UKBB	European	2017	-0.03679	0.005311	4.331e-12	-	331291	1	IVNT	Neale-B_UKBB_EUR_2017
rs4252548	chr19:55879672	chr19:55368304	T	C	Whole body water mass	-	Neale B	UKBB	European	2017	-0.03687	0.005319	4.183e-12	-	331315	1	IVNT	Neale-B_UKBB_EUR_2017
rs143384	chr20:34025756	chr20:35437976	G	A	Height in females	EFO_0004339	GIANT	23754948	European	2013	0.062	0.0062	2.74e-23	+	72202	46	Z-score	GIANT_Height-F_EUR_2013
rs143384	chr20:34025756	chr20:35437976	G	A	Height in males	EFO_0004339	GIANT	23754948	European	2013	0.068	0.0067	1.76e-24	+	59669	46	Z-score	GIANT_Height-M_EUR_2013
rs143384	chr20:34025756	chr20:35437976	G	A	Height	EFO_0004339	GIANT	20881960	European	2010	NA	NA	4.939e-39	NA	132033	46	Z-score	GIANT_Height_EUR_2010
rs143384	chr20:34025756	chr20:35437976	G	A	Height	EFO_0004339	GIANT	23754948	European	2013	0.06477	0.004551	5.726e-46	+	131872	46	Z-score	GIANT_Height_EUR_2013
rs143384	chr20:34025756	chr20:35437976	G	A	Height	EFO_0004339	GIANT	25282103	European	2014	0.075	0.0032	1.1e-121	+	247786	79	Z-score	GIANT_Height_EUR_2014
rs143384	chr20:34025756	chr20:35437976	G	A	Height	EFO_0004339	GIANT	28146470	European	2017	0.074	0.0027	5.9e-167	+	381625	106	IVNT	GIANT_Height_EUR_2017
rs143384	chr20:34025756	chr20:35437976	G	A	Height	EFO_0004339	GIANT	28146470	Mixed	2017	0.071	0.0025	4.1e-181	+	458927	147	IVNT	GIANT_Height_Mixed_2017
rs143384	chr20:34025756	chr20:35437976	G	A	Hip circumference in males	EFO_0005093	GIANT	25673412	Mixed	2015	0.032	0.005	2.3e-10	+	100087	101	IVNT	GIANT_Hip-M_Mixed_2015
rs143384	chr20:34025756	chr20:35437976	G	A	Hip circumference	EFO_0005093	GIANT	25673412	European	2015	0.026	0.0038	3.9e-12	+	212401	101	IVNT	GIANT_Hip_EUR_2015
rs143384	chr20:34025756	chr20:35437976	G	A	Hip circumference	EFO_0005093	GIANT	25673412	Mixed	2015	0.025	0.0037	9.3e-12	+	226793	101	IVNT	GIANT_Hip_Mixed_2015
rs143384	chr20:34025756	chr20:35437976	G	A	Hip circumference adjusted for BMI	EFO_0005093	GIANT	25673412	Mixed	2015	0.044	0.0037	2.8e-32	+	224057	109	IVNT	GIANT_HipadjBMI_Mixed_2015
rs143384	chr20:34025756	chr20:35437976	G	A	Waist hip ratio in physically active indivdiuals	EFO_0004343	GIANT	28448500	European	2017	-0.0281	0.0047	3.14e-09	-	114710	52	IVNT	GIANT_WHR-Active_EUR_2017
rs143384	chr20:34025756	chr20:35437976	G	A	Waist hip ratio in physically active indivdiuals	EFO_0004343	GIANT	28448500	Mixed	2017	-0.0249	0.0046	4.6e-08	-	123455	55	IVNT	GIANT_WHR-Active_Mixed_2017
rs143384	chr20:34025756	chr20:35437976	G	A	Waist hip ratio adjusted for BMI	EFO_0007788	GIANT	25673412	Mixed	2015	-0.021	0.0036	7.2e-09	-	222997	109	IVNT	GIANT_WHRadjBMI_Mixed_2015
rs143384	chr20:34025756	chr20:35437976	G	A	Weight	EFO_0004338	GIANT	23754948	European	2013	0.03294	0.004802	6.897e-12	+	125904	46	IVNT	GIANT_Weight_EUR_2013
rs143384	chr20:34025756	chr20:35437976	G	A	Gene expression	NCIT_C16608	GIANT	20881960	European	2010	NA	NA	1.19e-19	NA	133653	-	-	GRASP
rs143384	chr20:34025756	chr20:35437976	G	A	Height	EFO_0004339	GIANT	20881960	European	2010	NA	NA	9.95e-59	NA	133653	-	-	GRASP
rs143384	chr20:34025756	chr20:35437976	G	A	Height	-	Soler Artigas M	21946350	European	2011	NA	NA	1e-58	NA	48201	-	-	GRASP
rs143384	chr20:34025756	chr20:35437976	G	A	Height	-	Fatemifar G	23704328	European	2013	NA	NA	1e-58	NA	11513	-	-	GRASP
rs143384	chr20:34025756	chr20:35437976	G	A	Height	EFO_0004339	GIANT	20881960	European	2010	-0.063	0.003899	1e-58	-	-	-	unit decrease	NHGRI-EBI_GWAS_Catalog
rs143384	chr20:34025756	chr20:35437976	G	A	Height	EFO_0004339	GIANT	25282103	European	2014	-0.075	0.003197	1e-121	-	-	-	unit decrease	NHGRI-EBI_GWAS_Catalog
rs143384	chr20:34025756	chr20:35437976	G	A	Infant length	EFO_0006785	EGGC	25281659	European	2014	0.058	0.009208	3e-10	+	-	-	unit increase	NHGRI-EBI_GWAS_Catalog
rs143384	chr20:34025756	chr20:35437976	G	A	Joint mobility Beighton score	EFO_0007905	Pickrell JK	27182965	European	2016	NA	NA	1e-12	NA	-	-	unit decrease	NHGRI-EBI_GWAS_Catalog
rs143384	chr20:34025756	chr20:35437976	G	A	Arm fat-free mass left	-	Neale B	UKBB	European	2017	0.03269	0.001572	5.04e-96	+	331159	1	IVNT	Neale-B_UKBB_EUR_2017
rs143384	chr20:34025756	chr20:35437976	G	A	Arm fat-free mass right	-	Neale B	UKBB	European	2017	0.03246	0.001541	1.738e-98	+	331221	1	IVNT	Neale-B_UKBB_EUR_2017
rs143384	chr20:34025756	chr20:35437976	G	A	Arm predicted mass left	-	Neale B	UKBB	European	2017	0.03279	0.001566	2.837e-97	+	331146	1	IVNT	Neale-B_UKBB_EUR_2017
rs143384	chr20:34025756	chr20:35437976	G	A	Arm predicted mass right	-	Neale B	UKBB	European	2017	0.03233	0.001535	2.202e-98	+	331216	1	IVNT	Neale-B_UKBB_EUR_2017
rs143384	chr20:34025756	chr20:35437976	G	A	Basal metabolic rate	EFO_0007777	Neale B	UKBB	European	2017	0.03677	0.001639	2.313e-111	+	331307	1	IVNT	Neale-B_UKBB_EUR_2017
rs143384	chr20:34025756	chr20:35437976	G	A	Comparative height size at age 10	-	Neale B	UKBB	European	2017	0.04481	0.001687	2.773e-155	+	332021	1	-	Neale-B_UKBB_EUR_2017
rs143384	chr20:34025756	chr20:35437976	G	A	Forced expiratory volume in 1-second	EFO_0004314	Neale B	UKBB	European	2017	0.01193	0.002117	1.741e-08	+	307638	1	IVNT	Neale-B_UKBB_EUR_2017
rs143384	chr20:34025756	chr20:35437976	G	A	Forced expiratory volume in 1-second, best measure	EFO_0004314	Neale B	UKBB	European	2017	0.01319	0.002326	1.421e-08	+	255492	1	IVNT	Neale-B_UKBB_EUR_2017
rs143384	chr20:34025756	chr20:35437976	G	A	Forced expiratory volume in 1-second, predicted	EFO_0004314	Neale B	UKBB	European	2017	0.03162	0.002771	3.732e-30	+	110423	1	IVNT	Neale-B_UKBB_EUR_2017
rs143384	chr20:34025756	chr20:35437976	G	A	Forced vital capacity	EFO_0004312	Neale B	UKBB	European	2017	0.01316	0.002007	5.422e-11	+	307638	1	IVNT	Neale-B_UKBB_EUR_2017
rs143384	chr20:34025756	chr20:35437976	G	A	Forced vital capacity, best measure	EFO_0004312	Neale B	UKBB	European	2017	0.01565	0.002202	1.212e-12	+	255492	1	IVNT	Neale-B_UKBB_EUR_2017
rs143384	chr20:34025756	chr20:35437976	G	A	Gonarthrosis	EFO_0004616	Neale B	UKBB	European	2017	-0.001914	0.0003427	2.355e-08	-	337199	1	risk diff	Neale-B_UKBB_EUR_2017
rs143384	chr20:34025756	chr20:35437976	G	A	Hand grip strength left	EFO_0006941	Neale B	UKBB	European	2017	0.01973	0.001784	1.889e-28	+	335821	1	IVNT	Neale-B_UKBB_EUR_2017
rs143384	chr20:34025756	chr20:35437976	G	A	Hand grip strength right	EFO_0006941	Neale B	UKBB	European	2017	0.02312	0.001787	2.754e-38	+	335842	1	IVNT	Neale-B_UKBB_EUR_2017
rs143384	chr20:34025756	chr20:35437976	G	A	Height	EFO_0004339	Neale B	UKBB	European	2017	0.06411	0.001754	8.848e-292	+	336474	1	IVNT	Neale-B_UKBB_EUR_2017
rs143384	chr20:34025756	chr20:35437976	G	A	Hip circumference	EFO_0005093	Neale B	UKBB	European	2017	0.02813	0.002449	1.604e-30	+	336601	1	IVNT	Neale-B_UKBB_EUR_2017
rs143384	chr20:34025756	chr20:35437976	G	A	Impedance of leg left	-	Neale B	UKBB	European	2017	-0.02091	0.002255	1.87e-20	-	331296	1	IVNT	Neale-B_UKBB_EUR_2017
rs143384	chr20:34025756	chr20:35437976	G	A	Impedance of leg right	-	Neale B	UKBB	European	2017	-0.02021	0.002238	1.706e-19	-	331301	1	IVNT	Neale-B_UKBB_EUR_2017
rs143384	chr20:34025756	chr20:35437976	G	A	Impedance of whole body	-	Neale B	UKBB	European	2017	-0.01092	0.001886	7.094e-09	-	331284	1	IVNT	Neale-B_UKBB_EUR_2017
rs143384	chr20:34025756	chr20:35437976	G	A	Internal derangement of knee	EFO_0009507	Neale B	UKBB	European	2017	-0.002321	0.0003654	2.124e-10	-	337199	1	risk diff	Neale-B_UKBB_EUR_2017
rs143384	chr20:34025756	chr20:35437976	G	A	Leg fat percentage left	-	Neale B	UKBB	European	2017	-0.009522	0.001547	7.48e-10	-	331278	1	IVNT	Neale-B_UKBB_EUR_2017
rs143384	chr20:34025756	chr20:35437976	G	A	Leg fat percentage right	-	Neale B	UKBB	European	2017	-0.009861	0.001567	3.09e-10	-	331296	1	IVNT	Neale-B_UKBB_EUR_2017
rs143384	chr20:34025756	chr20:35437976	G	A	Leg fat-free mass left	-	Neale B	UKBB	European	2017	0.0353	0.001628	3.362e-104	+	331258	1	IVNT	Neale-B_UKBB_EUR_2017
rs143384	chr20:34025756	chr20:35437976	G	A	Leg fat-free mass right	-	Neale B	UKBB	European	2017	0.03613	0.001627	3.639e-109	+	331285	1	IVNT	Neale-B_UKBB_EUR_2017
rs143384	chr20:34025756	chr20:35437976	G	A	Leg predicted mass left	-	Neale B	UKBB	European	2017	0.03511	0.001617	1.848e-104	+	331253	1	IVNT	Neale-B_UKBB_EUR_2017
rs143384	chr20:34025756	chr20:35437976	G	A	Leg predicted mass right	-	Neale B	UKBB	European	2017	0.03593	0.001617	2.408e-109	+	331285	1	IVNT	Neale-B_UKBB_EUR_2017
rs143384	chr20:34025756	chr20:35437976	G	A	Pain type experienced in last month: knee pain	EFO_0003843	Neale B	UKBB	European	2017	-0.008818	0.001016	3.979e-18	-	336650	1	risk diff	Neale-B_UKBB_EUR_2017
rs143384	chr20:34025756	chr20:35437976	G	A	Peak expiratory flow	EFO_0009718	Neale B	UKBB	European	2017	0.01982	0.0022	2.044e-19	+	307638	1	IVNT	Neale-B_UKBB_EUR_2017
rs143384	chr20:34025756	chr20:35437976	G	A	Sitting height	EFO_0004339	Neale B	UKBB	European	2017	0.06465	0.001909	5.827e-251	+	336172	1	IVNT	Neale-B_UKBB_EUR_2017
rs143384	chr20:34025756	chr20:35437976	G	A	Trunk fat mass	EFO_0005409	Neale B	UKBB	European	2017	0.01899	0.002491	2.424e-14	+	331093	1	IVNT	Neale-B_UKBB_EUR_2017
rs143384	chr20:34025756	chr20:35437976	G	A	Trunk fat-free mass	-	Neale B	UKBB	European	2017	0.03909	0.001557	5.159e-139	+	331030	1	IVNT	Neale-B_UKBB_EUR_2017
rs143384	chr20:34025756	chr20:35437976	G	A	Trunk predicted mass	-	Neale B	UKBB	European	2017	0.03889	0.001552	1.86e-138	+	330995	1	IVNT	Neale-B_UKBB_EUR_2017
rs143384	chr20:34025756	chr20:35437976	G	A	Weight	EFO_0004338	Neale B	UKBB	European	2017	0.03326	0.002161	1.932e-53	+	336227	1	IVNT	Neale-B_UKBB_EUR_2017
rs143384	chr20:34025756	chr20:35437976	G	A	Whole body fat mass	-	Neale B	UKBB	European	2017	0.01432	0.002414	2.963e-09	+	330762	1	IVNT	Neale-B_UKBB_EUR_2017
rs143384	chr20:34025756	chr20:35437976	G	A	Whole body fat-free mass	-	Neale B	UKBB	European	2017	0.03793	0.001563	6.024e-130	+	331291	1	IVNT	Neale-B_UKBB_EUR_2017
rs143384	chr20:34025756	chr20:35437976	G	A	Whole body water mass	-	Neale B	UKBB	European	2017	0.03748	0.001565	1.326e-126	+	331315	1	IVNT	Neale-B_UKBB_EUR_2017
Abbreviations and headers: SNV, the input rsID or hg19/hg38 chromosome position; hg19_coordinates, the hg19 chromosome and position; hg38_coordinates, the hg38 chromosome and position; a1, the effect allele (aligned to the + strand); a2, the non-effect allele (aligned to the + strand); trait, phenotype or disease; efo, the EFO ontology term for the phenotype or disease; study, the name of the con…
