# Supplementary material for: Deciphering osteoarthritis genetics across 826,690 individuals from 9 populations
Source: Cell. 2021 Sep 2;184(18):4784–4818.e17. doi: 10.1016/j.cell.2021.07.038 (PMC8459317; doi:10.1016/j.cell.2021.07.038)
Supplement: Table S12. Additional analyses to glean further insight into the biological role of the high-confidence effector genes in osteoarthritis disease processes, related to Figure 3 and Effector genes and biological pathways: Amassing evidence to identify effector genes [file mmc12.xlsx]

## Sheet: Table S12
Table S12. Additional analyses to glean further insight into the biological role of the high-confidence effector genes in osteoarthritis disease processes, related to Figure 3 and EFFECTOR GENES AND BIOLOGICAL PATHWAYS: Amassing evidence to identify effector genes.										osteophytic vs low-grade cartilage			IVD -Exclusively or dfferentially Expressed Proteins (DEPs) detected among comparisons between the young and the aged discs
Signal	SNV	EA	EAF	OA	Gene	Phenome-wide analysis - Height associations	General PMIDs	Endophenotypes	Monogenic	Diff XOmics	Diff Abundance	Diff Expression	All (n=33, 171 DEP)	OAF (n=12, 36 DEP)	Inner disc (n=21, 212 DEP)	NP (no DEPs)	IAF (n=6, 13 DEP)	NP/IAF (n=12, 162 DEP)	Anterior & posterior @ NP/IAF (n=6, 27 DEP)	Left & right @ NP/IAF (n=6, 53 DEP)	Anterior & posterior @ OAF (n=6, 11 DEP)	Left & right @ OAF (no DEPs)	L3/4 (n=11, 88 DEP)	L4/5 (n=11, 76 DEP)	L5/S1 (n=11, 36 DEP)
9	rs3740129	A	0.46	N	CHST3		Skeletal Development, Joint Degeneration (20830804)		Bone development & Joint development			-1.59824
33	rs12908498	C	0.54	K	SMAD3		Skeltal Devlopement (19926329)		Joint development & Intervertebral Disc Degeneration
54	rs143384	A	0.59	K	GDF5	1	Skeletal Development, Joint Degeneration (31932746, 11263662)	Bone development, osteophytosis	Bone development			-2.89179													exclusive in aged_L5_S1.n11
14	rs67924081	A	0.74	K	LTBP3		Skeletal Development, Joint Degeneration(25669657)		Bone development			-0.785453								exclusive in aged left&right@NP/IAF
22	rs7294636	A	0.37	K	MGP		Joint Degeneration (31215457)	Osteophytosis, cartilage degeneration	Cartilage remodelling			-2.05085
25	rs7967762	T	0.16	N	WNT10B		Skeletal Development, Joint Degeneration(20499361, 15728361), Adipogenesis (32919095, 19008118)		Bone development
49	rs66989638	A	0.13	N	C2orf40	1	Neuronal Function and Development (21349154, 27990492)	Osteophytosis	-		-1.28176	-1.05801
69	rs1530586	T	0.8	K	FGFR3		Skeletal Development (27701424), Joint Degeneration (27159076), Neuronal Function and Development (14962737)		Bone development
72	rs17615906	T	0.84	N	FBN2		Skeletal Development, Joint Degeneration (24833718 , 7493032, 11285249)		Bone remodelling			2.40061
97	rs62578126	T	0.37	K	LMX1B		Skeletal Development (20531206, 29852132), Neuronal Function and Development (15229182)		Bone development & CNS development
17	rs1149620	A	0.44	K	TSKU		Neuronal Function and Development (31983064)		-
25	rs7967762	T	0.16	N	COL2A1		Skeletal Development, Joint Degeneration (20131279, 16755660, 15593085, 28983407, 28983407)		Bone development & Joint development & Cartilage development & Bone remodelling & Intervertebral Disc Degeneration				higher in all young		higher in young inner disc		higher in young_IAF	higher in young NP/IAF		higher in young left&right@NP/IAF			young_L3_4	young_L4_5	young_L5_S1
25	rs7967762	T	0.16	N	PFKM		Muscle Function (7550225)		Muscle function		-0.854602
25	rs7967762	T	0.16	N	VDR		Skeletal Development, Joint Degeneration (21812032), Immune Response and Inflammation (23785369, 29719581, 16101412), LDD (31127184)		Bone remodelling			0.597075
28	rs58973023	A	0.49	N	TNFSF11		Joint Degeneration (30046091), Immune Response and Inflammation (30804932)		Bone resorption & Bone remodelling
31	rs11071366	A	0.61	K	ALDH1A2		Skeletal Development,Joint Degeneration (29732726),	Cartilage degeneration	-	yes	-3.28837	-2.88535
33	rs12908498	C	0.54	K	MAP2K1		Skeletal Development, Joint Degeneration (30667555, 29643386), Neuronal Function and Development (26848828, 3197231)		Bone development		-0.582915
34	rs12914479	C	0.66	N	IGF1R	1	Skeletal Development, Joint Degeneration(21312270, 26475121)		Bone development
35	rs6500609	C	0.11	N	HMOX2				-
42	rs2716212	A	0.62	K	PRKAR1A				Bone development			0.449276
45	rs75621460	A	0.03	K	TGFB1		Skeletal Development, Joint Degeneration (27563484)		Inflamation & Immune response & Bone development			-1.10855
47	rs4252548	T	0.02	K	IL11	1	Immune Response and Inflammation (31986085)		-														exclusive in aged_L3_4.n11		exclusive in aged_L5_S1.n11
53	rs3771501	A	0.47	K	TGFA		Skeletal Development, Joint Degeneration(22575362, 27701424)	Osteophytosis	-			-1.29463
55	rs9981408	T	0.23	K	ERG		Skeletal Development, Joint Degeneration(10893254)		-			-1.33559
59	rs2276749	T	0.05	N	VGLL4	1	Skeletal Development (33097532)		-
93	rs1330349	C	0.59	K	TNC		Immune Response and Inflammation (32845719, 27612995, 33101302)		Neuronal function				higher in all young		higher in young inner disc			higher in young NP/IAF
100	rs76340814	A	0.05	N	PTCH1	1	Neuronal Function and Development (18830227)		Bone development and CNS development			0.9506
1	rs11164653	T	0.41	K	COL11A1	1	Skeletal Development, Joint Degeneration (28983407, 26779434)	Bone development	Intervertebral Disc Degeneration & Bone development			1.36972	higher in all young		higher in young inner disc			higher in young NP/IAF		higher in young left&right@NP/IAF			young_L3_4	young_L4_5	young_L5_S1
3	1:150214028	D	0.38	K	CTSK		Skeletal Development, Joint Degeneration(19674475, 9811821)		Bone development		0.913755
3	1:150214028	D	0.38	K	SF3B4		Skeletal Development (24715698, 22541558)		Bone development			-0.327872
5	rs1327123	C	0.35	N	TSEN15	1	Skeletal Development, Joint Degeneration (27392077)		CNS development			-0.529286
6	rs2605100	A	0.32	K	IARS2		Skeletal Development, Joint Degeneration (30419932)	Bone development	Bone development & Neuronal function
7	rs11588850	A	0.82	N	SNAP47	1	Neuronal Function and Development (16621800, 33567284)	Cartilage degeneration, osteophytosis	-			-1.05129
11	rs3993110	A	0.61	N	TEAD1	1			Neuronal function
18	rs10831475	A	0.81	N	MTMR2		Neuronal Function and Development (31413155)		Neuronal function
24	rs10843013	A	0.78	K	PTHLH	1	Skeletal Development (18280230, 26733284)		Bone development
25	rs7967762	T	0.16	N	WNT1		Adipogenesis (32919095, 31782053)		Bone resorption
30	rs4380013	A	0.19	K	CYP19A1				-
30	rs4380013	A	0.19	K	USP8				CNS development
35	rs6500609	C	0.11	N	CREBBP		Skeletal Development, Neuronal Function and Development (16786226, 27311832, 31806049)		CNS development			0.359219
36	rs9940278	T	0.43	K	FTO		Adiposity (23921993)		CNS development
36	rs9940278	T	0.43	K	RPGRIP1L		Adiposity (24807221)		CNS development
37	rs34195470	A	0.45	K	WWP2	1			-			-1.23874
38	rs216175	A	0.83	K	BHLHA9		Skeletal Development (28324176)		Bone development & Bone remodelling
38	rs216175	A	0.83	K	SERPINF1		Skeletal Development, Joint Degeneration (21826736)		Bone development & Bone remodelling				higher in all aged		higher in aged inner disc			higher in aged NP/IAF	higher in aged Anterior&posterior@NP/IAF
39	rs227732	T	0.3	N	NOG	1	Skeletal Development, Joint Degeneration (17668388)		Bone development & Joint development
40	rs9908159	T	0.51	N	NOG	1	Skeletal Development, Joint Degeneration (17668388)		Bone development & Joint development
41	rs7212908	A	0.8	K	TBX4		Skeletal Development, Joint Degeneration (18579682, 15106123)		Bone development			-1.72111
42	rs2716212	A	0.62	K	MAP2K6				-			-2.7835
44	rs10405617	A	0.32	K	ILF3	1			-		0.464866
44	rs10405617	A	0.32	K	SMARCA4	1	Neuronal Function and Development (26459759)		CNS development			-0.303631
45	rs75621460	A	0.03	K	ERF				Bone development			-0.504224
45	rs75621460	A	0.03	K	MEGF8				Bone development
45	rs75621460	A	0.03	K	SPTBN4				Muscle function & CNS development
46	rs8112559	C	0.89	N	APOE		Neuronal Function and Development (30232753)	Cartilage development, osteophytosis	-			2.82469	higher in all aged	higher in aged_OAF	higher in aged inner disc								aged_L3_4	aged_L4_5
51	rs7581446	T	0.48	K	LTBP1		Skeletal Development (27068007)		-		-2.18822				exclusive in aged inner disc	exclusive in aged_NP	exclusive in aged_IAF	exclusive in aged NP/IAF	exclusive in aged Anterior&posterior@NP/IAF	exclusive in aged left&right@NP/IAF
55	rs9981408	T	0.23	K	KCNJ6		Neuronal Function and Development (27993610, 23994450)		CNS development
58	rs12160491	A	0.71	N	TRIOBP		Neuronal Function and Development (31815665, 33121024)		Neuronal function			-0.570691
69	rs1530586	T	0.8	K	IDUA		Neuronal Function and Development (21397026)		-	yes	0.339731	0.568417
69	rs1530586	T	0.8	K	TACC3				-
73	rs10062749	T	0.27	N	NR3C1		Joint Degeneration (31440248), Immune Response and Inflammation (32963891)	Cartilage degeneration	-			0.6869
74	rs3884606	A	0.52	K	FGF18	1	Skeletal Development, Joint Degeneration (15781473)		-
74	rs3884606	A	0.52	K	SH3PXD2B	1			Bone development	yes	0.862416	1.2848
76	rs56132153	A	0.61	N	PIK3R1		Skeletal Development (23810382), Adipogenesis (24859974,23810378)		Bone development & Immune response
77	rs9396861	A	0.61	N	RNF144B			Bone development	-
78	rs79220007	T	0.93	K	HFE				-
81	rs17288390	T	0.65	K	CLIC5				Neuronal function			2.49075
81	rs17288390	T	0.65	K	RUNX2		Skeletal Development, Joint Degeneration (26206105)		Bone development		1.10158	2.39573
82	rs9475400	T	0.1	K	HCRTR2		Neuronal Function and Development (30652302, 32440126)		-
83	rs12209223	A	0.11	K	MYO6	1			Neuronal function
84	rs116934101	A	0.27	N	CUX1		Skeletal Development (11846476), Neuronal Function and Development (20510857)		Neuronal function AND CNS Development			0.649081
86	rs143083812	T	0.0011	K	SMO				Bone development
87	rs571734653	A	0.0003	N	CHRM2		Neuronal Function and Development (17996044, 20351719, 22727706, 3992249)		-
88	rs7787744	A	0.67	N	NOS3	1	Skeletal Development (9843834, 10352094), Neuronal Function and Development (2594242, 21179208)		-
89	rs111844273	A	0.02	K	TWIST1		Skeletal Development (16251895, 19952666)	Bone development	Bone development
92	rs72760655	A	0.33	K	COL27A1		Skeletal Development (24986830)		Bone development
93	rs1330349	C	0.59	K	COL27A1		Skeletal Development (24986830)		Bone development
96	rs10983775	T	0.54	N	TLR4		Immune Response and Inflammation (25512010, 27022195)		-
98	rs10465114	A	0.22	N	LMX1B				Bone development & CNS development
S1	rs10453201	T	0.22	N	ENHO				-
Abbreviations and headers: SNV, rsid of the single nucleotide variant (SNV) lead variant; EA, effect allele; EAF, effect allele frequency; OA, if the signal is newly (N) or previously reported (K); Gene, highest ranking effector genes from Table S10 with a score ≥3; Phenome-wide analysis - Height associations, 1 indicates a significant association; General PMIDs, PubMed identifier for general inf…
