# Supplementary material for: Deciphering osteoarthritis genetics across 826,690 individuals from 9 populations
Source: Cell. 2021 Sep 2;184(18):4784–4818.e17. doi: 10.1016/j.cell.2021.07.038 (PMC8459317; doi:10.1016/j.cell.2021.07.038)
Supplement: Table S13. Pathway analysis, related to STAR Methods and Effector genes and biological pathways — Results of the three stratified pathway analyses: i) 637 genes with at least one line of evidence of causality ii) 77 high-confidence (at least three lines of evidence) and iii) Weight bearing/non-weight bearing [file mmc13.xlsx]

## Sheet: Table S13
Table S13. Pathway analysis, related to STAR Methods and EFFECTOR GENES AND BIOLOGICAL PATHWAYS. Results of the three stratified pathway analyses: i) 637 genes with at least one line of evidence of causality ii) 77 high-confidence (at least three lines of evidence) and iii) Weight bearing/non-weight bearing.
ConsensusPathDB-human								Gene2Func function of FUMA
Pathway Analysis Set	Enriched GeneSet	p-value	q-value	source	external_id	size	members_input_overlap	Pathway Analysis Set	GeneSet	N_genes	N_overlap	p	adjP	genes	link
637 genes with at least one line of evidence of causality	Interleukin-11 Signaling Pathway	2.7e-06	5.13e-05	Wikipathways	WP2332	44	TGFB1; PIK3R1; IL11; RUNX2; MAP2K1; JAK2; ICAM1; TYK2; RAF1; RELA	Weight-bearing	GO_RESPONSE_TO_ENDOGENOUS_STIMULUS	1634	29	1.03175e-11	7.58336e-08	TCIRG1:SOCS2:NCOR2:IGF1R:MIR140:PRKAR1A:TMPRSS6:PRKCD:FGFRL1:FGFR3:NFKB1:HHIP:SMAD1:PIK3R1:CDK7:HFE:AGER:LEMD2:RUNX2:BMP5:HDAC9:RARRES2:AOC1:NOS3:PTCH1:TNC:PAPPA:TLR4:STXBP1	http://www.gsea-msigdb.org/gsea/msigdb/cards/GO_RESPONSE_TO_ENDOGENOUS_STIMULUS
637 genes with at least one line of evidence of causality	Leptin signaling pathway	1.55e-05	0.000154095	Wikipathways	WP2034	76	MAPK14; NOS3; ACACB; SOCS2; GSK3A; LEP; MAP2K1; JAK2; PIK3R1; NFKB1; RELA; RAF1	Weight-bearing	GO_CELLULAR_RESPONSE_TO_ENDOGENOUS_STIMULUS	1373	25	2.00708e-10	7.37602e-07	TCIRG1:SOCS2:NCOR2:IGF1R:MIR140:PRKAR1A:TMPRSS6:PRKCD:FGFRL1:FGFR3:NFKB1:HHIP:SMAD1:PIK3R1:CDK7:HFE:AGER:LEMD2:RUNX2:BMP5:HDAC9:RARRES2:AOC1:TNC:TLR4	http://www.gsea-msigdb.org/gsea/msigdb/cards/GO_CELLULAR_RESPONSE_TO_ENDOGENOUS_STIMULUS
637 genes with at least one line of evidence of causality	Insulin Signaling	0.000208954	0.000992529	Wikipathways	WP481	160	STXBP1; IGF1R; EHD1; PPP1R3A; GSK3A; PFKM; MYO1C; PRKCD; MAPK14; MAP2K1; MAP2K6; PIK3R1; CRK; RHEB; RAF1; XBP1	Weight-bearing	GO_SKELETAL_SYSTEM_DEVELOPMENT	517	16	3.06427e-10	7.50747e-07	TBX15:PTHLH:TMEM119:FAM101A:GSC:TBX4:POC1A:FGFRL1:FGFR3:HHIP:SMAD1:COL11A2:RUNX2:BMP5:TWIST1:COL27A1	http://www.gsea-msigdb.org/gsea/msigdb/cards/GO_SKELETAL_SYSTEM_DEVELOPMENT
637 genes with at least one line of evidence of causality	Energy Metabolism	0.000240028	0.00108584	Wikipathways	WP1541	47	PRKAG1; PRKAG2; MAPK14; PPARG; PPARD; PPP3CA; UCP2; NRF1	Weight-bearing	GO_NEUROGENESIS	1594	26	8.62766e-10	1.58533e-06	CDH23:B3GNT1:CLCF1:SOCS2:DICER1:TRIOBP:TWF2:SEMA3G:SPON2:PPP3CA:HHIP:PIK3R1:AGER:LEMD2:RUNX2:BMP5:HDAC9:TWIST1:ASAP1:PTCH1:TNC:TLR4:PBX3:LMX1B:FAM129B:STXBP1	http://www.gsea-msigdb.org/gsea/msigdb/cards/GO_NEUROGENESIS
637 genes with at least one line of evidence of causality	Adipogenesis	0.000864357	0.00315823	Wikipathways	WP236	131	TGFB1; NR3C1; RBL2; TWIST1; WNT10B; SMAD3; LEP; PPARG; PPARD; WNT1; CNTFR; NCOR2; ADIPOQ	Weight-bearing	GO_NEGATIVE_REGULATION_OF_MULTICELLULAR_ORGANISMAL_PROCESS	1265	23	1.20258e-09	1.76779e-06	ACTN3:PTHLH:SOCS2:CORO1C:FAM101A:DICER1:MAP2K6:TMPRSS6:SEMA3G:PRKCD:PPP3CA:NFKB1:PIK3R1:HFE:AGER:BMP5:HDAC9:TWIST1:NOS3:ASAP1:PTCH1:TLR4:FAM129B	http://www.gsea-msigdb.org/gsea/msigdb/cards/GO_NEGATIVE_REGULATION_OF_MULTICELLULAR_ORGANISMAL_PROCESS
637 genes with at least one line of evidence of causality	AGE-RAGE pathway	2.07e-05	0.000160193	Wikipathways	WP2324	66	NOS3; DIAPH1; PRKCD; AGER; MAPK14; MAP2K1; JAK2; NFKB1; RELA; SMAD3; RAF1	Weight-bearing	GO_HOMEOSTATIC_PROCESS	1906	28	1.80377e-09	2.20961e-06	NCF2:CDH23:ACTN3:TCIRG1:SART3:ACACB:VPS33A:IGF1R:PRKAR1A:MAP2K6:KCNJ2:TMPRSS6:PLA2G6:BAP1:GNL3:PPP3CA:SLC39A8:BDH2:SMAD1:PIK3R1:SLC30A5:HFE:AGER:HDAC9:NOS3:SLC4A2:PTCH1:TLR4	http://www.gsea-msigdb.org/gsea/msigdb/cards/GO_HOMEOSTATIC_PROCESS
637 genes with at least one line of evidence of causality	DNA Damage Response (only ATM dependent)	0.00198954	0.00510827	Wikipathways	WP710	110	WNT3A; TGFB1; RBL2; WNT10B; SMAD3; LDLR; FOSL1; PIK3R1; NFKB1; BCL6; WNT1	Weight-bearing	GO_CELLULAR_RESPONSE_TO_OXYGEN_CONTAINING_COMPOUND	1118	21	3.89018e-09	4.08469e-06	TCIRG1:SOCS2:IGF1R:MIR140:PRKAR1A:MAP2K6:PLA2G6:TWF2:PRKCD:SPON2:PPP3CA:NFKB1:PIK3R1:AGER:HDAC9:RARRES2:AOC1:NOS3:PTCH1:TNC:TLR4	http://www.gsea-msigdb.org/gsea/msigdb/cards/GO_CELLULAR_RESPONSE_TO_OXYGEN_CONTAINING_COMPOUND
637 genes with at least one line of evidence of causality	VEGFA-VEGFR2 Signaling Pathway	2.71e-08	9.63e-07	Wikipathways	WP3888	236	NCF2; ITCH; NFATC1; HDAC9; RCAN2; MAPK14; MAP2K1; ERG; MAP2K6; CRK; RAF1; HDAC7; FHL2; ICAM1; NFKB1; RELA; YWHAE; NOS3; PIK3R1; ACACB; PRKCD; CFL1; OCLN; MYO6; PAK1; PPP3CA; PTPRJ; PRKD2	Weight-bearing	GO_RESPONSE_TO_OXYGEN_CONTAINING_COMPOUND	1603	25	4.70533e-09	4.27397e-06	GDAP2:TCIRG1:SOCS2:IGF1R:MIR140:FUK:PRKAR1A:MAP2K6:CSF2RB:PLA2G6:TWF2:PRKCD:SPON2:PPP3CA:NFKB1:PIK3R1:AGER:HDAC9:RARRES2:AOC1:NOS3:PTCH1:TNC:TLR4:STXBP1	http://www.gsea-msigdb.org/gsea/msigdb/cards/GO_RESPONSE_TO_OXYGEN_CONTAINING_COMPOUND
637 genes with at least one line of evidence of causality	Angiogenesis overview	0.00604685	0.0122224	Wikipathways	WP1993	61	NOS3; MAPK14; MAP2K1; MAP2K6; CRK; RAF1; PAK1	Weight-bearing	GO_NEGATIVE_REGULATION_OF_SIGNALING	1369	23	5.34087e-09	4.27397e-06	ACTN3:SOCS2:NCOR2:GSC:IGF1R:WWP2:TMPRSS6:PLA2G6:PRKCD:ZFYVE28:PPP3CA:HHIP:HIST1H2BJ:AGER:LEMD2:RUNX2:BMP5:TWIST1:NOS3:PTCH1:TLR4:FAM129B:STXBP1	http://www.gsea-msigdb.org/gsea/msigdb/cards/GO_NEGATIVE_REGULATION_OF_SIGNALING
637 genes with at least one line of evidence of causality	Kit receptor signaling pathway	0.00502692	0.0108536	Wikipathways	WP304	59	TBX2; MAPK14; MAP2K1; JAK2; PIK3R1; CRK; RAF1	Weight-bearing	GO_ENZYME_LINKED_RECEPTOR_PROTEIN_SIGNALING_PATHWAY	1034	20	5.81492e-09	4.27397e-06	NCF2:TCIRG1:SOCS2:HIP1R:IGF1R:MIR140:TMPRSS6:PRKCD:FGFRL1:FGFR3:ZFYVE28:HHIP:SMAD1:PIK3R1:HFE:LEMD2:RUNX2:BMP5:RARRES2:FAM129B	http://www.gsea-msigdb.org/gsea/msigdb/cards/GO_ENZYME_LINKED_RECEPTOR_PROTEIN_SIGNALING_PATHWAY
637 genes with at least one line of evidence of causality	RANKL-RANK (Receptor activator of NFKB (ligand)) Signaling Pathway	5.58e-09	5.3e-07	Wikipathways	WP2018	55	NFATC1; TNFSF11; SPI1; ICAM1; ACP5; FHL2; MAPK14; MAP2K1; CTSK; MAP2K6; PIK3R1; RELB; NFKB1; RELA	Weight-bearing	GO_REGULATION_OF_CELL_POPULATION_PROLIFERATION	1684	25	1.24973e-08	8.35046e-06	LAMC1:LAMC2:CLCF1:TCIRG1:PTHLH:TMEM119:DICER1:IGF1R:MIR140:PRKAR1A:BAP1:GNL3:FGFRL1:FGFR3:SMAD1:AGER:HLA-DPB1:RUNX2:BMP5:TWIST1:NOS3:PTCH1:TNC:TLR4:FAM129B	http://www.gsea-msigdb.org/gsea/msigdb/cards/GO_REGULATION_OF_CELL_POPULATION_PROLIFERATION
637 genes with at least one line of evidence of causality	Endochondral Ossification	2.87e-07	6.81e-06	Wikipathways	WP474	63	TGFB1; IGF1R; PTH; PTHLH; RUNX2; MGP; NKX3-2; FGF18; SERPINH1; PTCH1; COL2A1; FGFR3; SOX5	Weight-bearing	GO_CELLULAR_RESPONSE_TO_PEPTIDE	377	12	4.15323e-08	2.52588e-05	TCIRG1:SOCS2:IGF1R:MIR140:PRKAR1A:PRKCD:NFKB1:PIK3R1:AGER:HDAC9:RARRES2:TLR4	http://www.gsea-msigdb.org/gsea/msigdb/cards/GO_CELLULAR_RESPONSE_TO_PEPTIDE
637 genes with at least one line of evidence of causality	MicroRNAs in cardiomyocyte hypertrophy	1.62e-05	0.000154095	Wikipathways	WP1544	102	WNT3A; TGFB1; IGF1R; HDAC7; HDAC9; MIR140; NFKB1; MAPK14; MAP2K1; MAP2K6; PIK3R1; CDK7; PPP3CA; RAF1	Weight-bearing	GO_SKELETAL_SYSTEM_MORPHOGENESIS	238	10	4.46754e-08	2.52588e-05	TBX15:FAM101A:GSC:TBX4:POC1A:FGFR3:HHIP:RUNX2:TWIST1:COL27A1	http://www.gsea-msigdb.org/gsea/msigdb/cards/GO_SKELETAL_SYSTEM_MORPHOGENESIS
637 genes with at least one line of evidence of causality	Cardiac Hypertrophic Response	1.89e-05	0.000160193	Wikipathways	WP2795	54	TGFB1; PPP3CA; HDAC7; HDAC9; MAPK14; MAP2K1; MAP2K6; CDK7; NFKB1; RAF1	Weight-bearing	GO_POSITIVE_REGULATION_OF_GENE_EXPRESSION	1955	26	5.58575e-08	2.93252e-05	PRDM4:NCOR2:WWP2:MIR140:ERG:TMPRSS6:GALR3:ABHD14B:GNL3:PPP3CA:NFKB1:SMAD1:PIK3R1:CDK7:HFE:SUPT3H:RUNX2:BMP5:TWIST1:NOS3:PTCH1:TNC:TLR4:PBX3:LMX1B:FAM129B	http://www.gsea-msigdb.org/gsea/msigdb/cards/GO_POSITIVE_REGULATION_OF_GENE_EXPRESSION
637 genes with at least one line of evidence of causality	Hypothesized Pathways in Pathogenesis of Cardiovascular Disease	0.000206452	0.000992529	Wikipathways	WP3668	25	RUNX2; LTBP1; ENG; FBN2; SMAD3; MAPK14	Weight-bearing	GO_POSITIVE_REGULATION_OF_BIOSYNTHETIC_PROCESS	1966	26	6.24066e-08	3.05792e-05	PRDM4:WWP2:MAP2K6:ERG:TMPRSS6:GALR3:PLA2G6:ABHD14B:GNL3:PRKCD:PPP3CA:NFKB1:SMAD1:PIK3R1:CDK7:AGER:SUPT3H:RUNX2:BMP5:TWIST1:NOS3:PTCH1:TLR4:PBX3:LMX1B:FAM129B	http://www.gsea-msigdb.org/gsea/msigdb/cards/GO_POSITIVE_REGULATION_OF_BIOSYNTHETIC_PROCESS
637 genes with at least one line of evidence of causality	Calcium Regulation in the Cardiac Cell	0.00749646	0.013964	Wikipathways	WP536	149	ADCY6; CACNB3; PRKCD; CACNA1D; CHRM2; ADCY9; PRKAR1A; ARRB1; ITPR3; ATP2B2; GNG8; YWHAE	Weight-bearing	GO_REGULATION_OF_CELL_DIFFERENTIATION	1844	25	7.26888e-08	3.33914e-05	CLCF1:PTHLH:SOCS2:TMEM119:CORO1C:FAM101A:DICER1:MIR140:TRIOBP:TWF2:SEMA3G:PPP3CA:NFKB1:SMAD1:PIK3R1:AGER:RUNX2:BMP5:HDAC9:TWIST1:RARRES2:ASAP1:PTCH1:TLR4:FAM129B	http://www.gsea-msigdb.org/gsea/msigdb/cards/GO_REGULATION_OF_CELL_DIFFERENTIATION
637 genes with at least one line of evidence of causality	TGF-beta Receptor Signaling	2.23e-05	0.000160193	Wikipathways	WP560	55	TGFB1; LTBP1; ENG; WNT1; NOG; SMAD1; SMAD3; RUNX2; NFKB1; CREBBP	Weight-bearing	GO_NEURON_DIFFERENTIATION	1343	21	8.95609e-08	3.87219e-05	CDH23:B3GNT1:SOCS2:DICER1:TRIOBP:TWF2:SEMA3G:SPON2:PPP3CA:PIK3R1:AGER:RUNX2:BMP5:HDAC9:ASAP1:PTCH1:TNC:PBX3:LMX1B:FAM129B:STXBP1	http://www.gsea-msigdb.org/gsea/msigdb/cards/GO_NEURON_DIFFERENTIATION
637 genes with at least one line of evidence of causality	Wnt Signaling Pathway and Pluripotency	0.00337629	0.00782311	Wikipathways	WP399	101	WNT3A; WNT10B; LDLR; PRKCD; PPARD; CSNK1E; FOSL1; PAFAH1B1; WNT1; CREBBP	Weight-bearing	GO_NEGATIVE_REGULATION_OF_RESPONSE_TO_STIMULUS	1629	23	1.27417e-07	5.20286e-05	ACTN3:SOCS2:NCOR2:GSC:IGF1R:WWP2:TMPRSS6:SEMA3G:PRKCD:ZFYVE28:NFKB1:HHIP:HFE:HIST1H2BJ:AGER:LEMD2:RUNX2:BMP5:TWIST1:NOS3:PTCH1:TLR4:FAM129B	http://www.gsea-msigdb.org/gsea/msigdb/cards/GO_NEGATIVE_REGULATION_OF_RESPONSE_TO_STIMULUS
637 genes with at least one line of evidence of causality	Differentiation Pathway	0.000279118	0.00115612	Wikipathways	WP2848	48	WNT3A; TGFB1; TNFSF11; TPO; IL11; WNT1; NOG; GDF5	Weight-bearing	GO_CARTILAGE_DEVELOPMENT	207	9	1.61383e-07	5.7525e-05	PTHLH:FAM101A:POC1A:FGFR3:SMAD1:COL11A2:RUNX2:BMP5:COL27A1	http://www.gsea-msigdb.org/gsea/msigdb/cards/GO_CARTILAGE_DEVELOPMENT
637 genes with at least one line of evidence of causality	TGF-beta Signaling Pathway	0.000279903	0.00115612	Wikipathways	WP366	132	TGFB1; PIK3R1; ITCH; RUNX2; FOSB; SMAD3; MAPK14; MAP2K1; RBL2; MAP2K6; TNC; RNF111; RAF1; CREBBP	Weight-bearing	GO_ANIMAL_ORGAN_MORPHOGENESIS	1030	18	1.62437e-07	5.7525e-05	TBX15:LRIG3:FAM101A:GSC:TBX4:TRIOBP:POC1A:FGFRL1:FGFR3:HHIP:LEMD2:RUNX2:BMP5:TWIST1:NOS3:PTCH1:COL27A1:TNC	http://www.gsea-msigdb.org/gsea/msigdb/cards/GO_ANIMAL_ORGAN_MORPHOGENESIS
637 genes with at least one line of evidence of causality	ESC Pluripotency Pathways	0.000937913	0.00330006	Wikipathways	WP3931	116	WNT3A; WNT10B; NOG; SMAD1; MAP2K1; FGF18; BMPR2; MAP2K6; FGF7; RAF1; FGFR3; WNT1	Weight-bearing	GO_POSITIVE_REGULATION_OF_DEVELOPMENTAL_PROCESS	1393	21	1.64357e-07	5.7525e-05	ACTN3:CLCF1:SOCS2:TMEM119:CORO1C:ACACB:DICER1:MIR140:TRIOBP:TWF2:NFKB1:SMAD1:AGER:RUNX2:BMP5:HDAC9:TWIST1:RARRES2:NOS3:PTCH1:FAM129B	http://www.gsea-msigdb.org/gsea/msigdb/cards/GO_POSITIVE_REGULATION_OF_DEVELOPMENTAL_PROCESS
637 genes with at least one line of evidence of causality	PI3K-Akt Signaling Pathway	0.0012373	0.00391811	Wikipathways	WP4172	340	FGF7; MAP2K1; RAF1; TGFA; COL2A1; FGF18; JAK2; PIK3R1; NFKB1; RELA; IGF1R; NOS3; DDIT4; RBL2; CHRM2; TNC; LAMC2; LAMC1; FGFR3; EPOR; CREB3L2; TLR4; RHEB; GNG8	Weight-bearing	GO_TRANSMEMBRANE_RECEPTOR_PROTEIN_TYROSINE_KINASE_SIGNALING_PATHWAY	712	15	1.81436e-07	6.0616e-05	NCF2:TCIRG1:SOCS2:HIP1R:IGF1R:PRKCD:FGFRL1:FGFR3:ZFYVE28:HHIP:PIK3R1:RUNX2:BMP5:RARRES2:FAM129B	http://www.gsea-msigdb.org/gsea/msigdb/cards/GO_TRANSMEMBRANE_RECEPTOR_PROTEIN_TYROSINE_KINASE_SIGNALING_PATHWAY
637 genes with at least one line of evidence of causality	Epithelial to mesenchymal transition in colorectal cancer	0.00189119	0.00510827	Wikipathways	WP4239	160	WNT3A; TGFB1; PIK3R1; TWIST1; WNT10B; SMAD3; MAPK14; MAP2K1; MAP2K6; WNT9A; OCLN; RAF1; PAK1; WNT1	Weight-bearing	GO_REGULATION_OF_PHOSPHORUS_METABOLIC_PROCESS	1677	23	2.12977e-07	6.80601e-05	ACTN3:CLCF1:SOCS2:CORO1C:CDK2AP1:IGF1R:PRKAR1A:MAP2K6:PLA2G6:PRKCD:FGFR3:ZFYVE28:CENPE:PIK3R1:CDK7:HFE:AGER:LEMD2:RCAN2:BMP5:TWIST1:RARRES2:TLR4	http://www.gsea-msigdb.org/gsea/msigdb/cards/GO_REGULATION_OF_PHOSPHORUS_METABOLIC_PROCESS
637 genes with at least one line of evidence of causality	Notch Signaling Pathway	0.00144931	0.00417225	Wikipathways	WP61	61	APH1A; MAML2; ITCH; RING1; JAK2; PIK3R1; NFKB1; NCOR2	Weight-bearing	GO_PROTEIN_CONTAINING_COMPLEX_ASSEMBLY	1891	24	4.56041e-07	0.000139663	LAMC1:CNIH2:SART3:ACACB:HIP1R:SERPINA1:DICER1:IGF1R:COG4:KCNJ2:TRIOBP:TWF2:PRKCD:FGFRL1:CENPE:SMAD1:CDK7:OCLN:HFE:HIST1H2BJ:BRD2:BRD2-IT1:ASAP1:TLR4:STXBP1	http://www.gsea-msigdb.org/gsea/msigdb/cards/GO_PROTEIN_CONTAINING_COMPLEX_ASSEMBLY
637 genes with at least one line of evidence of causality	Hair Follicle Development- Induction (Part 1 of 3)	0.000670926	0.00265575	Wikipathways	WP2804	42	TP63; WNT10B; NOG; SMO; FGF7; NFKB1; PTCH1	Weight-bearing	GO_SECRETION	1628	22	5.18878e-07	0.00015255	ALDH3B1:TCIRG1:SOCS2:VPS33A:HIP1R:SERPINA1:MAP2K6:PLA2G6:NISCH:PRKCD:PPP3CA:NFKB1:MANBA:HFE:AGER:HDAC9:TWIST1:RARRES2:AOC1:TLR4:FAM129B:STXBP1	http://www.gsea-msigdb.org/gsea/msigdb/cards/GO_SECRETION
637 genes with at least one line of evidence of causality	Focal Adhesion-PI3K-Akt-mTOR-signaling pathway	0.00135641	0.00402684	Wikipathways	WP3932	302	HIF3A; COL11A1; COL11A2; LAMC2; MAP2K1; COL2A1; RAF1; FGF18; JAK2; PIK3R1; IGF1R; NOS3; DDIT4; CHRM2; TNC; FGF7; LAMC1; FGFR3; EPOR; CREB3L2; RHEB; GNG8	Weight-bearing	GO_POSITIVE_REGULATION_OF_MULTICELLULAR_ORGANISMAL_PROCESS	1771	23	5.514e-07	0.000155876	ACTN3:CLCF1:SOCS2:TMEM119:ACACB:DICER1:IGF1R:MIR140:TWF2:SPON2:PPP3CA:NFKB1:SMAD1:PIK3R1:AGER:HLA-DPB1:RUNX2:BMP5:HDAC9:TWIST1:NOS3:TLR4:FAM129B	http://www.gsea-msigdb.org/gsea/msigdb/cards/GO_POSITIVE_REGULATION_OF_MULTICELLULAR_ORGANISMAL_PROCESS
637 genes with at least one line of evidence of causality	Initiation of transcription and translation elongation at the HIV-1 LTR	1.29e-05	0.000154095	Wikipathways	WP3414	32	NFATC1; HDAC3; HDAC7; HDAC9; NFKB1; PPP3CA; RELA; CREBBP	Weight-bearing	GO_CELL_PROJECTION_ORGANIZATION	1509	21	6.06323e-07	0.000165055	CDH23:B3GNT1:CORO1C:DICER1:IGF1R:HYDIN:TRIOBP:POC1A:TWF2:SEMA3G:PRKCD:SPON2:PPP3CA:PIK3R1:AGER:BMP5:ASAP1:PTCH1:TNC:FAM129B:STXBP1	http://www.gsea-msigdb.org/gsea/msigdb/cards/GO_CELL_PROJECTION_ORGANIZATION
637 genes with at least one line of evidence of causality	Type 2 papillary renal cell carcinoma	0.00119208	0.0039051	Wikipathways	WP4241	34	TGFA; EGLN2; CTSK; DIAPH1; TGFB1; CREBBP	Weight-bearing	GO_PROTEIN_PHOSPHORYLATION	1949	24	7.80832e-07	0.000204814	CLCF1:CORO1C:CDK2AP1:IGF1R:PRKAR1A:MAP2K6:ERG:CSF2RB:PLA2G6:PRKCD:FGFR3:ZFYVE28:NFKB1:CENPE:SMAD1:PIK3R1:CDK7:HFE:AGER:LEMD2:BMP5:TWIST1:RARRES2:TLR4	http://www.gsea-msigdb.org/gsea/msigdb/cards/GO_PROTEIN_PHOSPHORYLATION
637 genes with at least one line of evidence of causality	Pancreatic adenocarcinoma pathway	0.00130824	0.00400911	Wikipathways	WP4263	89	TGFA; TGFB1; PRKCD; SMAD3; MAP2K1; PIK3R1; NFKB1; RELA; RAF1; PAK1	Weight-bearing	GO_BIOLOGICAL_ADHESION	1404	20	8.08111e-07	0.000204814	LAMC1:LAMC2:CDH23:ACTN3:CORO1C:TLN2:PRKAR1A:TRIOBP:PRKCD:FGFRL1:SPON2:PPP3CA:PIK3R1:HFE:AGER:HLA-DPB1:BMP5:DST:TNC:STXBP1	http://www.gsea-msigdb.org/gsea/msigdb/cards/GO_BIOLOGICAL_ADHESION
637 genes with at least one line of evidence of causality	Regulation of Actin Cytoskeleton	0.00830393	0.0151706	Wikipathways	WP51	151	DIAPH1; ABI2; CHRM2; PIK3R1; MAP2K1; FGF18; CFL1; FGF7; CRK; RAF1; FGFR3; PAK1	Weight-bearing	GO_RESPONSE_TO_PEPTIDE	503	12	9.03277e-07	0.000216089	TCIRG1:SOCS2:IGF1R:MIR140:PRKAR1A:PRKCD:NFKB1:PIK3R1:AGER:HDAC9:RARRES2:TLR4	http://www.gsea-msigdb.org/gsea/msigdb/cards/GO_RESPONSE_TO_PEPTIDE
637 genes with at least one line of evidence of causality	Androgen Receptor Network in Prostate Cancer	0.0010559	0.0035825	Wikipathways	WP2263	72	RAF1; MAPK14; FKBP5; MAP2K1; ERG; SMARCD3; CRK; SMARCA4; PAK1	Weight-bearing	GO_POSITIVE_REGULATION_OF_LIPID_LOCALIZATION	81	6	9.11397e-07	0.000216089	ACACB:MAP2K6:PLA2G6:PRKCD:NFKB1:PTCH1	http://www.gsea-msigdb.org/gsea/msigdb/cards/GO_POSITIVE_REGULATION_OF_LIPID_LOCALIZATION
637 genes with at least one line of evidence of causality	Prolactin Signaling Pathway	0.00155769	0.00435238	Wikipathways	WP2037	76	SOCS2; MAPK14; MAP2K1; JAK2; PIK3R1; NFKB1; RELA; RAF1; PAK1	Weight-bearing	GO_CHEMICAL_HOMEOSTASIS	1177	18	1.11599e-06	0.000251572	CDH23:TCIRG1:VPS33A:IGF1R:PRKAR1A:KCNJ2:TMPRSS6:PLA2G6:PPP3CA:SLC39A8:BDH2:PIK3R1:SLC30A5:HFE:AGER:HDAC9:SLC4A2:PTCH1	http://www.gsea-msigdb.org/gsea/msigdb/cards/GO_CHEMICAL_HOMEOSTASIS
637 genes with at least one line of evidence of causality	Human Thyroid Stimulating Hormone (TSH) signaling pathway	0.00241836	0.00589088	Wikipathways	WP2032	66	IGF1R; RBL2; MAPK14; MAP2K1; JAK2; MAP2K6; PIK3R1; RAF1	Weight-bearing	GO_POSITIVE_REGULATION_OF_TRANSCRIPTION_BY_RNA_POLYMERASE_II	1178	18	1.12951e-06	0.000251572	PRDM4:WWP2:ERG:TMPRSS6:GALR3:ABHD14B:GNL3:PPP3CA:NFKB1:SMAD1:PIK3R1:CDK7:RUNX2:BMP5:TWIST1:TLR4:PBX3:LMX1B	http://www.gsea-msigdb.org/gsea/msigdb/cards/GO_POSITIVE_REGULATION_OF_TRANSCRIPTION_BY_RNA_POLYMERASE_II
637 genes with at least one line of evidence of causality	Androgen receptor signaling pathway	0.00461665	0.0101996	Wikipathways	WP138	89	RUNX2; DAXX; RAD9A; SMAD3; FHL2; PIK3R1; RELA; NCOR2; CREBBP	Weight-bearing	GO_CHONDROCYTE_DEVELOPMENT	47	5	1.25236e-06	0.00027073	PTHLH:FAM101A:POC1A:RUNX2:COL27A1	http://www.gsea-msigdb.org/gsea/msigdb/cards/GO_CHONDROCYTE_DEVELOPMENT
637 genes with at least one line of evidence of causality	Thermogenesis	0.00545257	0.011511	Wikipathways	WP4321	108	MAPK14; ADCY6; PRKAG1; PRKAG2; ADCY9; CREB3L2; PPARG; SMARCD3; RHEB; SMARCA4	Weight-bearing	GO_RESPONSE_TO_GROWTH_FACTOR	724	14	1.30914e-06	0.000274919	MIR140:TMPRSS6:TWF2:FGFRL1:FGFR3:HHIP:SMAD1:HFE:LEMD2:RUNX2:BMP5:TWIST1:TNC:FAM129B	http://www.gsea-msigdb.org/gsea/msigdb/cards/GO_RESPONSE_TO_GROWTH_FACTOR
637 genes with at least one line of evidence of causality	Protein alkylation leading to liver fibrosis	0.00194045	0.00510827	Wikipathways	WP3980	50	TGFB1; SMAD1; SMAD3; MAPK14; PPARG; RELB; NFKB1	Weight-bearing	GO_POSITIVE_REGULATION_OF_RNA_BIOSYNTHETIC_PROCESS	1592	21	1.42577e-06	0.000286767	PRDM4:WWP2:ERG:TMPRSS6:GALR3:ABHD14B:GNL3:PPP3CA:NFKB1:SMAD1:PIK3R1:CDK7:SUPT3H:RUNX2:BMP5:TWIST1:PTCH1:TLR4:PBX3:LMX1B:FAM129B	http://www.gsea-msigdb.org/gsea/msigdb/cards/GO_POSITIVE_REGULATION_OF_RNA_BIOSYNTHETIC_PROCESS
637 genes with at least one line of evidence of causality	JAK-STAT	2.53e-05	0.000160193	Wikipathways	WP2593	106	IGF1R; NOS3; ISOC1; ACACB; TWIST1; SOCS2; GSK3A; MAPK14; MAP2K1; JAK2; PIK3R1; NFKB1; RAF1; PAK1	Weight-bearing	GO_CONNECTIVE_TISSUE_DEVELOPMENT	269	9	1.44359e-06	0.000286767	PTHLH:FAM101A:POC1A:FGFR3:SMAD1:COL11A2:RUNX2:BMP5:COL27A1	http://www.gsea-msigdb.org/gsea/msigdb/cards/GO_CONNECTIVE_TISSUE_DEVELOPMENT
637 genes with at least one line of evidence of causality	Oncostatin M Signaling Pathway	9.92e-05	0.000554212	Wikipathways	WP2374	65	MAP2K1; PRKCD; MAPK14; LDLR; JAK2; PIK3R1; NFKB1; TYK2; RAF1; RELA	Weight-bearing	GO_CELLULAR_RESPONSE_TO_NITROGEN_COMPOUND	632	13	1.62378e-06	0.000314074	TCIRG1:SOCS2:IGF1R:MIR140:PRKAR1A:PRKCD:NFKB1:PIK3R1:AGER:HDAC9:RARRES2:AOC1:TLR4	http://www.gsea-msigdb.org/gsea/msigdb/cards/GO_CELLULAR_RESPONSE_TO_NITROGEN_COMPOUND
637 genes with at least one line of evidence of causality	T-Cell antigen Receptor (TCR) Signaling Pathway	0.000107553	0.000567643	Wikipathways	WP69	92	TGFB1; ICOS; NFATC1; PRKCD; MAPK14; MAP2K1; PIK3R1; NFKB1; CRK; RELA; RAF1; PAK1	Weight-bearing	GO_CELLULAR_HOMEOSTASIS	967	16	1.69109e-06	0.000318705	NCF2:CDH23:TCIRG1:VPS33A:IGF1R:KCNJ2:TMPRSS6:PLA2G6:PPP3CA:SLC39A8:PIK3R1:SLC30A5:HFE:AGER:NOS3:SLC4A2	http://www.gsea-msigdb.org/gsea/msigdb/cards/GO_CELLULAR_HOMEOSTASIS
637 genes with at least one line of evidence of causality	B Cell Receptor Signaling Pathway	0.000768079	0.0029187	Wikipathways	WP23	98	GSK3A; PRKCD; MAPK14; MAP2K1; MAP2K6; PIK3R1; NFKB1; CRK; RELA; BCL6; RAF1	Weight-bearing	GO_POSITIVE_REGULATION_OF_CELL_DIFFERENTIATION	970	16	1.75983e-06	0.000320825	CLCF1:SOCS2:TMEM119:DICER1:MIR140:TRIOBP:TWF2:NFKB1:SMAD1:AGER:RUNX2:BMP5:TWIST1:RARRES2:PTCH1:FAM129B	http://www.gsea-msigdb.org/gsea/msigdb/cards/GO_POSITIVE_REGULATION_OF_CELL_DIFFERENTIATION
637 genes with at least one line of evidence of causality	Ebola Virus Pathway on Host	0.00250389	0.00594673	Wikipathways	WP4217	130	HLA-DPB1; IGF1R; PIK3R1; VPS33A; HLA-DOA; TLR4; NFKB1; RELB; RELA; FLNC; PAK1; CREBBP	Weight-bearing	GO_RESPONSE_TO_HORMONE	973	16	1.83107e-06	0.000320825	TCIRG1:SOCS2:NCOR2:IGF1R:PRKAR1A:PRKCD:NFKB1:PIK3R1:CDK7:HDAC9:RARRES2:NOS3:PTCH1:TNC:PAPPA:STXBP1	http://www.gsea-msigdb.org/gsea/msigdb/cards/GO_RESPONSE_TO_HORMONE
637 genes with at least one line of evidence of causality	IL-6 signaling pathway	0.00411608	0.00931017	Wikipathways	WP364	43	PRKCD; MAP2K1; JAK2; PIK3R1; TYK2; CREBBP	Weight-bearing	GO_NEURON_DEVELOPMENT	1094	17	1.83329e-06	0.000320825	CDH23:B3GNT1:DICER1:TRIOBP:TWF2:SEMA3G:SPON2:PPP3CA:PIK3R1:AGER:BMP5:ASAP1:PTCH1:TNC:PBX3:FAM129B:STXBP1	http://www.gsea-msigdb.org/gsea/msigdb/cards/GO_NEURON_DEVELOPMENT
637 genes with at least one line of evidence of causality	Thymic Stromal LymphoPoietin (TSLP) Signaling Pathway	0.00642741	0.0127209	Wikipathways	WP2203	47	MAPK14; MAP2K1; JAK2; RELB; NFKB1; RELA	Weight-bearing	GO_LOCOMOTION	1915	23	2.08716e-06	0.000356759	LAMC1:LAMC2:B3GNT1:PC:CORO1C:IGF1R:MIR140:PLA2G6:SEMA3G:NISCH:PRKCD:SPON2:PPP3CA:PIK3R1:AGER:BMP5:DST:HDAC9:TWIST1:RARRES2:NOS3:PTCH1:FAM129B	http://www.gsea-msigdb.org/gsea/msigdb/cards/GO_LOCOMOTION
637 genes with at least one line of evidence of causality	Chemokine signaling pathway	0.00659645	0.012789	Wikipathways	WP3929	165	ADCY6; ADCY9; PRKCD; MAP2K1; NFKB1; JAK2; PIK3R1; ARRB1; CRK; RELA; RAF1; PAK1; GNG8	Weight-bearing	GO_WOUND_HEALING	550	12	2.27723e-06	0.000377411	SERPINA1:PRKAR1A:TMPRSS6:PRKCD:PPP3CA:PIK3R1:AGER:DST:NOS3:TNC:TLR4:STXBP1	http://www.gsea-msigdb.org/gsea/msigdb/cards/GO_WOUND_HEALING
637 genes with at least one line of evidence of causality	Aryl Hydrocarbon Receptor	0.00577797	0.0119328	Wikipathways	WP2586	46	AIP; MAP2K1; NFKB1; RELA; RAF1; NCOR2	Weight-bearing	GO_BONE_DEVELOPMENT	212	8	2.32109e-06	0.000377411	TMEM119:FAM101A:POC1A:FGFR3:SMAD1:RUNX2:TWIST1:COL27A1	http://www.gsea-msigdb.org/gsea/msigdb/cards/GO_BONE_DEVELOPMENT
637 genes with at least one line of evidence of causality	Vitamin D in inflammatory diseases	3.04e-08	9.63e-07	Wikipathways	WP4482	22	NFATC1; NR3C1; VDR; SMAD3; MAPK14; MAP2K6; NFKB1; PPP3CA; RELA	Weight-bearing	GO_DEVELOPMENTAL_GROWTH	654	13	2.36203e-06	0.000377411	ACTN3:SOCS2:ACACB:PRKAR1A:POC1A:TWF2:SEMA3G:FGFR3:PPP3CA:SMAD1:PTCH1:COL27A1:TNC	http://www.gsea-msigdb.org/gsea/msigdb/cards/GO_DEVELOPMENTAL_GROWTH
637 genes with at least one line of evidence of causality	Neural Crest Differentiation	1.45e-05	0.000154095	Wikipathways	WP2064	101	WNT3A; HDAC3; TWIST1; COL11A2; HDAC7; SOX10; WNT1; MIA; SMAD1; HDAC9; NFKB1; COL2A1; FGFR3; SOX5	Weight-bearing	GO_NEGATIVE_REGULATION_OF_MOLECULAR_FUNCTION	1131	17	2.86099e-06	0.00044741	CORO1C:ACACB:SERPINA1:IGF1R:WWP2:PRKAR1A:GALR3:ITIH1:PRKCD:ZFYVE28:PPP3CA:NFKB1:HFE:HDAC9:TWIST1:NOS3:PTCH1	http://www.gsea-msigdb.org/gsea/msigdb/cards/GO_NEGATIVE_REGULATION_OF_MOLECULAR_FUNCTION
637 genes with at least one line of evidence of causality	Corticotropin-releasing hormone signaling pathway	2.36e-05	0.000160193	Wikipathways	WP2355	92	TGFB1; NOS3; FOSB; RAPGEF3; PRKCD; MAPK14; MAP2K1; FOSL1; TLR4; ARRB1; NFKB1; RELA; RAF1	Weight-bearing	GO_APOPTOTIC_PROCESS	1956	23	2.97305e-06	0.000455248	ACTN3:CLCF1:SOCS2:CRADD:HIP1R:DICER1:IGF1R:MIR140:MAP2K6:PLA2G6:NISCH:PRKCD:FGFR3:NFKB1:HHIP:PIK3R1:BMP5:TWIST1:GIMAP8:NOS3:TLR4:FAM129B:STXBP1	http://www.gsea-msigdb.org/gsea/msigdb/cards/GO_APOPTOTIC_PROCESS
637 genes with at least one line of evidence of causality	Brain-Derived Neurotrophic Factor (BDNF) signaling pathway	0.00205593	0.00513983	Wikipathways	WP2380	144	NCF2; PIK3R1; ACACB; PRKCD; GRIN2B; MAP2K1; JAK2; CDK5; CFL1; NFKB1; RELA; RAF1; MAPK14	Weight-bearing	GO_NEGATIVE_REGULATION_OF_DEVELOPMENTAL_PROCESS	1013	16	3.06374e-06	0.000459561	PTHLH:SOCS2:CORO1C:FAM101A:DICER1:SEMA3G:FGFR3:PPP3CA:PIK3R1:BMP5:TWIST1:NOS3:ASAP1:PTCH1:TLR4:FAM129B	http://www.gsea-msigdb.org/gsea/msigdb/cards/GO_NEGATIVE_REGULATION_OF_DEVELOPMENTAL_PROCESS
637 genes with at least one line of evidence of causality	Rett syndrome causing genes	0.00712828	0.0135437	Wikipathways	WP4312	48	SYNGAP1; GRIN2B; CRK; SMARCA4; NCOR2; STXBP1	Weight-bearing	GO_OSSIFICATION	381	10	3.28148e-06	0.000476704	PTHLH:TMEM119:FAM101A:FGFR3:SMAD1:RUNX2:BMP5:TWIST1:PTCH1:TNC	http://www.gsea-msigdb.org/gsea/msigdb/cards/GO_OSSIFICATION
637 genes with at least one line of evidence of causality	Vitamin B12 Metabolism	0.00956139	0.0171383	Wikipathways	WP1533	51	APOE; SCARB1; LDLR; ICAM1; NFKB1; RELA	Weight-bearing	GO_REGULATION_OF_PROTEIN_MODIFICATION_PROCESS	1826	22	3.40639e-06	0.000476704	CLCF1:SART3:CORO1C:CDK2AP1:IGF1R:PRKAR1A:MAP2K6:PLA2G6:GNL3:PRKCD:FGFR3:ZFYVE28:CENPE:CDK7:HFE:AGER:LEMD2:RCAN2:BMP5:TWIST1:RARRES2:TLR4	http://www.gsea-msigdb.org/gsea/msigdb/cards/GO_REGULATION_OF_PROTEIN_MODIFICATION_PROCESS
637 genes with at least one line of evidence of causality	EGF-EGFR Signaling Pathway	5.65e-06	8.95e-05	Wikipathways	WP437	162	USP8; MAPK14; AP2S1; NOS3; EPS8; ITCH; TWIST1; FOSB; RIN1; PRKCD; PIK3R1; STXBP1; MAP2K1; JAK2; CFL1; CRK; RAF1; ASAP1; PAK1	Weight-bearing	GO_REGULATION_OF_LIPID_METABOLIC_PROCESS	383	10	3.43684e-06	0.000476704	SOCS2:ACACB:NCOR2:PLA2G6:PRKCD:FGFR3:NFKB1:PIK3R1:BMP5:TWIST1	http://www.gsea-msigdb.org/gsea/msigdb/cards/GO_REGULATION_OF_LIPID_METABOLIC_PROCESS
637 genes with at least one line of evidence of causality	MAPK Signaling Pathway	7.93e-05	0.000470975	Wikipathways	WP382	246	TGFB1; NFATC1; MAPK14; MAP2K1; MAP2K6; ARRB1; CRK; RAF1; DAXX; CACNB3; CACNA1D; FGF18; NFKB1; RELA; PRKCD; RELB; FGF7; FGFR3; PPP5C; PPP3CA; FLNC; PAK1	Weight-bearing	GO_CELL_ACTIVATION	1408	19	3.43746e-06	0.000476704	CLCF1:ALDH3B1:TCIRG1:SERPINA1:PRKAR1A:PRKCD:PPP3CA:NFKB1:MANBA:PIK3R1:HFE:AGER:HLA-DPB1:RUNX2:HDAC9:AOC1:NOS3:TLR4:STXBP1	http://www.gsea-msigdb.org/gsea/msigdb/cards/GO_CELL_ACTIVATION
637 genes with at least one line of evidence of causality	anatomical structure development	6.70955e-26	1.14733e-23	GO biological processes	GO:0048856	5790	HIF3A; WNT3A; CIC; SEMA6A; ADD2; COL11A2; TMEM176B; AGER; GSC; TNNC1; FAM129B; RAPGEF3; LEMD2; ADIPOQ; COL11A1; SLC39A13; TMEM100; DLG5; EHD1; WNT10B; MPST; CSNK1E; TBX2; ARHGAP26; DMPK; MARVELD2; RELB; RELA; MTMR2; IRX3; C2CD3; ICA1L; IGF1R; CTSK; DDIT4; DIAPH1; DYSF; DNAJA3; TPO; CENPE; CDH23; ADCY6; CDO1; CLCF1; CCDC151; SMARCD3; OPA3; RPGRIP1L; ATP2B2; PAFAH1B1; FGFR3; RAF1; SMO; BMP5; TWF2; …	Weight-bearing	GO_CELLULAR_CHEMICAL_HOMEOSTASIS	803	14	4.32792e-06	0.000589079	CDH23:TCIRG1:VPS33A:IGF1R:KCNJ2:TMPRSS6:PLA2G6:PPP3CA:SLC39A8:PIK3R1:SLC30A5:HFE:AGER:SLC4A2	http://www.gsea-msigdb.org/gsea/msigdb/cards/GO_CELLULAR_CHEMICAL_HOMEOSTASIS
637 genes with at least one line of evidence of causality	multicellular organism development	7.66017e-25	6.54944e-23	GO biological processes	GO:0007275	5289	HIF3A; WNT3A; CIC; SEMA6A; ADD2; COL11A2; TMEM176B; AGER; GSC; TNNC1; FAM129B; RAPGEF3; LEMD2; ADIPOQ; COL11A1; TMEM100; DLG5; EHD1; WNT10B; MPST; CSNK1E; TBX2; ARHGAP26; CAPN1; NKX3-2; RELB; RELA; MTMR2; IRX3; C2CD3; CTSK; DDIT4; DYSF; DNAJA3; TPO; CENPE; CDH23; ADCY6; CDO1; CLCF1; CCDC151; SMARCD3; RPGRIP1L; ATP2B2; PAFAH1B1; FGFR3; RAF1; SMO; BMP5; TWF2; SEMA3G; GPR4; SOCS2; GSK3A; NRXN2; RUNX…	Weight-bearing	GO_REPRODUCTION	1433	19	4.42553e-06	0.000591412	PTHLH:TMEM119:PRKAR1A:MAP2K6:PLA2G6:RPL29:POC1A:RNF212:SMAD1:HFE:BRD2:BRD2-IT1:CLIC5:BMP5:NOS3:SLC4A2:PTCH1:TNC:PAPPA:STXBP1	http://www.gsea-msigdb.org/gsea/msigdb/cards/GO_REPRODUCTION
637 genes with at least one line of evidence of causality	regulation of biological quality	7.1058e-21	4.0503e-19	GO biological processes	GO:0065008	3912	KCNE3; WWP2; ADD2; PICK1; TLN2; NISCH; AGER; TNNC1; RAPGEF3; SLC30A5; PLEKHO1; ADIPOQ; GNL3; SLC39A13; SMG6; DLG5; WNT10B; CACNA1D; VPS33A; FAM46C; PLA2G6; DMPK; SLC12A2; MTMR2; IRX3; IGF1R; CTSK; DIAPH1; DYSF; DNAJA3; TPO; MYO1C; CDH23; ADCY6; CDO1; NAPEPLD; ATP2B2; PAFAH1B1; RAF1; SMO; BMP5; TWF2; SEMA3G; GPR4; SCARB1; SOCS2; GSK3A; ADCY9; INPP5K; BMPR2; TLR4; UBC; HCRTR2; PAK1; TNFSF11; VDR; N…	Weight-bearing	GO_RESPONSE_TO_BMP	165	7	4.71071e-06	0.00061828	MIR140:TMPRSS6:SMAD1:HFE:LEMD2:RUNX2:BMP5	http://www.gsea-msigdb.org/gsea/msigdb/cards/GO_RESPONSE_TO_BMP
637 genes with at least one line of evidence of causality	response to endogenous stimulus	1.75329e-20	7.49532e-19	GO biological processes	GO:0009719	1625	AOC1; SLC6A1; CDO1; SULF1; RAPGEF3; LEMD2; ADIPOQ; WNT10B; RNF111; RELA; IGF1R; DDIT4; DIAPH1; ADCY6; MEN1; TMEM100; FGFR3; BMP5; SOCS2; SLC2A8; GSK3A; ADCY9; RUNX2; BMPR2; TLR4; UBC; PAK1; HHIP; FOXP2; VDR; LTBP4; DNM2; PDXP; CRK; ARNTL; DAXX; APOE; PTH; SOX10; HFE; JAK2; PIK3R1; PAPPA; ENHO; ENG; VGF; CDK7; PRKCD; PPARG; PPARD; FGF7; EGLN2; TFAP4; SST; NOG; TCIRG1; INPP5K; CREBBP; EHD1; HDAC9; …	Weight-bearing	GO_REGULATION_OF_CELL_DEVELOPMENT	930	15	4.95143e-06	0.00063333	CLCF1:PTHLH:SOCS2:CORO1C:FAM101A:DICER1:TRIOBP:TWF2:SEMA3G:PPP3CA:AGER:BMP5:HDAC9:ASAP1:FAM129B	http://www.gsea-msigdb.org/gsea/msigdb/cards/GO_REGULATION_OF_CELL_DEVELOPMENT
637 genes with at least one line of evidence of causality	cellular developmental process	2.29869e-19	7.86153e-18	GO biological processes	GO:0048869	4275	WNT3A; FGFRL1; SEMA6A; COL11A1; MEN1; NAPEPLD; GSC; SULF1; RAPGEF3; LEMD2; ADIPOQ; VAX2; TMEM100; DLG5; HDAC7; WNT10B; BDH2; CSNK1E; TBX2; DMPK; MARVELD2; RELB; RELA; MTMR2; IRX3; CTSK; DDIT4; DIAPH1; DYSF; DNAJA3; CDH23; ADCY6; AGER; CLCF1; SMARCD3; OPA3; TMEM176B; ATP2B2; PAFAH1B1; FGFR3; SMO; BMP5; TWF2; SEMA3G; GPR4; SOCS2; GSK3A; ERF; RUNX2; SPON2; INPP5K; BMPR2; TLR4; TCF12; RNF2; PAK1; HHI…	Weight-bearing	GO_REGULATION_OF_CELLULAR_COMPONENT_MOVEMENT	1053	16	4.99771e-06	0.00063333	LAMC2:CNIH2:CORO1C:IGF1R:MIR140:KCNJ2:SEMA3G:NISCH:PPP3CA:PIK3R1:AGER:BMP5:HDAC9:TWIST1:RARRES2:NOS3	http://www.gsea-msigdb.org/gsea/msigdb/cards/GO_REGULATION_OF_CELLULAR_COMPONENT_MOVEMENT
637 genes with at least one line of evidence of causality	regulation of biological process	9.3755e-17	2.67202e-15	GO biological processes	GO:0050789	11539	HIF3A; PRKAG1; GCOM1; PRKAG2; MEN1; CABP4; TYK2; LEMD2; ADIPOQ; TM7SF2; SMG6; DLG5; DMPK; RNF111; KDM2A; VAC14; NISCH; IRX3; C2CD3; IGF1R; DIAPH1; OPN1SW; SMARCD3; OPA3; TCF12; STK38L; HHIP; TNFSF11; TNFSF15; NOVA2; FERD3L; HIP1R; ARNTL; APOE; LILRB1; SOX10; KCNMA1; PAM16; JAK2; GRM4; KCNIP1; DST; SENP1; CUX1; PPARD; CNTFR; FTO; PLXNC1; TFAP4; KCNH2; NOG; PSAP; RING1; GPSM3; PRDM4; PRDM5; MYZAP; …	Weight-bearing	GO_CELLULAR_RESPONSE_TO_PEPTIDE_HORMONE_STIMULUS	315	9	5.22617e-06	0.000651056	TCIRG1:SOCS2:IGF1R:PRKAR1A:PRKCD:NFKB1:PIK3R1:HDAC9:RARRES2	http://www.gsea-msigdb.org/gsea/msigdb/cards/GO_CELLULAR_RESPONSE_TO_PEPTIDE_HORMONE_STIMULUS
637 genes with at least one line of evidence of causality	anatomical structure morphogenesis	1.15738e-16	2.82731e-15	GO biological processes	GO:0009653	2560	HIF3A; FGFRL1; COL11A1; TMEM176B; GSC; TNNC1; RAPGEF3; LEMD2; ADIPOQ; VAX2; DLG5; HDAC7; WNT10B; MICAL2; CAPN1; RELA; MTMR2; IRX3; C2CD3; DIAPH1; DYSF; FAM129B; SMARCD3; OPA3; RPGRIP1L; TMEM100; PAFAH1B1; FGFR3; MAPK14; BMP5; TWF2; SEMA3G; GPR4; GSK3A; MEGF11; RUNX2; BMPR2; RNF2; PAK1; HHIP; FOXP2; TNFSF11; VDR; DOCK5; DNM2; CRK; PITPNA; CAP2; TNNT1; PTN; AP2S1; APOE; SOX10; TULP1; SMO; RAPH1; CO…	Weight-bearing	GO_SKELETAL_MUSCLE_ORGAN_DEVELOPMENT	171	7	5.95743e-06	0.000729785	ACTN3:FGFRL1:PPP3CA:LEMD2:HDAC9:TWIST1:FAM129B	http://www.gsea-msigdb.org/gsea/msigdb/cards/GO_SKELETAL_MUSCLE_ORGAN_DEVELOPMENT
637 genes with at least one line of evidence of causality	cellular response to stimulus	3.09645e-16	6.61867e-15	GO biological processes	GO:0051716	7471	AOC1; WNT3A; FGFRL1; WWP2; HIF3A; PICK1; PRKAG1; RAD9A; PRKAG2; AGER; NISCH; SULF1; RAPGEF3; TYK2; LEMD2; ADIPOQ; VAX2; DLG5; HDAC7; SLC44A2; DNAJB12; WNT10B; CACNA1D; GPR152; PLA2G6; MIA; CSNK1E; ARHGAP26; DMPK; SLC12A2; KDM2A; RELB; RELA; VAC14; FOSB; ATG7; C2CD3; HLA-DPB1; IGF1R; DDIT4; DIAPH1; OPN1SW; DNAJA3; TPO; MYO1C; GSC; ADCY6; CDO1; CLCF1; EDEM3; MADD; TMEM100; PAFAH1B1; FGFR3; RAF1; SM…	Weight-bearing	GO_CELL_MORPHOGENESIS_INVOLVED_IN_DIFFERENTIATION	725	13	7.18092e-06	0.000865242	LAMC1:B3GNT1:CORO1C:VPS33A:TRIOBP:TWF2:SEMA3G:SPON2:PPP3CA:PIK3R1:PTCH1:FAM129B:STXBP1	http://www.gsea-msigdb.org/gsea/msigdb/cards/GO_CELL_MORPHOGENESIS_INVOLVED_IN_DIFFERENTIATION
637 genes with at least one line of evidence of causality	cellular component organization	5.24403e-16	9.96366e-15	GO biological processes	GO:0016043	6398	WNT3A; SLC6A1; NPAS4; ADD2; COL11A2; TLN2; NISCH; SCUBE3; AGER; CEP250; SULF1; RAPGEF3; LEMD2; ADIPOQ; COL11A1; GNL3; SMG6; DLG5; EHD1; RAPH1; PARD6G; WNT10B; COL27A1; PLA2G6; MCU; MICAL2; CSNK1E; ARHGAP26; DMPK; MARVELD2; KDM2A; RELA; MRPS35; MTMR2; C2CD3; IGF1R; CTSK; DDIT4; DIAPH1; DYSF; DNAJA3; MYO1C; CENPE; CDH23; ADCY6; MEN1; CCDC151; SMARCD3; OPA3; CTDP1; PAFAH1B1; RAF1; SMO; BMP5; TWF2; C…	Weight-bearing	GO_POSITIVE_REGULATION_OF_CELL_POPULATION_PROLIFERATION	965	15	7.68936e-06	0.000911561	LAMC1:LAMC2:CLCF1:TCIRG1:PTHLH:TMEM119:IGF1R:FGFR3:AGER:HLA-DPB1:RUNX2:BMP5:TWIST1:TNC:TLR4	http://www.gsea-msigdb.org/gsea/msigdb/cards/GO_POSITIVE_REGULATION_OF_CELL_POPULATION_PROLIFERATION
637 genes with at least one line of evidence of causality	response to chemical	6.88435e-15	1.17722e-13	GO biological processes	GO:0042221	4656	AOC1; HIF3A; SLC6A1; SEMA6A; PICK1; MEN1; TNNC1; RAPGEF3; SLC30A5; TYK2; LEMD2; ADIPOQ; SLC39A13; WNT10B; PLA2G6; MPST; SLC12A2; RELB; RELA; EPHA5; HLA-DPB1; IGF1R; DDIT4; DIAPH1; DYSF; TPO; FAM129B; ADCY6; AGER; CLCF1; EDEM3; TMEM100; PAFAH1B1; FGFR3; RAF1; SMO; BMP5; TWF2; ENHO; SOCS2; SCARB1; SLC2A8; GSK3A; ADCY9; RUNX2; BMPR2; TLR4; UBC; FGFRL1; RNF5; PAK1; GNG8; HHIP; FOXP2; TNFSF11; VDR; TN…	Weight-bearing	GO_RESPONSE_TO_NITROGEN_COMPOUND	968	15	7.97739e-06	0.000930695	TCIRG1:SOCS2:IGF1R:MIR140:FUK:PRKAR1A:PRKCD:PPP3CA:NFKB1:PIK3R1:AGER:HDAC9:RARRES2:AOC1:TLR4	http://www.gsea-msigdb.org/gsea/msigdb/cards/GO_RESPONSE_TO_NITROGEN_COMPOUND
637 genes with at least one line of evidence of causality	cell communication	1.0257e-13	1.5945e-12	GO biological processes	GO:0007154	6554	AOC1; WNT3A; SLC6A1; WWP2; PICK1; PRKAG1; RAD9A; PRKAG2; AGER; NISCH; SULF1; RAPGEF3; TYK2; LEMD2; ADIPOQ; VAX2; DLG5; WNT10B; CACNA1D; PLA2G6; MIA; CSNK1E; ARHGAP26; CAPN1; SLC12A2; RELB; RELA; VAC14; MTMR2; ATG7; C2CD3; HLA-DPB1; IGF1R; DDIT4; OPN1SW; DNAJA3; GSC; ADCY6; MEN1; CLCF1; MADD; TMEM100; PAFAH1B1; FGFR3; RAF1; SMO; BMP5; ENHO; GPR4; SCARB1; SOCS2; GSK3A; ADCY9; RUNX2; INPP5K; BMPR2; …	Weight-bearing	GO_CHONDROCYTE_DIFFERENTIATION	119	6	8.60946e-06	0.000988743	PTHLH:FAM101A:POC1A:FGFR3:RUNX2:COL27A1	http://www.gsea-msigdb.org/gsea/msigdb/cards/GO_CHONDROCYTE_DIFFERENTIATION
637 genes with at least one line of evidence of causality	ossification	2.33986e-13	3.3343e-12	GO biological processes	GO:0001503	373	WNT3A; ACP5; TNFSF11; COL11A1; HDAC7; TGFB1; ERCC2; SMAD1; SMAD3; MAPK14; TMEM119; AHSG; COL2A1; LEP; TP63; PTH; TWIST1; WNT10B; PTHLH; GDF5; FHL2; PAM16; FGF18; ATP6V1B1; CTSK; PTN; MN1; FBN2; MEN1; TNC; TP53INP2; CHRDL2; FGFR3; SMO; BMP5; LRRC17; NOG; RUNX2; MGP; BMPR2; SH3PXD2B; PTCH1	Weight-bearing	GO_CELLULAR_COMPONENT_MORPHOGENESIS	1111	16	9.74999e-06	0.0011025	LAMC1:B3GNT1:SART3:CORO1C:VPS33A:DICER1:PRKAR1A:TRIOBP:TWF2:SEMA3G:SPON2:PPP3CA:PIK3R1:PTCH1:FAM129B:STXBP1	http://www.gsea-msigdb.org/gsea/msigdb/cards/GO_CELLULAR_COMPONENT_MORPHOGENESIS
637 genes with at least one line of evidence of causality	signal transduction	5.06574e-13	6.6634e-12	GO biological processes	GO:0007165	6053	WNT3A; FGFRL1; WWP2; PICK1; PRKAG1; RAD9A; PRKAG2; AGER; NISCH; SULF1; RAPGEF3; TYK2; LEMD2; ADIPOQ; VAX2; DLG5; WNT10B; CACNA1D; PLA2G6; MIA; CSNK1E; ARHGAP26; CAPN1; SLC12A2; RELB; RELA; VAC14; MTMR2; C2CD3; HLA-DPB1; IGF1R; DDIT4; OPN1SW; DNAJA3; GSC; ADCY6; MEN1; CLCF1; MADD; TMEM100; PAFAH1B1; FGFR3; RAF1; SMO; BMP5; ENHO; GPR4; SCARB1; SOCS2; GSK3A; ADCY9; RUNX2; INPP5K; BMPR2; TLR4; UBC; H…	Weight-bearing	GO_EMBRYO_DEVELOPMENT	986	15	9.91661e-06	0.00110435	TBX15:LRIG3:GSC:TBX4:PRKAR1A:TRIOBP:SMAD1:RUNX2:BMP5:TWIST1:RARRES2:NOS3:PTCH1:LMX1B:FAM129B	http://www.gsea-msigdb.org/gsea/msigdb/cards/GO_EMBRYO_DEVELOPMENT
637 genes with at least one line of evidence of causality	cell death	1.44386e-12	1.76358e-11	GO biological processes	GO:0008219	2202	HIF3A; WNT3A; RAD9A; GDF5; ADIPOQ; DLG5; WNT10B; PLA2G6; DMPK; RELA; NISCH; IGF1R; DDIT4; DNAJA3; CLCF1; FGFR3; SMO; BMP5; MTCH2; SOCS2; GSK3A; BMPR2; TLR4; UBC; PAK1; HHIP; VDR; TNFAIP8L3; TNFSF15; TRIM32; DNM2; CRADD; HIP1R; PTN; MADD; APOE; LILRB1; PTH; SOX10; RAF1; USP47; KCNMA1; PAM16; JAK2; PIK3R1; FAM129B; GRM4; TRPM7; NKX3-2; ENG; SENP1; PPARG; PPARD; GIMAP8; CNTFR; EGLN2; TFAP4; HCAR2; S…	Weight-bearing	GO_REGULATION_OF_TRANSPORT	1827	21	1.19153e-05	0.00130713	CNIH2:HIP1R:WWP2:MAP2K6:KCNJ2:PLA2G6:BAP1:PRKCD:PPP3CA:NFKB1:PIK3R1:SLC30A5:HFE:AGER:CLIC5:HDAC9:TWIST1:NOS3:PTCH1:TLR4:STXBP1	http://www.gsea-msigdb.org/gsea/msigdb/cards/GO_REGULATION_OF_TRANSPORT
637 genes with at least one line of evidence of causality	cell-cell signaling	1.00305e-11	1.14348e-10	GO biological processes	GO:0007267	1594	SLC6A1; NISCH; AGER; GSC; SULF1; RAPGEF3; ADIPOQ; WNT10B; CACNA1D; PLA2G6; CSNK1E; DMPK; RELA; MTMR2; PAFAH1B1; FGFR3; SMO; GSK3A; SYT5; GALR3; UBC; HCRTR2; ENHO; NFATC1; TNFSF11; NRXN2; ARNTL; PTN; AP2S1; APOE; PTH; SOX10; INSL4; USP47; JAK2; FAM129B; GRM4; VGF; HCAR2; PPARD; FGF7; ITPR3; SST; NOG; SNAP47; SHISA7; SYN2; WNT3A; VAX2; EPHA5; SMAD3; MAPK14; ARRB1; HFE; TP63; HIC1; GRIK5; CACNB3; S1…	Weight-bearing	GO_REGULATION_OF_CELL_DEATH	1697	20	1.37391e-05	0.00146352	ACTN3:CLCF1:SOCS2:CRADD:HIP1R:IGF1R:MIR140:MAP2K6:PLA2G6:PRKCD:NFKB1:HHIP:PIK3R1:BMP5:TWIST1:GIMAP8:NOS3:TLR4:FAM129B:STXBP1	http://www.gsea-msigdb.org/gsea/msigdb/cards/GO_REGULATION_OF_CELL_DEATH
637 genes with at least one line of evidence of causality	regulation of molecular function	1.93719e-11	2.07037e-10	GO biological processes	GO:0065009	3198	KCNE3; WWP2; ADD2; PRKAG1; PRKAG2; AGER; TNNC1; RAPGEF3; ADIPOQ; SMG6; WNT10B; CACNA1D; PLA2G6; MIA; CSNK1E; ARHGAP26; CAPN1; RELA; IGF1R; DYSF; DNAJA3; CENPE; MEN1; CLCF1; SMARCD3; PAFAH1B1; FGFR3; RAF1; SMO; BMP5; SOCS2; SCARB1; INPP5K; GSK3A; GALR3; TLR4; UBC; ABCE1; RNF2; PAK1; TNFSF11; VDR; TNFAIP8L3; TNFSF15; TRIM32; SPRY4; DNM2; CRK; CRADD; HIP1R; TGFA; DAXX; MADD; APOE; PTH; INSL4; USP47;…	Weight-bearing	GO_RESPONSE_TO_WOUNDING	667	12	1.5861e-05	0.00166541	SERPINA1:PRKAR1A:TMPRSS6:PRKCD:PPP3CA:PIK3R1:AGER:DST:NOS3:TNC:TLR4:STXBP1	http://www.gsea-msigdb.org/gsea/msigdb/cards/GO_RESPONSE_TO_WOUNDING
637 genes with at least one line of evidence of causality	actin filament-based process	4.51757e-10	4.54414e-09	GO biological processes	GO:0030029	728	OBSCN; TGFB1; ADD2; KCNE3; TRIM32; EPHA5; RAPGEF3; MYO1C; SMAD3; CORO1C; TNNC1; EPS8; ARRB1; PDXP; CRK; MYO6; SPTBN2; HIP1R; TNNT1; SPTBN4; S1PR2; CACNA1D; CAP2; MICAL2; JAK2; ARHGAP26; ICAM1; PARVA; PACSIN1; NISCH; TNNI3; EPB41L1; DIAPH1; PRKCD; PIK3R1; PRKAR1A; CFL1; FGF7; TRPM7; PAFAH1B1; ACTN3; KCNJ2; TWF2; CNN1; TRIOBP; KCNH2; ABI2; INPP5K; PICK1; MYBPC3; CDK5; SH3PXD2B; BCL6; MYO7A; PAK1	Weight-bearing	GO_REGULATION_OF_ION_TRANSPORT	677	12	1.836e-05	0.00188942	CNIH2:WWP2:MAP2K6:KCNJ2:PLA2G6:PRKCD:SLC30A5:HFE:CLIC5:TWIST1:NOS3:STXBP1	http://www.gsea-msigdb.org/gsea/msigdb/cards/GO_REGULATION_OF_ION_TRANSPORT
637 genes with at least one line of evidence of causality	developmental growth	6.43488e-10	6.11313e-09	GO biological processes	GO:0048589	631	WNT3A; TGFB1; NOG; ERCC1; ERCC2; SMAD1; TBX2; SMAD3; MAPK14; MEGF8; DNM2; DSCAM; SPTBN4; SPTBN2; SEMA6A; APOE; POC1A; SOX10; WNT10B; KMT2D; PSAP; GDF5; RAPH1; COL27A1; DYSF; ACACB; PPARD; TWF2; PRKAR1A; TNC; FGF7; CTDP1; PAFAH1B1; FGFR3; FTO; ACTN3; SMO; PPP1R13L; SEMA3G; SOCS2; CYP19A1; GSK3A; LEP; BMPR2; CDK5; SH3PXD2B; PPP3CA; PTCH1; PAK1; COL12A1	Weight-bearing	GO_RESPONSE_TO_LIPID	915	14	1.87055e-05	0.00188942	GDAP2:SOCS2:NCOR2:CSF2RB:TWF2:SPON2:NFKB1:CDK7:NOS3:PTCH1:TNC:PAPPA:TLR4:STXBP1	http://www.gsea-msigdb.org/gsea/msigdb/cards/GO_RESPONSE_TO_LIPID
637 genes with at least one line of evidence of causality	response to abiotic stimulus	1.55755e-09	1.40179e-08	GO biological processes	GO:0009628	1151	FOXP2; TGFB1; CABP4; COL11A1; HIF3A; DNAJA3; ERCC1; ERCC2; ARRB1; MEN1; AGER; SMAD3; MAPK14; DNM2; PTN; RAD9A; CRADD; ADIPOQ; DAXX; DYSF; TIPIN; CACNB3; RAF1; USP47; TULP1; KCNMA1; GDF5; HSBP1L1; FOSL1; ATG7; ICAM1; SLC12A2; NFKB1; RELA; FOSB; YWHAE; NOS3; DDIT4; PIK3R1; OPN1SW; ENG; EGLN2; VGF; RDH13; BRIP1; PICK1; ASIC3; AQP9; SYNGAP1; PPARG; PPARD; SERPINF1; TNC; RELB; MMP24; UCP2; NPM1; KCNJ2…	Weight-bearing	GO_POSITIVE_REGULATION_OF_TUMOR_NECROSIS_FACTOR_SUPERFAMILY_CYTOKINE_PRODUCTION	81	5	1.87657e-05	0.00188942	SPON2:PIK3R1:AGER:TWIST1:TLR4	http://www.gsea-msigdb.org/gsea/msigdb/cards/GO_POSITIVE_REGULATION_OF_TUMOR_NECROSIS_FACTOR_SUPERFAMILY_CYTOKINE_PRODUCTION
637 genes with at least one line of evidence of causality	anatomical structure formation involved in morphogenesis	3.13696e-09	2.6821e-08	GO biological processes	GO:0048646	1078	OBSCN; TGFB1; SEMA6A; COL11A1; EHD1; HDAC9; ERCC1; ERCC2; SMAD1; TBX2; SMAD3; MAPK14; MAP2K1; PRKD2; TBX4; RAPGEF3; DSCAM; COL2A1; LEMD2; ALDH1A2; XBP1; TNNT1; PTN; TMEM100; HDAC7; TWIST1; WNT10B; SULF1; FHL2; VPS33A; FGF18; FAM129B; MYBPC3; PARVA; MTMR2; IRX3; CDK5; NOS3; DYSF; ENG; CARD10; FBN2; TMPRSS6; HIF3A; PPARG; SERPINF1; PRKAR1A; CFL1; PLEKHO1; PAFAH1B1; TP63; WNT3A; SMO; BMP5; PTCH1; DI…	Weight-bearing	GO_POSITIVE_REGULATION_OF_LOCOMOTION	575	11	2.07291e-05	0.00204569	LAMC2:PC:IGF1R:SEMA3G:PPP3CA:PIK3R1:AGER:HDAC9:TWIST1:RARRES2:NOS3	http://www.gsea-msigdb.org/gsea/msigdb/cards/GO_POSITIVE_REGULATION_OF_LOCOMOTION
637 genes with at least one line of evidence of causality	system process	3.92469e-09	3.19582e-08	GO biological processes	GO:0003008	2136	KCNE3; SLC6A1; COL11A1; COL11A2; NISCH; AGER; TNNC1; ADIPOQ; TMEM100; WNT10B; CACNA1D; PLA2G6; DMPK; MARVELD2; MTMR2; DIAPH1; DYSF; CDH23; AQP9; OPA3; ATP2B2; PAFAH1B1; ADCY6; CNN1; SCARB1; INPP5K; GSK3A; NRXN2; GALR3; BMPR2; TLR4; PAK1; FOXP2; VDR; ADCY9; PITPNA; HIP1R; TNNT1; PTN; APOE; SOX10; TULP1; KCNMA1; JAK2; FAM129B; ASIC3; PPARG; PPARD; ITPR3; FTO; KCNH2; CABP4; PSAP; CTDP1; SHISA7; MYBP…	Weight-bearing	GO_INSULIN_RECEPTOR_SIGNALING_PATHWAY	139	6	2.08744e-05	0.00204569	TCIRG1:SOCS2:IGF1R:PRKCD:PIK3R1:RARRES2	http://www.gsea-msigdb.org/gsea/msigdb/cards/GO_INSULIN_RECEPTOR_SIGNALING_PATHWAY
637 genes with at least one line of evidence of causality	cellular homeostasis	6.32651e-09	4.91743e-08	GO biological processes	GO:0019725	935	TGFB1; VDR; TRIM32; EPHA5; SLC4A2; LETM1; AGER; SMAD3; SLC31A1; NOS3; SLC39A13; ARRB1; NDFIP1; GIPR; HFE; UCP2; XBP1; TCIRG1; APOE; PTH; CACNB3; RAF1; CACNA1D; KCNMA1; PLA2G6; PFKM; POLD3; JAK2; TNNI3; DMPK; SLC12A2; PVALB; PIK3R1; YWHAE; VPS33A; IGF1R; ICAM1; DIAPH1; EGLN2; CDH23; TMPRSS6; MEN1; SLC39A8; SERPINF1; ITPR3; LGALS1; ATP2B2; SLC30A5; DMXL2; KCNJ2; TRPM7; GPR4; SMARCA4; RPA1; GRIK5; H…	Weight-bearing	GO_EMBRYONIC_MORPHOGENESIS	577	11	2.13987e-05	0.00206948	TBX15:LRIG3:GSC:TBX4:PRKAR1A:TRIOBP:SMAD1:RUNX2:BMP5:TWIST1:PTCH1	http://www.gsea-msigdb.org/gsea/msigdb/cards/GO_EMBRYONIC_MORPHOGENESIS
637 genes with at least one line of evidence of causality	macromolecule localization	1.26059e-08	9.37221e-08	GO biological processes	GO:0033036	3041	WWP2; TRIM17; AGER; RAPGEF3; LEMD2; ADIPOQ; GNL3; SMG6; DLG5; CACNA1D; VPS33A; PLA2G6; CSNK1E; C2CD3; DIAPH1; DYSF; AQP9; PAFAH1B1; DNAJA3; TWF2; MTCH2; AKTIP; SCARB1; INPP5K; GSK3A; NRXN2; TLR4; UBC; ABCE1; PAK1; TNFSF11; TNFAIP8L3; PICK1; DNM2; UNC93B1; PITPNA; ARNTL; PTN; AP2S1; APOE; LILRB1; RAF1; TULP1; SMO; PAM16; JAK2; PIK3R1; ATG9B; VPS45; VGF; TMEM129; PPARG; PPARD; TP53INP2; FGF7; ITPR3…	Weight-bearing	GO_CELLULAR_RESPONSE_TO_HORMONE_STIMULUS	689	12	2.18071e-05	0.00208158	TCIRG1:SOCS2:NCOR2:IGF1R:PRKAR1A:PRKCD:NFKB1:PIK3R1:CDK7:HDAC9:RARRES2:TNC	http://www.gsea-msigdb.org/gsea/msigdb/cards/GO_CELLULAR_RESPONSE_TO_HORMONE_STIMULUS
637 genes with at least one line of evidence of causality	movement of cell or subcellular component	2.43292e-08	1.73345e-07	GO biological processes	GO:0006928	2079	KCNE3; ADD2; NISCH; AGER; TNNC1; ADIPOQ; DLG5; CACNA1D; SLC12A2; IGF1R; DDIT4; DIAPH1; DYSF; CENPE; CCDC151; PAFAH1B1; SMO; BMP5; SCARB1; BMPR2; KLC2; PAK1; CLUAP1; TNFSF11; TRIM32; DOCK5; CRK; TNNT1; PTN; APOE; SOX10; JAK2; PIK3R1; FAM129B; ENG; DST; PPARG; PPARD; LAMC2; LAMC1; PLXNC1; KCNH2; SST; NOG; MYBPC3; WNT3A; HDAC7; HDAC9; EPHA5; MYO1C; SMAD3; MAPK14; FGF7; RAF1; HYDIN; GBX1; FGF18; ICAM…	Weight-bearing	GO_POSITIVE_REGULATION_OF_CELLULAR_COMPONENT_ORGANIZATION	1188	16	2.21245e-05	0.0020848	SART3:CORO1C:HIP1R:IGF1R:TRIOBP:PLA2G6:POC1A:TWF2:BAP1:GNL3:PRKCD:PPP3CA:HFE:BMP5:ASAP1:TLR4	http://www.gsea-msigdb.org/gsea/msigdb/cards/GO_POSITIVE_REGULATION_OF_CELLULAR_COMPONENT_ORGANIZATION
637 genes with at least one line of evidence of causality	cellular component biogenesis	3.93794e-08	2.69355e-07	GO biological processes	GO:0044085	3294	SLC6A1; ADD2; TLN2; MEN1; RAPGEF3; ADIPOQ; DLG5; HDAC7; PARD6G; WNT10B; PLA2G6; CSNK1E; MARVELD2; MTMR2; C2CD3; IGF1R; WDR3; DIAPH1; MYO1C; CENPE; COG4; CCDC151; PAFAH1B1; BRD2; TWF2; INPP5K; NRXN2; TLR4; UBC; ABCE1; UQCC1; PAK1; RNF212; CLUAP1; TNFSF11; LRFN4; DNM2; PDXP; B9D2; HIP1R; TGFA; DAXX; AP2S1; APOE; TCTN2; RAF1; DNAJB12; JAK2; PSMG1; PIK3R1; ATG9B; TRPM7; DST; EFEMP2; TP53INP2; LAMC2; …	Weight-bearing	GO_OSTEOBLAST_DIFFERENTIATION	210	7	2.25883e-05	0.00210157	PTHLH:TMEM119:SMAD1:RUNX2:TWIST1:PTCH1:TNC	http://www.gsea-msigdb.org/gsea/msigdb/cards/GO_OSTEOBLAST_DIFFERENTIATION
637 genes with at least one line of evidence of causality	epithelial cell proliferation	5.67536e-08	3.73264e-07	GO biological processes	GO:0050673	377	FOXP2; TGFB1; TNFSF11; VDR; MEN1; SMAD3; SMO; MAP2K1; SULF1; ALDH1A2; XBP1; TGFA; PTN; APOE; TWIST1; WNT10B; GDF5; FGF18; DYSF; TP63; PPARG; PPARD; SERPINF1; FGF7; LAMC1; WNT3A; BMP5; SCARB1; NOG; LEP; BMPR2; PTCH1; PRKD2	Weight-bearing	GO_CELLULAR_RESPONSE_TO_INSULIN_STIMULUS	213	7	2.47363e-05	0.00227265	TCIRG1:SOCS2:IGF1R:PRKCD:PIK3R1:HDAC9:RARRES2	http://www.gsea-msigdb.org/gsea/msigdb/cards/GO_CELLULAR_RESPONSE_TO_INSULIN_STIMULUS
637 genes with at least one line of evidence of causality	cellular localization	6.63413e-08	4.20162e-07	GO biological processes	GO:0051641	2871	PRKAG1; TLN2; AGER; TNNC1; RAPGEF3; LEMD2; ADIPOQ; GNL3; SMG6; PARD6G; CACNA1D; PLA2G6; CSNK1E; MTMR2; C2CD3; DIAPH1; MYO1C; CENPE; COG4; TEX261; PAFAH1B1; DNAJC15; DNAJA3; TWF2; MTCH2; INPP5K; GSK3A; SYT5; UBC; ABCE1; PAK1; CLUAP1; NRXN2; DNM2; UNC93B1; B9D2; ARNTL; PTN; AP2S1; APOE; TCTN2; RAF1; TULP1; SMO; PAM16; JAK2; PIK3R1; GRM4; ATG9B; CLUH; VPS45; DST; TMEM129; PRKCD; ASTN2; AKTIP; TP53IN…	Weight-bearing	GO_TUMOR_NECROSIS_FACTOR_SUPERFAMILY_CYTOKINE_PRODUCTION	145	6	2.65e-05	0.00240463	DICER1:SPON2:PIK3R1:AGER:TWIST1:TLR4	http://www.gsea-msigdb.org/gsea/msigdb/cards/GO_TUMOR_NECROSIS_FACTOR_SUPERFAMILY_CYTOKINE_PRODUCTION
637 genes with at least one line of evidence of causality	aging	2.50272e-07	1.52844e-06	GO biological processes	GO:0007568	308	TGFB1; DNAJA3; ERCC1; ERCC2; AGER; TBX2; MAP2K1; ARNTL; TP63; TWIST1; SLC30A10; ATG7; ICAM1; SLC12A2; RELA; CISD2; ENG; PRKCD; NAPEPLD; SRR; SERPINF1; UCP2; NPM1; MAPK14; WNT1; LEP; GNRH1; BCL6	Weight-bearing	GO_POSITIVE_REGULATION_OF_PROTEIN_MODIFICATION_PROCESS	1212	16	2.81542e-05	0.00249844	CLCF1:SART3:CDK2AP1:IGF1R:PRKAR1A:MAP2K6:PLA2G6:GNL3:PRKCD:FGFR3:CENPE:HFE:AGER:BMP5:RARRES2:TLR4	http://www.gsea-msigdb.org/gsea/msigdb/cards/GO_POSITIVE_REGULATION_OF_PROTEIN_MODIFICATION_PROCESS
637 genes with at least one line of evidence of causality	multicellular organismal homeostasis	5.35703e-07	3.1588e-06	GO biological processes	GO:0048871	476	ACP5; TNFSF11; NOVA2; HDAC3; SMO; NOS3; MAP2K6; HFE; ADIPOQ; ARNTL; TP63; PTH; COL2A1; WNT10B; TULP1; JAK2; TRIM32; IRX3; IGF1R; CTSK; ACACB; CDH23; NAPEPLD; PRKAR1A; TP53INP2; UCP2; FTO; ACTN3; ADCY6; PPP1R13L; BBS1; INPP5K; ADCY9; LEP; TLR4; RHEB	Weight-bearing	GO_POSITIVE_REGULATION_OF_TRANSPORT	950	14	2.82137e-05	0.00249844	HIP1R:MAP2K6:KCNJ2:PLA2G6:BAP1:PRKCD:PPP3CA:PIK3R1:HFE:AGER:TWIST1:PTCH1:TLR4:STXBP1	http://www.gsea-msigdb.org/gsea/msigdb/cards/GO_POSITIVE_REGULATION_OF_TRANSPORT
637 genes with at least one line of evidence of causality	cell adhesion	1.44892e-06	8.00242e-06	GO biological processes	GO:0007155	1389	WNT3A; TGFB1; TNFSF11; SEMA6A; ADD2; ITCH; DNAJA3; LRFN4; AGER; SMAD3; MAPK14; LAMC2; PCDHGB1; PRKD2; DNM2; DSCAM; LPP; HFE; SART1; ADIPOQ; XBP1; PTN; FGFRL1; LILRB4; DLG5; LILRB1; GLDN; TLN2; NDFIP1; ICAM5; JAK2; ICAM1; PLXNC1; RELA; PARVA; STXBP1; MEGF11; HLA-DPB1; ICOS; PIK3R1; DYSF; ENG; DST; CDH23; PRKCD; MEN1; PPARD; PRKAR1A; TNC; CRK; MMP24; LGALS1; LAMC1; ACTN3; ADAM10; BMP5; TRPM7; TRIOB…	Weight-bearing	GO_REGULATION_OF_LIPID_LOCALIZATION	152	6	3.45409e-05	0.00298677	ACACB:MAP2K6:PLA2G6:PRKCD:NFKB1:PTCH1	http://www.gsea-msigdb.org/gsea/msigdb/cards/GO_REGULATION_OF_LIPID_LOCALIZATION
637 genes with at least one line of evidence of causality	establishment of localization	1.4914e-06	8.00242e-06	GO biological processes	GO:0051234	5233	AOC1; KCNE3; SLC6A1; WWP2; ADD2; PICK1; PRKAG1; NISCH; PRKAG2; AGER; TNNC1; RAPGEF3; SLC30A5; ADIPOQ; SLC39A13; SMG6; CACNA1D; VPS33A; PLA2G6; CSNK1E; DMPK; SLC12A2; MTMR2; DIAPH1; DYSF; MYO1C; CENPE; CDH23; VPS45; CDO1; TEX261; ATP2B2; PAFAH1B1; DNAJC15; SMO; MANBA; SOCS2; AKTIP; SCARB1; SLC2A8; GSK3A; NRXN2; INPP5K; TLR4; UBC; KLC2; RNF5; PAK1; CLUAP1; TNFSF11; VDR; TNFAIP8L3; SPON2; RARRES2; S…	Weight-bearing	GO_ION_TRANSPORT	1663	19	3.51382e-05	0.00300309	CDH23:CNIH2:TCIRG1:SLC16A7:ACACB:WWP2:MAP2K6:KCNJ2:PLA2G6:PRKCD:PPP3CA:SLC39A8:SLC30A5:HFE:CLIC5:TWIST1:NOS3:SLC4A2:STXBP1	http://www.gsea-msigdb.org/gsea/msigdb/cards/GO_ION_TRANSPORT
637 genes with at least one line of evidence of causality	response to external stimulus	1.49753e-06	8.00242e-06	GO biological processes	GO:0009605	2479	AOC1; COL11A1; AGER; FKBP5; CABP4; ADIPOQ; PLA2G6; SLC12A2; RELA; EPHA5; DDIT4; DYSF; MAPK14; SCARB1; NRXN2; BMPR2; TLR4; ABCE1; FOXP2; TNFSF11; VDR; PICK1; UNC93B1; CRK; CRADD; PTN; APOE; LILRB1; PTH; RAF1; TULP1; JAK2; PIK3R1; FAM129B; ENG; VGF; ASIC3; PRKCD; PPARG; PPARD; FGF7; HIST1H2BJ; PLXNC1; RNF5; SST; NOG; WNT3A; ACP5; TNC; FOSB; NAPEPLD; SMAD3; SMO; ARRB1; BRIP1; HFE; GBX1; DROSHA; CACN…	Weight-bearing	GO_MUSCLE_TISSUE_DEVELOPMENT	402	9	3.59636e-05	0.0030383	ACTN3:PRKAR1A:PPP3CA:SMAD1:LEMD2:BMP5:HDAC9:TWIST1:FAM129B	http://www.gsea-msigdb.org/gsea/msigdb/cards/GO_MUSCLE_TISSUE_DEVELOPMENT
637 genes with at least one line of evidence of causality	immune system development	1.57382e-06	8.15522e-06	GO biological processes	GO:0002520	928	DPF2; TGFB1; TNFSF11; ADD2; ITCH; HDAC9; ERCC1; ERCC2; TMEM176B; AGER; EIF6; SMAD3; MAPK14; MAP2K1; DROSHA; RAF1; SART1; ADIPOQ; XBP1; LEP; SPI1; NCOA6; LILRB1; WNT10B; VPS33A; NDFIP1; JAK2; PIK3R1; RELB; RPS19; HLA-DOA; ICOS; KMT2D; TPO; LRRC17; SENP1; PPARG; CLCF1; LILRB4; UNG; SART3; LGALS1; PAFAH1B1; WNT3A; DNAJA3; IL11; WNT1; IL34; RUNX2; NKX3-2; TLR4; TCF12; BCL6; PTPRJ; CREBBP	Weight-bearing	GO_IMMUNE_EFFECTOR_PROCESS	1242	16	3.77142e-05	0.00315	CLCF1:UNC93B1:ALDH3B1:TCIRG1:SERPINA1:PLA2G6:PRKCD:SPON2:NFKB1:MANBA:PIK3R1:HFE:AGER:AOC1:TLR4:STXBP1	http://www.gsea-msigdb.org/gsea/msigdb/cards/GO_IMMUNE_EFFECTOR_PROCESS
637 genes with at least one line of evidence of causality	response to stress	2.9202e-06	1.46869e-05	GO biological processes	GO:0006950	3973	AOC1; HIF3A; NCF2; RAD9A; MEN1; TYK2; ADIPOQ; WNT10B; PLA2G6; CSNK1E; SLC12A2; KDM2A; RELB; RELA; HLA-DPB1; IGF1R; DDIT4; DYSF; DNAJA3; TPO; AGER; NAPEPLD; EDEM3; PAFAH1B1; DNAJC15; MAPK14; GPR4; SCARB1; SLC2A8; GSK3A; ACER3; BMPR2; TLR4; UBC; ABCE1; PAK1; TNFSF11; TRIM32; DOCK6; DNM2; UNC93B1; CRK; CDO1; CRADD; ARNTL; DAXX; APOE; LILRB1; RAF1; USP47; ERP27; KCNMA1; SMO; HSBP1L1; DNAJB12; JAK2; P…	Weight-bearing	GO_GROWTH	979	14	3.90822e-05	0.00318243	ACTN3:SOCS2:ACACB:PRKAR1A:POC1A:TWF2:BAP1:SEMA3G:FGFR3:PPP3CA:SMAD1:PTCH1:COL27A1:TNC	http://www.gsea-msigdb.org/gsea/msigdb/cards/GO_GROWTH
637 genes with at least one line of evidence of causality	biosynthetic process	4.44635e-06	2.11885e-05	GO biological processes	GO:0009058	6185	HIF3A; PGM2L1; NPAS4; WWP2; TM7SF2; CKM; GNPDA1; MEN1; GSC; SULF1; CDK2AP1; ADIPOQ; GNL3; NHLRC1; SMG6; WNT10B; BDH2; ITPKC; PLA2G6; PRKAG1; MPST; TBX2; RNF111; KDM2A; RELB; RELA; VAC14; FOSB; IRX3; PRKAG2; FKRP; DNAJA3; TPO; FAM129B; ADCY6; ZNF367; AGER; POLD3; SMARCD3; EDEM3; CTDP1; IP6K3; FGFR3; BRD2; SMO; BMP5; LEMD2; SCARB1; INPP5K; GSK3A; ADCY9; ERF; RUNX2; BMPR2; TLR4; TCF12; MMAA; ABCE1; …	Weight-bearing	GO_NEGATIVE_REGULATION_OF_CELL_DIFFERENTIATION	733	12	3.97426e-05	0.00318243	PTHLH:CORO1C:FAM101A:DICER1:SEMA3G:PPP3CA:PIK3R1:BMP5:TWIST1:ASAP1:PTCH1:TLR4	http://www.gsea-msigdb.org/gsea/msigdb/cards/GO_NEGATIVE_REGULATION_OF_CELL_DIFFERENTIATION
637 genes with at least one line of evidence of causality	multi-multicellular organism process	4.46073e-06	2.11885e-05	GO biological processes	GO:0044706	222	ARNTL; EPOR; VDR; RPL29; TGFB1; INSL4; FOSB; FOSL1; MEN1; PAPPA; LEP; SH3PXD2B; PPARD; CLIC5; BMPR2; PLA2G6; GNRH1; TEAD3; PTHLH; UCP2; HFE	Weight-bearing	GO_BIOMINERAL_TISSUE_DEVELOPMENT	156	6	3.99482e-05	0.00318243	PTHLH:TMEM119:FAM101A:FGFR3:TWIST1:NOS3	http://www.gsea-msigdb.org/gsea/msigdb/cards/GO_BIOMINERAL_TISSUE_DEVELOPMENT
637 genes with at least one line of evidence of causality	taxis	5.2633e-06	2.4325e-05	GO biological processes	GO:0042330	638	WNT3A; TGFB1; TNFSF11; NOG; EPHA5; AGER; SMAD3; MAPK14; MAP2K1; CRK; DSCAM; SPTBN4; SPTBN2; SEMA6A; GBX1; SMO; PLA2G6; FGF18; FOSL1; PIK3R1; SLC12A2; PARVA; RPS19; SPON2; DYSF; FAM129B; PRKCD; FGF7; PLXNC1; ADAM10; SEMA3G; CYP19A1; RARRES2; MEGF8; GPSM3; BMPR2; CDK5; PTPRO; PTCH1; PTPRJ; PRKD2	Weight-bearing	GO_REGULATION_OF_PROTEIN_LOCALIZATION	982	14	4.03928e-05	0.00318243	CNIH2:WWP2:PLA2G6:BAP1:GNL3:PRKCD:PPP3CA:PIK3R1:HFE:AGER:HDAC9:TWIST1:PTCH1:TLR4	http://www.gsea-msigdb.org/gsea/msigdb/cards/GO_REGULATION_OF_PROTEIN_LOCALIZATION
637 genes with at least one line of evidence of causality	organ growth	6.70117e-06	2.99863e-05	GO biological processes	GO:0035265	175	LEP; NOG; POC1A; ACACB; PSAP; CYP19A1; GSK3A; SMAD1; SMO; PAK1; MAPK14; COL27A1; TBX2; PRKAR1A; FGF7; CTDP1; FGFR3; COL12A1	Weight-bearing	GO_REGULATION_OF_NUCLEOBASE_CONTAINING_COMPOUND_METABOLIC_PROCESS	510	10	4.04939e-05	0.00318243	CLCF1:SART3:NCOR2:GNL3:PRKCD:PPP3CA:NFKB1:PIK3R1:TWIST1:FAM129B	http://www.gsea-msigdb.org/gsea/msigdb/cards/GO_REGULATION_OF_NUCLEOBASE_CONTAINING_COMPOUND_METABOLIC_PROCESS
637 genes with at least one line of evidence of causality	cell growth	6.83899e-06	2.99863e-05	GO biological processes	GO:0016049	467	WNT3A; TGFB1; ITCH; TRIM32; CTDP1; ADAM10; MEGF8; DNM2; DSCAM; SMARCA4; SEMA6A; APOE; USP47; RAPH1; ADNP2; LTBP4; KMT2D; PPARG; PPARD; SERTAD3; SMAD3; PAFAH1B1; EGLN2; TWF2; SEMA3G; SOCS2; GSK3A; PAK1; BMPR2; CDK5; BAP1; BCL6; PTPRJ	Weight-bearing	GO_REGULATION_OF_KINASE_ACTIVITY	857	13	4.11335e-05	0.00318243	SOCS2:CORO1C:IGF1R:PRKAR1A:MAP2K6:PRKCD:FGFR3:ZFYVE28:CENPE:PIK3R1:CDK7:AGER:TLR4	http://www.gsea-msigdb.org/gsea/msigdb/cards/GO_REGULATION_OF_KINASE_ACTIVITY
637 genes with at least one line of evidence of causality	cellular metabolic process	8.53881e-06	3.65034e-05	GO biological processes	GO:0044237	10637	HIF3A; PGM2L1; PRKAG1; PRKAG2; MEN1; FKBP5; TYK2; LEMD2; ADIPOQ; SMG6; ITPKC; DMPK; RNF111; KDM2A; VAC14; IRX3; IGF1R; WDR3; OPN1SW; PAPPA; SMARCD3; P4HA3; TCF12; STK38L; TNFSF11; SOX5; TNFSF15; NOVA2; FERD3L; HIP1R; ARNTL; APOE; LILRB1; SOX10; PAM16; JAK2; GRM4; TMEM129; SENP1; CUX1; PPARD; CHST3; FTO; TFAP4; NOG; PSAP; RING1; PRDM4; PRDM5; ACP5; ACP2; RCAN2; SMAD1; SMAD3; SMO; SART3; COL2A1; SP…	Weight-bearing	GO_LEUKOCYTE_MEDIATED_IMMUNITY	857	13	4.11335e-05	0.00318243	CLCF1:ALDH3B1:TCIRG1:SERPINA1:PRKCD:SPON2:NFKB1:MANBA:HFE:AGER:AOC1:TLR4:STXBP1	http://www.gsea-msigdb.org/gsea/msigdb/cards/GO_LEUKOCYTE_MEDIATED_IMMUNITY
637 genes with at least one line of evidence of causality	pattern specification process	1.14832e-05	4.78932e-05	GO biological processes	GO:0007389	436	WNT3A; VAX2; SMAD1; SMAD3; TBX2; MEGF8; ALDH1A2; DNAI1; TP63; MICAL2; RNF111; RPGRIP1L; IRX3; C2CD3; ENG; LMX1B; SYNGAP1; CCDC151; SMARCD3; PBX3; SMO; BMP5; WNT1; NOG; GSC; RING1; BMPR2; NKX3-2; PTCH1; RNF2; HHIP	Weight-bearing	GO_DEFENSE_RESPONSE	1684	19	4.16092e-05	0.00318571	NCF2:UNC93B1:TCIRG1:SERPINA1:MAP2K6:PLA2G6:BAP1:PRKCD:SPON2:NFKB1:SMAD1:HFE:HIST1H2BJ:AGER:HLA-DPB1:HDAC9:RARRES2:TLR4:STXBP1	http://www.gsea-msigdb.org/gsea/msigdb/cards/GO_DEFENSE_RESPONSE
637 genes with at least one line of evidence of causality	nitrogen compound metabolic process	2.01943e-05	8.22198e-05	GO biological processes	GO:0006807	10174	HIF3A; PGM2L1; PRKAG1; PRKAG2; MEN1; FKBP5; TYK2; LEMD2; ADIPOQ; SMG6; DMPK; RNF111; KDM2A; IRX3; C2CD3; IGF1R; WDR3; OPN1SW; PAPPA; SMARCD3; P4HA3; TCF12; STK38L; TNFSF11; SOX5; TNFSF15; NOVA2; FERD3L; HIP1R; ARNTL; APOE; LILRB1; SOX10; PAM16; JAK2; GRM4; TMEM129; SENP1; CUX1; PPARD; CHST3; FTO; TFAP4; NOG; PSAP; RING1; PRDM4; PRDM5; ACP5; RCAN2; NAPEPLD; SMAD3; SMO; SART3; COL2A1; SPI1; NCOA6; …	Weight-bearing	GO_REGULATION_OF_ORGANELLE_ORGANIZATION	1254	16	4.22792e-05	0.00320083	SART3:HIP1R:PRKAR1A:TRIOBP:PLA2G6:POC1A:TWF2:BAP1:GNL3:PRKCD:TACC3:CENPE:PIK3R1:TWIST1:ASAP1:STXBP1	http://www.gsea-msigdb.org/gsea/msigdb/cards/GO_REGULATION_OF_ORGANELLE_ORGANIZATION
637 genes with at least one line of evidence of causality	cell motility	2.97935e-05	0.000115788	GO biological processes	GO:0048870	1623	TGFB1; TNFSF11; NOG; SEMA6A; ADD2; HDAC7; HDAC9; TRIM32; RPS19; MYO1C; AGER; SMAD3; MAPK14; LAMC2; MEGF8; SULF1; EPS8; CRK; TLX3; RAF1; ADIPOQ; XBP1; DNAI1; PTN; APOE; DLG5; SOX10; DOCK5; SMO; FGF18; JAK2; ICAM1; SLC12A2; PARVA; NISCH; PLEKHO1; YWHAE; IGF1R; NOS3; DDIT4; DIAPH1; DYSF; ENG; DST; CARD10; PRKCD; PIK3R1; PPARG; PPARD; SERPINF1; CFL1; GPSM3; FGF7; LAMC1; PAFAH1B1; PLXNC1; ADAM10; BMP5…	Weight-bearing	GO_CELL_SUBSTRATE_JUNCTION_ASSEMBLY	96	5	4.26777e-05	0.00320083	LAMC1:LAMC2:ACTN3:CORO1C:DST	http://www.gsea-msigdb.org/gsea/msigdb/cards/GO_CELL_SUBSTRATE_JUNCTION_ASSEMBLY
637 genes with at least one line of evidence of causality	localization of cell	2.97935e-05	0.000115788	GO biological processes	GO:0051674	1623	TGFB1; TNFSF11; NOG; SEMA6A; ADD2; HDAC7; HDAC9; TRIM32; RPS19; MYO1C; AGER; SMAD3; MAPK14; LAMC2; MEGF8; SULF1; EPS8; CRK; TLX3; RAF1; ADIPOQ; XBP1; DNAI1; PTN; APOE; DLG5; SOX10; DOCK5; SMO; FGF18; JAK2; ICAM1; SLC12A2; PARVA; NISCH; PLEKHO1; YWHAE; IGF1R; NOS3; DDIT4; DIAPH1; DYSF; ENG; DST; CARD10; PRKCD; PIK3R1; PPARG; PPARD; SERPINF1; CFL1; GPSM3; FGF7; LAMC1; PAFAH1B1; PLXNC1; ADAM10; BMP5…	Weight-bearing	GO_CYTOKINE_PRODUCTION	750	12	4.9514e-05	0.00363928	DICER1:BAP1:PRKCD:SPON2:NFKB1:PIK3R1:HFE:AGER:HLA-DPB1:HDAC9:TWIST1:TLR4	http://www.gsea-msigdb.org/gsea/msigdb/cards/GO_CYTOKINE_PRODUCTION
637 genes with at least one line of evidence of causality	secretion by cell	3.19717e-05	0.000119201	GO biological processes	GO:0032940	1493	AOC1; TGFB1; TNFSF11; RARRES2; EPHA5; RAPGEF3; SYT5; AGER; NRXN2; ADAM10; OLFM2; AHSG; ARRB1; GIPR; HMOX2; HFE; ADIPOQ; XBP1; ARNTL; SERPINA1; LILRB1; TWIST1; RAF1; CACNA1D; TCIRG1; PLA2G6; PFKM; DGKI; JAK2; ATG7; CAPN1; FAM129B; GRM4; NFKB1; NISCH; STXBP1; VPS33A; ALDH3B1; LTBP4; DIAPH1; DYSF; ENG; VGF; SLC44A2; CHRM2; PRKCD; HCAR2; PPARD; CPLX1; TMEM30A; FGF7; ITPR3; UCP2; PAFAH1B1; LILRA2; MAP…	Weight-bearing	GO_CELL_JUNCTION_ASSEMBLY	238	7	5.00643e-05	0.00364329	LAMC1:LAMC2:ACTN3:CORO1C:TLN2:OCLN:DST	http://www.gsea-msigdb.org/gsea/msigdb/cards/GO_CELL_JUNCTION_ASSEMBLY
637 genes with at least one line of evidence of causality	stem cell proliferation	3.23555e-05	0.000119201	GO biological processes	GO:0072089	111	WNT3A; TGFB1; LTBP3; SOX10; WNT1; SMO; SART3; SMARCD3; TEAD3; HHIP; PAFAH1B1; WNT10B; SOX5	Weight-bearing	GO_EMBRYONIC_ORGAN_DEVELOPMENT	423	9	5.32535e-05	0.00380013	TBX15:LRIG3:GSC:TRIOBP:RUNX2:BMP5:TWIST1:RARRES2:PTCH1	http://www.gsea-msigdb.org/gsea/msigdb/cards/GO_EMBRYONIC_ORGAN_DEVELOPMENT
637 genes with at least one line of evidence of causality	learning or memory	3.27629e-05	0.000119201	GO biological processes	GO:0007611	253	FOXP2; PTN; SLC6A1; APOE; SYNGAP1; FOSL1; GALR3; CIC; RIN1; AGER; NRXN2; GRIN2B; LDLR; SHISA7; SERPINF1; CDK5; PLA2G6; ITPR3; PAFAH1B1; DGKI; NPAS4	Weight-bearing	GO_RESPONSE_TO_PEPTIDE_HORMONE	425	9	5.52151e-05	0.00390222	TCIRG1:SOCS2:IGF1R:PRKAR1A:PRKCD:NFKB1:PIK3R1:HDAC9:RARRES2	http://www.gsea-msigdb.org/gsea/msigdb/cards/GO_RESPONSE_TO_PEPTIDE_HORMONE
637 genes with at least one line of evidence of causality	organic substance metabolic process	4.49804e-05	0.000160243	GO biological processes	GO:0071704	11025	HIF3A; PGM2L1; PRKAG1; PRKAG2; MEN1; FKBP5; TYK2; LEMD2; ADIPOQ; SMG6; FOSB; ITPKC; DMPK; RNF111; KDM2A; VAC14; NISCH; IRX3; C2CD3; IGF1R; WDR3; OPN1SW; PAPPA; SMARCD3; OPA3; P4HA3; TCF12; STK38L; TNFSF11; SOX5; TNFSF15; NOVA2; FERD3L; HIP1R; ARNTL; APOE; LILRB1; SOX10; PAM16; JAK2; GRM4; TMEM129; SENP1; CUX1; PPARD; CHST3; FTO; TFAP4; NOG; PSAP; RING1; PRDM4; PRDM5; ACP5; RCAN2; SMAD1; SMAD3; SM…	Weight-bearing	GO_CYTOSKELETON_ORGANIZATION	1293	16	6.06738e-05	0.00413244	CORO1C:HIP1R:FAM101A:TLN2:SYNM:HYDIN:PRKAR1A:TRIOBP:POC1A:TWF2:NISCH:PRKCD:TACC3:CENPE:PIK3R1:DST	http://www.gsea-msigdb.org/gsea/msigdb/cards/GO_CYTOSKELETON_ORGANIZATION
637 genes with at least one line of evidence of causality	primary metabolic process	5.01034e-05	0.000174851	GO biological processes	GO:0044238	10663	HIF3A; PGM2L1; PRKAG1; PRKAG2; MEN1; FKBP5; TYK2; LEMD2; ADIPOQ; SMG6; FOSB; DMPK; RNF111; KDM2A; VAC14; NISCH; IRX3; C2CD3; IGF1R; WDR3; OPN1SW; PAPPA; SMARCD3; OPA3; P4HA3; TCF12; STK38L; TNFSF11; SOX5; TNFSF15; NOVA2; FERD3L; HIP1R; ARNTL; APOE; LILRB1; SOX10; PAM16; JAK2; GRM4; TMEM129; SENP1; CUX1; PPARD; CHST3; FTO; TFAP4; NOG; PSAP; RING1; PRDM4; PRDM5; RCAN2; NAPEPLD; SMAD3; SMO; SART3; C…	Weight-bearing	GO_COAGULATION	341	8	7.12464e-05	0.00480423	SERPINA1:PRKAR1A:TMPRSS6:PRKCD:PIK3R1:NOS3:TLR4:STXBP1	http://www.gsea-msigdb.org/gsea/msigdb/cards/GO_COAGULATION
637 genes with at least one line of evidence of causality	catabolic process	0.000103778	0.000354919	GO biological processes	GO:0009056	2550	PGM2L1; WWP2; TRIM17; PRKAG1; GNPDA1; CDO1; ADIPOQ; NHLRC1; SMG6; WNT10B; FBXL13; FAM46C; PLA2G6; MPST; CSNK1E; CAPN1; RNF111; RELA; PYGM; CTSK; DDIT4; DYSF; TPO; CTSF; EDEM3; PAFAH1B1; MANBA; SCARB1; INPP5K; GSK3A; UBC; RNF5; TRIM32; HDC; PDXP; ARNTL; AP2S1; APOE; USP47; DNAJB12; PAM16; ATG9B; CISD2; TMEM129; SENP1; HCAR2; PPARD; TP53INP2; FTO; EGLN2; RNASEH2C; NANOS2; PSAP; HMOX2; TCIRG1; NAPEP…	Weight-bearing	GO_NEGATIVE_REGULATION_OF_PHOSPHORYLATION	441	9	7.32195e-05	0.00489239	ACTN3:CORO1C:IGF1R:PRKAR1A:PRKCD:ZFYVE28:LEMD2:TWIST1:TLR4	http://www.gsea-msigdb.org/gsea/msigdb/cards/GO_NEGATIVE_REGULATION_OF_PHOSPHORYLATION
637 genes with at least one line of evidence of causality	maintenance of location	0.000107753	0.000361289	GO biological processes	GO:0051235	316	TGFB1; EHD1; UVRAG; LETM1; SPTBN4; APOE; DYSF; TLN2; NFKB1; DIAPH1; LTBP1; ACACB; FBN2; PPARG; PPARD; ITPR3; PAFAH1B1; FTO; TWF2; SCARB1; GRIK5; LEP; CDK5	Weight-bearing	GO_POSITIVE_REGULATION_OF_PROTEIN_METABOLIC_PROCESS	1615	18	7.87207e-05	0.00516604	CLCF1:CRADD:SART3:HIP1R:CDK2AP1:IGF1R:PRKAR1A:MAP2K6:PLA2G6:GNL3:PRKCD:FGFR3:CENPE:HFE:AGER:BMP5:RARRES2:TLR4	http://www.gsea-msigdb.org/gsea/msigdb/cards/GO_POSITIVE_REGULATION_OF_PROTEIN_METABOLIC_PROCESS
637 genes with at least one line of evidence of causality	cell activation	0.000157302	0.000517281	GO biological processes	GO:0001775	1435	AOC1; TGFB1; TNFSF11; ITCH; DNAJA3; HDAC9; ERCC1; CAPN1; AGER; SMAD3; ADAM10; UNG; AHSG; ARRB1; DROSHA; HMOX2; HFE; SART1; XBP1; LEP; APOE; DLG5; LILRB4; LILRB1; RAF1; TCIRG1; SMO; SLC44A2; NDFIP1; DGKI; JAK2; ATG7; ICAM1; TMEM30A; NFKB1; ICOS; STXBP1; DGKE; HLA-DPB1; ALDH3B1; NOS3; DIAPH1; DYSF; SERPINA1; PRKCD; PIK3R1; CLCF1; SPI1; PRKAR1A; RELB; ITPR3; LGALS1; WNT3A; MAPK14; MANBA; IL11; WNT1;…	Weight-bearing	GO_NEGATIVE_REGULATION_OF_CATALYTIC_ACTIVITY	793	12	8.40155e-05	0.00545455	CORO1C:ACACB:SERPINA1:IGF1R:PRKAR1A:GALR3:ITIH1:PRKCD:ZFYVE28:NFKB1:HDAC9:NOS3	http://www.gsea-msigdb.org/gsea/msigdb/cards/GO_NEGATIVE_REGULATION_OF_CATALYTIC_ACTIVITY
637 genes with at least one line of evidence of causality	cytokine production	0.000197303	0.00063658	GO biological processes	GO:0001816	723	WNT3A; TGFB1; ITCH; ACP5; TRIM32; AGER; SMAD3; MAPK14; HDAC7; ARRB1; HFE; ADIPOQ; XBP1; DYSF; LILRB1; TWIST1; SULF1; NDFIP1; JAK2; PIK3R1; RELB; RELA; HLA-DPB1; LTBP3; AGPAT1; LTBP1; PRKCD; NFKB1; DICER1; GPSM3; LEP; SPON2; PRKD2; TLR4; NFATC1; BAP1; BCL6; LILRA2; PTPRJ; CREBBP	Weight-bearing	GO_BONE_MINERALIZATION	111	5	8.53122e-05	0.00545455	PTHLH:TMEM119:FAM101A:FGFR3:TWIST1	http://www.gsea-msigdb.org/gsea/msigdb/cards/GO_BONE_MINERALIZATION
637 genes with at least one line of evidence of causality	adaptive thermogenesis	0.000716939	0.00227031	GO biological processes	GO:1990845	151	ACTN3; ARNTL; IGF1R; NOVA2; WNT10B; HDAC3; LEP; JAK2; MAP2K6; TLR4; UCP2; RHEB; ADIPOQ	Weight-bearing	GO_CELL_PART_MORPHOGENESIS	673	11	8.53432e-05	0.00545455	B3GNT1:CORO1C:DICER1:TWF2:SEMA3G:SPON2:PPP3CA:PIK3R1:PTCH1:FAM129B:STXBP1	http://www.gsea-msigdb.org/gsea/msigdb/cards/GO_CELL_PART_MORPHOGENESIS
637 genes with at least one line of evidence of causality	developmental process involved in reproduction	0.000752662	0.00234009	GO biological processes	GO:0003006	672	TGFB1; VDR; TCP11; ERCC1; MEN1; MAPK14; TMEM119; MAP2K1; NOG; ARRB1; BRIP1; TP63; SULF1; FOSL1; ICAM1; CEP57; NOS3; KMT2D; VGF; ICA1L; PPARG; PPARD; SERPINF1; TNC; CNTFR; PAFAH1B1; EPOR; STXBP1; BMP5; CYP19A1; PSAP; LEP; BMPR2; GNRH1; PTCH1; RNF2	Weight-bearing	GO_BONE_MORPHOGENESIS	112	5	8.9015e-05	0.00564017	POC1A:FGFR3:RUNX2:TWIST1:COL27A1	http://www.gsea-msigdb.org/gsea/msigdb/cards/GO_BONE_MORPHOGENESIS
637 genes with at least one line of evidence of causality	tissue remodeling	0.000861853	0.00263173	GO biological processes	GO:0048771	154	TGFB1; ACP5; TNFSF11; CTSK; PTH; AGER; GDF5; LEP; NOS3; BMPR2; CAPN1; VDR; PPP3CA	Weight-bearing	GO_HEART_DEVELOPMENT	564	10	9.32069e-05	0.00585531	ACACB:PRKAR1A:FGFRL1:SMAD1:LEMD2:BMP5:HDAC9:TWIST1:NOS3:PTCH1	http://www.gsea-msigdb.org/gsea/msigdb/cards/GO_HEART_DEVELOPMENT
637 genes with at least one line of evidence of causality	leukocyte activation	0.000922207	0.00276662	GO biological processes	GO:0045321	1284	AOC1; TGFB1; TNFSF11; ITCH; DNAJA3; HDAC9; ERCC1; CAPN1; AGER; SMAD3; ADAM10; UNG; AHSG; DROSHA; HMOX2; HFE; SART1; XBP1; LEP; SPI1; DLG5; LILRB1; TCIRG1; SLC44A2; NDFIP1; ATG7; ICAM1; TMEM30A; NFKB1; ICOS; STXBP1; HLA-DPB1; ALDH3B1; DIAPH1; DYSF; SERPINA1; PRKCD; PIK3R1; LDLR; LILRB4; PRKAR1A; RELB; LGALS1; WNT3A; MAPK14; MANBA; IL11; WNT1; PSAP; CLCF1; PTPRJ; RUNX2; HLA-DOA; TLR4; GNRH1; PPP3CA…	Weight-bearing	GO_REGULATION_OF_IMMUNE_RESPONSE	1072	14	0.000102517	0.0063853	CLCF1:UNC93B1:MAP2K6:PLA2G6:PRKCD:SPON2:PPP3CA:NFKB1:PIK3R1:HFE:AGER:HLA-DPB1:TLR4:STXBP1	http://www.gsea-msigdb.org/gsea/msigdb/cards/GO_REGULATION_OF_IMMUNE_RESPONSE
637 genes with at least one line of evidence of causality	morphogenesis of a branching structure	0.000988774	0.00288078	GO biological processes	GO:0001763	196	TGFB1; VDR; DLG5; TP63; ENG; SOX10; WNT1; NOG; SULF1; SMO; TNC; FGF7; PTCH1; PAK1; HHIP	Weight-bearing	GO_POSITIVE_REGULATION_OF_PHOSPHORUS_METABOLIC_PROCESS	1075	14	0.000105557	0.00641317	CLCF1:CDK2AP1:IGF1R:PRKAR1A:MAP2K6:PLA2G6:PRKCD:FGFR3:CENPE:HFE:AGER:BMP5:RARRES2:TLR4	http://www.gsea-msigdb.org/gsea/msigdb/cards/GO_POSITIVE_REGULATION_OF_PHOSPHORUS_METABOLIC_PROCESS
637 genes with at least one line of evidence of causality	cell cycle	0.000993954	0.00288078	GO biological processes	GO:0007049	1792	USP8; TGFB1; HDAC3; NANOS2; PRKAG1; ERCC1; ERCC2; PRKAG2; TTC28; MEN1; SMAD3; MAPK14; ERF; GDPD5; MAP2K6; EPS8; DNM2; PDXP; BRIP1; CDK2AP1; ARNTL; MADD; SLX4; LILRB1; TIPIN; PARD6G; NPM1; ZC3HC1; UVRAG; CRADD; POLD3; CSNK1E; GAK; CEP57; FOSL1; USP47; RAD9A; YWHAE; C2CD3; TGFA; NR3C1; RBL2; TRIM32; CENPE; CEP250; PRKCD; TRIM36; SMARCD3; PRKAR1A; CFL1; CTDP1; CCDC8; RHEB; PAFAH1B1; DHCR24; KNTC1; P…	Weight-bearing	GO_RESPONSE_TO_INSULIN	269	7	0.00010763	0.00648428	TCIRG1:SOCS2:IGF1R:PRKCD:PIK3R1:HDAC9:RARRES2	http://www.gsea-msigdb.org/gsea/msigdb/cards/GO_RESPONSE_TO_INSULIN
637 genes with at least one line of evidence of causality	multicellular organismal movement	0.00118258	0.00337034	GO biological processes	GO:0050879	54	ACTN3; KCNJ2; SYNM; TNNT1; TNNC1; DMPK; TNNI3	Weight-bearing	GO_CELL_MORPHOGENESIS_INVOLVED_IN_NEURON_DIFFERENTIATION	575	10	0.000109137	0.0065216	B3GNT1:TRIOBP:TWF2:SEMA3G:SPON2:PPP3CA:PIK3R1:PTCH1:FAM129B:STXBP1	http://www.gsea-msigdb.org/gsea/msigdb/cards/GO_CELL_MORPHOGENESIS_INVOLVED_IN_NEURON_DIFFERENTIATION
637 genes with at least one line of evidence of causality	multi-organism reproductive process	0.00152701	0.00428065	GO biological processes	GO:0044703	1012	TGFB1; VDR; PRKAG1; ERCC1; FOSB; SLC4A2; SMAD1; GNPDA1; ADAM10; TMEM119; CLIC5; DNM2; TEAD3; BRIP1; SPTBN4; HFE; ARNTL; TP63; RPL29; POC1A; INSL4; PTHLH; PLA2G6; FOSL1; CEP57; TRIM36; NOS3; KMT2D; VGF; ICA1L; MEN1; PPARD; PRKAR1A; TCP11; UCP2; PAPPA; PAFAH1B1; BRD2; EPOR; SLC2A8; NANOS2; PICK1; LEP; BMPR2; GNRH1; SH3PXD2B; BCL6; RNF2	Weight-bearing	GO_NEGATIVE_REGULATION_OF_CYTOKINE_PRODUCTION	270	7	0.000110132	0.00652798	DICER1:NFKB1:HFE:AGER:HDAC9:TWIST1:TLR4	http://www.gsea-msigdb.org/gsea/msigdb/cards/GO_NEGATIVE_REGULATION_OF_CYTOKINE_PRODUCTION
637 genes with at least one line of evidence of causality	contact inhibition	0.00204312	0.00563505	GO biological processes	GO:0060242	9	SMO; PAK1; PTPRJ	Weight-bearing	GO_NEGATIVE_REGULATION_OF_CELLULAR_COMPONENT_ORGANIZATION	694	11	0.000111773	0.00657228	CORO1C:HIP1R:PRKAR1A:TRIOBP:TWF2:SEMA3G:PRKCD:PPP3CA:TWIST1:ASAP1:STXBP1	http://www.gsea-msigdb.org/gsea/msigdb/cards/GO_NEGATIVE_REGULATION_OF_CELLULAR_COMPONENT_ORGANIZATION
637 genes with at least one line of evidence of causality	small molecule metabolic process	0.00219178	0.00594912	GO biological processes	GO:0044281	2011	ACP5; CYP19A1; TM7SF2; TGFB1; CKM; NISCH; UNG; CDO1; EIF6; PTHLH; MAPK14; P4HA3; VDR; HDC; ITIH1; DKK3; NCOR2; ALDH1A2; XBP1; GNPDA1; ACER3; IARS2; APOE; PGM2L1; PTH; TWIST1; PLOD3; PPT2; DAO; WARS2; PFKM; FUK; PC; MPST; DNAJC15; ADIPOQ; ITPKC; NMNAT2; ATP6V1B1; EPRS; MTMR2; PDXDC2P; GALT; ALDH3B1; NOS3; DDIT4; AGPAT1; DYSF; ACACB; RDH13; IP6K3; BMP5; PDXP; ABHD14B; SRR; PPARG; LDLR; NAPEPLD; NFK…	Weight-bearing	GO_TUBE_DEVELOPMENT	1082	14	0.000112958	0.0065892	GSC:TBX4:TMPRSS6:HHIP:SMAD1:BMP5:HDAC9:TWIST1:RARRES2:NOS3:SLC4A2:PTCH1:TNC:FAM129B	http://www.gsea-msigdb.org/gsea/msigdb/cards/GO_TUBE_DEVELOPMENT
637 genes with at least one line of evidence of causality	cell division	0.00261893	0.00699746	GO biological processes	GO:0051301	596	USP8; TGFB1; KNTC1; ERCC2; TRIM36; CTDP1; PDXP; TEAD3; BRIP1; SOX5; TGFA; PTN; TIPIN; PARD6G; ZC3HC1; UVRAG; TTC28; GNL3; NR3C1; RBL2; TP63; CENPE; CFL1; FGF7; PAFAH1B1; WNT3A; TRIOBP; TACC3; CDK5; CDK7; PTCH1	Weight-bearing	GO_REGULATION_OF_OSTEOBLAST_DIFFERENTIATION	118	5	0.000113898	0.00659174	TMEM119:SMAD1:RUNX2:TWIST1:PTCH1	http://www.gsea-msigdb.org/gsea/msigdb/cards/GO_REGULATION_OF_OSTEOBLAST_DIFFERENTIATION
637 genes with at least one line of evidence of causality	cartilage condensation	0.0027716	0.00718241	GO biological processes	GO:0001502	20	MAPK14; MGP; COL2A1; COL11A1	Weight-bearing	GO_REGULATION_OF_OSSIFICATION	190	6	0.000118834	0.0068237	TMEM119:FAM101A:SMAD1:RUNX2:TWIST1:PTCH1	http://www.gsea-msigdb.org/gsea/msigdb/cards/GO_REGULATION_OF_OSSIFICATION
637 genes with at least one line of evidence of causality	leukocyte proliferation	0.00277216	0.00718241	GO biological processes	GO:0070661	285	TGFB1; HLA-DPB1; TNFSF11; DLG5; DNAJA3; LILRB1; PTH; AGER; PRKCD; LEP; CLCF1; PRKAR1A; TLR4; GNRH1; NDFIP1; ITCH; BCL6; WNT3A	Weight-bearing	GO_REGULATION_OF_TRANSFERASE_ACTIVITY	956	13	0.000123115	0.00701468	SOCS2:CORO1C:IGF1R:PRKAR1A:MAP2K6:PRKCD:FGFR3:ZFYVE28:CENPE:PIK3R1:CDK7:AGER:TLR4	http://www.gsea-msigdb.org/gsea/msigdb/cards/GO_REGULATION_OF_TRANSFERASE_ACTIVITY
637 genes with at least one line of evidence of causality	membrane docking	0.00315672	0.00797649	GO biological processes	GO:0022406	179	C2CD3; VPS45; TCTN2; CEP57; CEP250; STXBP1; VPS33A; CSNK1E; ICAM1; RPGRIP1L; PAFAH1B1; B9D2; YWHAE	Weight-bearing	GO_MULTICELLULAR_ORGANISMAL_HOMEOSTASIS	477	9	0.000132377	0.00745874	CDH23:ACTN3:ACACB:IGF1R:PRKAR1A:MAP2K6:HFE:NOS3:TLR4	http://www.gsea-msigdb.org/gsea/msigdb/cards/GO_MULTICELLULAR_ORGANISMAL_HOMEOSTASIS
637 genes with at least one line of evidence of causality	muscle adaptation	0.00317194	0.00797649	GO biological processes	GO:0043500	99	ACTN3; TNNT1; NOS3; GSK3A; SMAD3; TNNC1; PPP3CA; CTDP1; PAK1	Weight-bearing	GO_REGULATION_OF_LIPID_TRANSPORT	122	5	0.000133235	0.00745874	MAP2K6:PLA2G6:PRKCD:NFKB1:PTCH1	http://www.gsea-msigdb.org/gsea/msigdb/cards/GO_REGULATION_OF_LIPID_TRANSPORT
637 genes with at least one line of evidence of causality	cell cycle process	0.00433481	0.0107428	GO biological processes	GO:0022402	1326	USP8; TGFB1; HDAC3; NANOS2; PRKAG1; ERCC1; RAD9A; PRKAG2; MEN1; SMAD3; MAP2K1; MAP2K6; EPS8; DNM2; PDXP; BRIP1; CRADD; TGFA; SLX4; TIPIN; PARD6G; NPM1; WNT10B; UVRAG; CSNK1E; CEP57; POC1A; ERCC2; YWHAE; C2CD3; RBL2; CENPE; CEP250; POLD3; TRIM36; SMARCD3; PRKAR1A; CFL1; CCDC8; CTDP1; PAFAH1B1; DHCR24; KNTC1; RHEB; TFAP4; SLC2A8; TACC3; RPA1; RING1; CDK5; WNT9A; CDK7; PPP3CA; BCL6; RNF2; USP47; RNF…	Weight-bearing	GO_LYMPHOCYTE_ACTIVATION	709	11	0.000134679	0.00745874	CLCF1:PRKAR1A:PRKCD:PPP3CA:PIK3R1:HFE:AGER:HLA-DPB1:RUNX2:HDAC9:TLR4	http://www.gsea-msigdb.org/gsea/msigdb/cards/GO_LYMPHOCYTE_ACTIVATION
637 genes with at least one line of evidence of causality	neural precursor cell proliferation	0.00479443	0.0117121	GO biological processes	GO:0061351	145	WNT3A; TGFB1; SOX10; WNT1; SMO; SMARCD3; PSMG1; TEAD3; HHIP; PAFAH1B1; SOX5	Weight-bearing	GO_LIPID_METABOLIC_PROCESS	1241	15	0.000134968	0.00745874	PC:ALDH3B1:SOCS2:ACACB:NCOR2:PLA2G6:PRKCD:FGFR3:NFKB1:BDH2:MMAA:PIK3R1:BMP5:TWIST1:RARRES2	http://www.gsea-msigdb.org/gsea/msigdb/cards/GO_LIPID_METABOLIC_PROCESS
637 genes with at least one line of evidence of causality	ovulation cycle	0.00487922	0.0117514	GO biological processes	GO:0042698	69	PTN; NOS3; ARRB1; LEP; SERPINF1; MAP2K6; GNRH1	Weight-bearing	GO_ORGAN_GROWTH	196	6	0.00014079	0.00766523	ACACB:PRKAR1A:POC1A:FGFR3:SMAD1:COL27A1	http://www.gsea-msigdb.org/gsea/msigdb/cards/GO_ORGAN_GROWTH
637 genes with at least one line of evidence of causality	multicellular organismal reproductive process	0.00529621	0.0124322	GO biological processes	GO:0048609	835	SLC4A2; TGFB1; VDR; PRKAG1; ERCC1; DNM2; SMAD1; ADAM10; TMEM119; MAP2K6; ARRB1; BRIP1; ARNTL; PTN; POC1A; PLA2G6; FOSL1; CEP57; NOS3; KMT2D; ICA1L; MEN1; PPARD; SERPINF1; PRKAR1A; TCP11; PAFAH1B1; TP63; BRD2; EPOR; SLC2A8; NANOS2; PICK1; LEP; BMPR2; GNRH1; SH3PXD2B; BCL6; RNF2	Weight-bearing	GO_RESPIRATORY_SYSTEM_DEVELOPMENT	196	6	0.00014079	0.00766523	HYDIN:TBX4:FGFRL1:HHIP:NOS3:TNC	http://www.gsea-msigdb.org/gsea/msigdb/cards/GO_RESPIRATORY_SYSTEM_DEVELOPMENT
637 genes with at least one line of evidence of causality	cell proliferation involved in heart valve development	0.00530733	0.0124322	GO biological processes	GO:2000793	4	TWIST1; BMPR2	Weight-bearing	GO_REGULATION_OF_CELL_ACTIVATION	596	10	0.000146004	0.00789064	CLCF1:PRKAR1A:PRKCD:PIK3R1:HFE:AGER:HLA-DPB1:NOS3:TLR4:STXBP1	http://www.gsea-msigdb.org/gsea/msigdb/cards/GO_REGULATION_OF_CELL_ACTIVATION
637 genes with at least one line of evidence of causality	multicellular organism growth	0.00558482	0.0129055	GO biological processes	GO:0035264	148	PPP1R13L; SOCS2; ERCC1; ERCC2; GDF5; SMO; SH3PXD2B; PTCH1; SPTBN4; SPTBN2; FTO	Weight-bearing	GO_CELLULAR_PROTEIN_CONTAINING_COMPLEX_ASSEMBLY	1112	14	0.000150024	0.00804873	SART3:HIP1R:DICER1:COG4:TRIOBP:TWF2:PRKCD:CENPE:SMAD1:CDK7:HIST1H2BJ:BRD2:BRD2-IT1:TLR4:STXBP1	http://www.gsea-msigdb.org/gsea/msigdb/cards/GO_CELLULAR_PROTEIN_CONTAINING_COMPLEX_ASSEMBLY
637 genes with at least one line of evidence of causality	plasma lipoprotein particle clearance	0.00628757	0.0141948	GO biological processes	GO:0034381	55	AP2S1; APOE; EHD1; SCARB1; LDLR; ADIPOQ	Weight-bearing	GO_CELL_JUNCTION_ORGANIZATION	287	7	0.000160433	0.00852622	LAMC1:LAMC2:ACTN3:CORO1C:TLN2:OCLN:DST	http://www.gsea-msigdb.org/gsea/msigdb/cards/GO_CELL_JUNCTION_ORGANIZATION
637 genes with at least one line of evidence of causality	tissue migration	0.00630881	0.0141948	GO biological processes	GO:0090130	284	TGFB1; APOE; HDAC7; CORO1C; HDAC9; SCARB1; FGF18; CARD10; DOCK5; MAPK14; PPARG; PPARD; NOS3; BMPR2; FGF7; SERPINF1; PRKD2	Weight-bearing	GO_MULTI_ORGANISM_REPRODUCTIVE_PROCESS	984	13	0.000163396	0.00857829	PTHLH:TMEM119:PRKAR1A:PLA2G6:RPL29:POC1A:SMAD1:HFE:BRD2:BRD2-IT1:CLIC5:NOS3:SLC4A2:PAPPA	http://www.gsea-msigdb.org/gsea/msigdb/cards/GO_MULTI_ORGANISM_REPRODUCTIVE_PROCESS
637 genes with at least one line of evidence of causality	multicellular organism reproduction	0.00704564	0.0156468	GO biological processes	GO:0032504	850	SLC4A2; TGFB1; VDR; PRKAG1; ERCC1; DNM2; SMAD1; ADAM10; TMEM119; MAP2K6; ARRB1; BRIP1; ARNTL; PTN; POC1A; PLA2G6; FOSL1; CEP57; NOS3; KMT2D; ICA1L; MEN1; PPARD; SERPINF1; PRKAR1A; TCP11; PAFAH1B1; TP63; BRD2; EPOR; SLC2A8; NANOS2; PICK1; LEP; BMPR2; GNRH1; SH3PXD2B; BCL6; RNF2	Weight-bearing	GO_NEGATIVE_REGULATION_OF_PROTEIN_COMPLEX_ASSEMBLY	130	5	0.000179363	0.00923914	HIP1R:TRIOBP:TWF2:PRKCD:STXBP1	http://www.gsea-msigdb.org/gsea/msigdb/cards/GO_NEGATIVE_REGULATION_OF_PROTEIN_COMPLEX_ASSEMBLY
637 genes with at least one line of evidence of causality	maintenance of location in cell	0.0083175	0.0182345	GO biological processes	GO:0051651	95	TWF2; TLN2; UVRAG; GRIK5; APOE; CDK5; SPTBN4; PAFAH1B1	Weight-bearing	GO_REGULATION_OF_BODY_FLUID_LEVELS	497	9	0.000179755	0.00923914	SOCS2:SERPINA1:PRKAR1A:TMPRSS6:PRKCD:PIK3R1:NOS3:TLR4:STXBP1	http://www.gsea-msigdb.org/gsea/msigdb/cards/GO_REGULATION_OF_BODY_FLUID_LEVELS
637 genes with at least one line of evidence of causality	interspecies interaction between organisms	0.00847899	0.0183533	GO biological processes	GO:0044419	833	TGFB1; WWP2; ITCH; TRIM32; RPS19; NAPEPLD; SMAD3; SMARCA4; DAXX; AP2S1; APOE; UVRAG; PC; HIST1H2BJ; ICAM1; RELA; VAC14; ERCC2; YWHAE; PIK3R1; LRSAM1; RSF1; LDLR; CFL1; UNG; LGALS1; CTDP1; NPM1; BRD2; TFAP4; ABI2; ATG7; SCARB1; INPP5K; CREBBP; UBC; ABCE1; ILF3	Weight-bearing	GO_CIRCULATORY_SYSTEM_DEVELOPMENT	1136	14	0.000186861	0.0095377	ACACB:MIR140:TBX4:PRKAR1A:TMPRSS6:FGFRL1:SMAD1:LEMD2:BMP5:HDAC9:TWIST1:NOS3:PTCH1:FAM129B	http://www.gsea-msigdb.org/gsea/msigdb/cards/GO_CIRCULATORY_SYSTEM_DEVELOPMENT
637 genes with at least one line of evidence of causality	coagulation	0.00873629	0.0186738	GO biological processes	GO:0050817	342	WNT3A; SERPINA1; APOE; TLR4; EHD1; VPS45; DOCK6; PRKCD; TMPRSS6; STXBP1; NOS3; JAK2; PRKAR1A; PIK3R1; ARRB1; ITPR3; RAF1; DGKI; DGKE	Weight-bearing	GO_RESPONSE_TO_MECHANICAL_STIMULUS	207	6	0.000189305	0.0095958	CRADD:KCNJ2:NFKB1:PTCH1:TNC:TLR4	http://www.gsea-msigdb.org/gsea/msigdb/cards/GO_RESPONSE_TO_MECHANICAL_STIMULUS
637 genes with at least one line of evidence of causality	cellular potassium ion transport	0.00898317	0.0189645	GO biological processes	GO:0071804	202	KCNJ2; WWP2; KCNJ6; KCNH2; SLC12A2; CACNA1D; KCNMA1; KCNE3; ATP1A3; DNM2; YWHAE; KCNIP1; KCNJ16	Weight-bearing	GO_ACTIN_FILAMENT_BASED_PROCESS	739	11	0.00019267	0.00969947	ACTN3:CORO1C:HIP1R:FAM101A:PRKAR1A:KCNJ2:TRIOBP:TWF2:NISCH:PRKCD:PIK3R1	http://www.gsea-msigdb.org/gsea/msigdb/cards/GO_ACTIN_FILAMENT_BASED_PROCESS
637 genes with at least one line of evidence of causality	collagen metabolic process	0.00938606	0.0195734	GO biological processes	GO:0032963	97	TGFB1; CTSK; ENG; PLOD3; TMPRSS6; PPARG; PPARD; SERPINH1	Weight-bearing	GO_NEGATIVE_REGULATION_OF_CELL_DEATH	1003	13	0.000196792	0.00981105	CLCF1:SOCS2:HIP1R:IGF1R:PRKCD:NFKB1:HHIP:PIK3R1:BMP5:TWIST1:NOS3:FAM129B:STXBP1	http://www.gsea-msigdb.org/gsea/msigdb/cards/GO_NEGATIVE_REGULATION_OF_CELL_DEATH
77 high-confidence putative effector genes	Endochondral Ossification	2.43888e-11	6.0972e-10	Wikipathways	WP474	63	TGFB1; IGF1R; PTHLH; RUNX2; MGP; FGF18; PTCH1; COL2A1; FGFR3	Weight-bearing	GO_SMALL_MOLECULE_CATABOLIC_PROCESS	396	8	0.000198621	0.00981105	ACTN3:ALDH3B1:ACACB:GCAT:BDH2:MMAA:TWIST1:NOS3	http://www.gsea-msigdb.org/gsea/msigdb/cards/GO_SMALL_MOLECULE_CATABOLIC_PROCESS
77 high-confidence putative effector genes	TGF-beta Receptor Signaling	1.0541e-08	1.31763e-07	Wikipathways	WP560	55	TGFB1; LTBP1; WNT1; NOG; SMAD3; RUNX2; CREBBP	Weight-bearing	GO_POSITIVE_REGULATION_OF_MOLECULAR_FUNCTION	1740	18	0.000198891	0.00981105	NCF2:CRADD:CORO1C:HIP1R:PRKAR1A:MAP2K6:PRKCD:FGFR3:PPP3CA:NFKB1:CENPE:HFE:AGER:TWIST1:NOS3:ASAP1:TLR4:FAM129B	http://www.gsea-msigdb.org/gsea/msigdb/cards/GO_POSITIVE_REGULATION_OF_MOLECULAR_FUNCTION
77 high-confidence putative effector genes	Differentiation Pathway	1.41414e-07	1.17845e-06	Wikipathways	WP2848	48	TGFB1; TNFSF11; IL11; WNT1; NOG; GDF5	Weight-bearing	GO_NEGATIVE_REGULATION_OF_CELL_POPULATION_PROLIFERATION	745	11	0.000206509	0.0100519	PTHLH:DICER1:MIR140:PRKAR1A:BAP1:FGFRL1:SMAD1:BMP5:NOS3:PTCH1:FAM129B	http://www.gsea-msigdb.org/gsea/msigdb/cards/GO_NEGATIVE_REGULATION_OF_CELL_POPULATION_PROLIFERATION
77 high-confidence putative effector genes	TGF-beta Signaling Pathway	3.211e-07	2.00687e-06	Wikipathways	WP366	132	TGFB1; PIK3R1; SMAD3; RUNX2; MAP2K1; MAP2K6; TNC; CREBBP	Weight-bearing	GO_AXON_DEVELOPMENT	508	9	0.000211342	0.0101527	B3GNT1:TWF2:SEMA3G:SPON2:PIK3R1:PTCH1:TNC:FAM129B:STXBP1	http://www.gsea-msigdb.org/gsea/msigdb/cards/GO_AXON_DEVELOPMENT
77 high-confidence putative effector genes	PI3K-Akt Signaling Pathway	9.6597e-07	4.82985e-06	Wikipathways	WP4172	340	TGFA; IGF1R; NOS3; TLR4; CHRM2; PIK3R1; MAP2K1; FGF18; TNC; COL2A1; FGFR3	Weight-bearing	GO_ANATOMICAL_STRUCTURE_FORMATION_INVOLVED_IN_MORPHOGENESIS	1152	14	0.000215555	0.0102878	VPS33A:GSC:DICER1:TBX4:PRKAR1A:TMPRSS6:SMAD1:LEMD2:BMP5:HDAC9:TWIST1:NOS3:PTCH1:FAM129B	http://www.gsea-msigdb.org/gsea/msigdb/cards/GO_ANATOMICAL_STRUCTURE_FORMATION_INVOLVED_IN_MORPHOGENESIS
77 high-confidence putative effector genes	Epithelial to mesenchymal transition in colorectal cancer	1.39067e-06	5.79444e-06	Wikipathways	WP4239	160	TGFB1; TWIST1; WNT10B; SMAD3; MAP2K1; MAP2K6; PIK3R1; WNT1	Weight-bearing	GO_REGULATION_OF_WOUND_HEALING	136	5	0.000221279	0.0104929	TMPRSS6:PRKCD:AGER:NOS3:TLR4	http://www.gsea-msigdb.org/gsea/msigdb/cards/GO_REGULATION_OF_WOUND_HEALING
77 high-confidence putative effector genes	ESC Pluripotency Pathways	1.89948e-06	6.78385e-06	Wikipathways	WP3931	116	WNT10B; NOG; MAP2K1; FGF18; MAP2K6; FGFR3; WNT1	Weight-bearing	GO_REGULATION_OF_IMMUNE_SYSTEM_PROCESS	1606	17	0.000231761	0.0108026	CLCF1:UNC93B1:PRKAR1A:MAP2K6:PLA2G6:PRKCD:SPON2:PPP3CA:NFKB1:PIK3R1:HFE:AGER:HLA-DPB1:BMP5:RARRES2:TLR4:STXBP1	http://www.gsea-msigdb.org/gsea/msigdb/cards/GO_REGULATION_OF_IMMUNE_SYSTEM_PROCESS
77 high-confidence putative effector genes	Focal Adhesion-PI3K-Akt-mTOR-signaling pathway	2.64542e-06	7.50458e-06	Wikipathways	WP3932	302	IGF1R; NOS3; COL11A1; CHRM2; PIK3R1; MAP2K1; FGF18; TNC; COL2A1; FGFR3	Weight-bearing	GO_EAR_DEVELOPMENT	215	6	0.00023222	0.0108026	CDH23:LRIG3:GSC:TRIOBP:BMP5:TWIST1	http://www.gsea-msigdb.org/gsea/msigdb/cards/GO_EAR_DEVELOPMENT
77 high-confidence putative effector genes	Interleukin-11 Signaling Pathway	2.70165e-06	7.50458e-06	Wikipathways	WP2332	44	RUNX2; IL11; MAP2K1; PIK3R1; TGFB1	Weight-bearing	GO_MUSCLE_ORGAN_DEVELOPMENT	406	8	0.000234983	0.0108098	ACTN3:GSC:FGFRL1:PPP3CA:LEMD2:HDAC9:TWIST1:FAM129B	http://www.gsea-msigdb.org/gsea/msigdb/cards/GO_MUSCLE_ORGAN_DEVELOPMENT
77 high-confidence putative effector genes	RANKL-RANK (Receptor activator of NFKB (ligand)) Signaling Pathway	8.28947e-06	2.07237e-05	Wikipathways	WP2018	55	TNFSF11; CTSK; MAP2K1; PIK3R1; MAP2K6	Weight-bearing	GO_TAXIS	633	10	0.000236579	0.0108098	B3GNT1:PLA2G6:SEMA3G:PRKCD:SPON2:PIK3R1:AGER:RARRES2:PTCH1:FAM129B	http://www.gsea-msigdb.org/gsea/msigdb/cards/GO_TAXIS
77 high-confidence putative effector genes	Breast cancer pathway	1.24275e-05	2.82444e-05	Wikipathways	WP4262	154	IGF1R; WNT10B; TNFSF11; MAP2K1; FGF18; PIK3R1; WNT1	Weight-bearing	GO_TRANSITION_METAL_ION_HOMEOSTASIS	138	5	0.000236785	0.0108098	TMPRSS6:SLC39A8:BDH2:SLC30A5:HFE	http://www.gsea-msigdb.org/gsea/msigdb/cards/GO_TRANSITION_METAL_ION_HOMEOSTASIS
77 high-confidence putative effector genes	Endoderm Differentiation	2.91433e-05	6.07152e-05	Wikipathways	WP2853	71	TGFB1; NR3C1; NOG; PTHLH; SMAD3	Weight-bearing	GO_MULTI_MULTICELLULAR_ORGANISM_PROCESS	222	6	0.000275745	0.0124339	PTHLH:PLA2G6:RPL29:HFE:CLIC5:PAPPA	http://www.gsea-msigdb.org/gsea/msigdb/cards/GO_MULTI_MULTICELLULAR_ORGANISM_PROCESS
77 high-confidence putative effector genes	Adipogenesis	5.18383e-05	9.96891e-05	Wikipathways	WP236	131	TGFB1; NR3C1; TWIST1; WNT1; SMAD3; WNT10B	Weight-bearing	GO_MYELOID_LEUKOCYTE_ACTIVATION	646	10	0.000277946	0.0124357	ALDH3B1:TCIRG1:SERPINA1:PRKCD:NFKB1:MANBA:AGER:AOC1:TLR4:STXBP1	http://www.gsea-msigdb.org/gsea/msigdb/cards/GO_MYELOID_LEUKOCYTE_ACTIVATION
77 high-confidence putative effector genes	Pancreatic adenocarcinoma pathway	8.66002e-05	0.000154643	Wikipathways	WP4263	89	TGFA; TGFB1; MAP2K1; PIK3R1; SMAD3	Weight-bearing	GO_CELLULAR_RESPONSE_TO_CARBOHYDRATE_STIMULUS	143	5	0.000279169	0.0124357	IGF1R:MAP2K6:PLA2G6:PPP3CA:AGER	http://www.gsea-msigdb.org/gsea/msigdb/cards/GO_CELLULAR_RESPONSE_TO_CARBOHYDRATE_STIMULUS
77 high-confidence putative effector genes	MicroRNAs in cardiomyocyte hypertrophy	0.000165179	0.000275299	Wikipathways	WP1544	102	TGFB1; IGF1R; MAP2K1; PIK3R1; MAP2K6	Weight-bearing	GO_MUSCLE_STRUCTURE_DEVELOPMENT	648	10	0.000284818	0.0126109	ACTN3:GSC:MIR140:PRKAR1A:FGFRL1:PPP3CA:LEMD2:HDAC9:TWIST1:FAM129B	http://www.gsea-msigdb.org/gsea/msigdb/cards/GO_MUSCLE_STRUCTURE_DEVELOPMENT
77 high-confidence putative effector genes	JAK-STAT	0.000197861	0.000309158	Wikipathways	WP2593	106	TWIST1; IGF1R; NOS3; MAP2K1; PIK3R1	Weight-bearing	GO_CHROMOSOME_ORGANIZATION	1189	14	0.000296846	0.0130648	KDM2A:PRDM4:SART3:BAP1:GNL3:PRKCD:RNF212:TACC3:CENPE:HIST1H2BJ:BRD2:BRD2-IT1:SUPT3H:HDAC9:TWIST1	http://www.gsea-msigdb.org/gsea/msigdb/cards/GO_CHROMOSOME_ORGANIZATION
77 high-confidence putative effector genes	DNA Damage Response (only ATM dependent)	0.000235262	0.000345974	Wikipathways	WP710	110	TGFB1; WNT10B; WNT1; PIK3R1; SMAD3	Weight-bearing	GO_RESPONSE_TO_ORGANIC_CYCLIC_COMPOUND	912	12	0.000304423	0.0133185	SOCS2:ACACB:NCOR2:FUK:NFKB1:SMAD1:CDK7:AOC1:PTCH1:TNC:PAPPA:STXBP1	http://www.gsea-msigdb.org/gsea/msigdb/cards/GO_RESPONSE_TO_ORGANIC_CYCLIC_COMPOUND
77 high-confidence putative effector genes	Regulation of Actin Cytoskeleton	0.00100253	0.00139241	Wikipathways	WP51	151	MAP2K1; FGF18; CHRM2; PIK3R1; FGFR3	Weight-bearing	GO_RESPONSE_TO_FIBROBLAST_GROWTH_FACTOR	147	5	0.000317032	0.0135641	FGFRL1:FGFR3:HHIP:RUNX2:TNC	http://www.gsea-msigdb.org/gsea/msigdb/cards/GO_RESPONSE_TO_FIBROBLAST_GROWTH_FACTOR
77 high-confidence putative effector genes	VEGFA-VEGFR2 Signaling Pathway	0.0012329	0.0015452	Wikipathways	WP3888	236	NOS3; MYO6; MAP2K1; ERG; MAP2K6; PIK3R1	Weight-bearing	GO_CELLULAR_COMPONENT_DISASSEMBLY	537	9	0.000317417	0.0135641	LAMC1:MRPS35:VPS33A:DICER1:IGF1R:TMPRSS6:TRIOBP:TWF2:CISD2	http://www.gsea-msigdb.org/gsea/msigdb/cards/GO_CELLULAR_COMPONENT_DISASSEMBLY
77 high-confidence putative effector genes	Sudden Infant Death Syndrome (SIDS) Susceptibility Pathways	0.0012623	0.0015452	Wikipathways	WP706	159	NR3C1; LMX1B; CHRM2; CREBBP; PRKAR1A	Weight-bearing	GO_POSITIVE_REGULATION_OF_SIGNALING	1813	18	0.00032684	0.0138062	CLCF1:SOCS2:CRADD:HIP1R:IGF1R:MIR140:MAP2K6:PLA2G6:PRKCD:FGFR3:PPP3CA:NFKB1:PIK3R1:HFE:AGER:BMP5:TLR4:STXBP1	http://www.gsea-msigdb.org/gsea/msigdb/cards/GO_POSITIVE_REGULATION_OF_SIGNALING
77 high-confidence putative effector genes	Insulin Signaling	0.00129797	0.0015452	Wikipathways	WP481	160	IGF1R; PFKM; MAP2K1; PIK3R1; MAP2K6	Weight-bearing	GO_CELLULAR_ION_HOMEOSTASIS	661	10	0.000333047	0.013988	CDH23:TCIRG1:VPS33A:KCNJ2:TMPRSS6:PLA2G6:SLC39A8:SLC30A5:HFE:SLC4A2	http://www.gsea-msigdb.org/gsea/msigdb/cards/GO_CELLULAR_ION_HOMEOSTASIS
77 high-confidence putative effector genes	EGF-EGFR Signaling Pathway	0.00137152	0.00155855	Wikipathways	WP437	162	TWIST1; USP8; MAP2K1; NOS3; PIK3R1	Weight-bearing	GO_LIPID_CATABOLIC_PROCESS	325	7	0.000341086	0.0141637	ACACB:PLA2G6:PRKCD:BDH2:MMAA:TWIST1:RARRES2	http://www.gsea-msigdb.org/gsea/msigdb/cards/GO_LIPID_CATABOLIC_PROCESS
77 high-confidence putative effector genes	Focal Adhesion	0.00329014	0.00357624	Wikipathways	WP306	198	IGF1R; COL2A1; MAP2K1; TNC; PIK3R1	Weight-bearing	GO_CELLULAR_GLUCOSE_HOMEOSTASIS	150	5	0.000347889	0.0143651	IGF1R:PLA2G6:PPP3CA:PIK3R1:AGER	http://www.gsea-msigdb.org/gsea/msigdb/cards/GO_CELLULAR_GLUCOSE_HOMEOSTASIS
77 high-confidence putative effector genes	MAPK Signaling Pathway	0.00816995	0.00851036	Wikipathways	WP382	246	TGFB1; MAP2K1; FGF18; MAP2K6; FGFR3	Weight-bearing	GO_NEGATIVE_REGULATION_OF_PHOSPHORUS_METABOLIC_PROCESS	546	9	0.000358131	0.0147054	ACTN3:CORO1C:IGF1R:PRKAR1A:PRKCD:ZFYVE28:LEMD2:TWIST1:TLR4	http://www.gsea-msigdb.org/gsea/msigdb/cards/GO_NEGATIVE_REGULATION_OF_PHOSPHORUS_METABOLIC_PROCESS
77 high-confidence putative effector genes	ossification	1.28041e-17	1.34443e-15	GO biological processes	GO:0001503	373	SMO; TNFSF11; CTSK; COL11A1; TGFB1; TWIST1; WNT10B; NOG; FBN2; PTHLH; GDF5; SMAD3; RUNX2; MGP; TNC; SH3PXD2B; FGF18; PTCH1; COL2A1; FGFR3	Weight-bearing	GO_MYELOID_LEUKOCYTE_MEDIATED_IMMUNITY	548	9	0.000367741	0.0148989	ALDH3B1:TCIRG1:SERPINA1:PRKCD:SPON2:NFKB1:MANBA:AOC1:STXBP1	http://www.gsea-msigdb.org/gsea/msigdb/cards/GO_MYELOID_LEUKOCYTE_MEDIATED_IMMUNITY
77 high-confidence putative effector genes	response to endogenous stimulus	1.68112e-14	8.8259e-13	GO biological processes	GO:0009719	1625	USP8; TGFB1; VDR; IGF1R; SMAD3; MEGF8; NOG; HFE; ALDH1A2; APOE; SMARCA4; WNT10B; GDF5; FGF18; PIK3R1; NR3C1; NOS3; LTBP1; FBN2; CHRM2; SERPINF1; PRKAR1A; TNC; FGFR3; WNT1; COL2A1; RUNX2; TLR4; PTCH1; ENHO; CREBBP	Weight-bearing	GO_PLATELET_ACTIVATION	153	5	0.000380967	0.0153011	PRKCD:PIK3R1:NOS3:TLR4:STXBP1	http://www.gsea-msigdb.org/gsea/msigdb/cards/GO_PLATELET_ACTIVATION
77 high-confidence putative effector genes	anatomical structure morphogenesis	9.0831e-14	3.17908e-12	GO biological processes	GO:0009653	2560	TGFB1; TNFSF11; VDR; COL11A1; SMAD3; SMO; MAP2K1; TSKU; TBX4; SPTBN4; COL2A1; ALDH1A2; APOE; TWIST1; WNT10B; GDF5; COL27A1; FGF18; PIK3R1; RPGRIP1L; MTMR2; NOS3; FBN2; CUX1; SERPINF1; PRKAR1A; TNC; FGFR3; TRIOBP; WNT1; NOG; MEGF8; RUNX2; MGP; SH3PXD2B; PTCH1; CREBBP	Weight-bearing	GO_NEGATIVE_REGULATION_OF_CELL_DEVELOPMENT	332	7	0.000387497	0.0154788	PTHLH:CORO1C:FAM101A:DICER1:SEMA3G:PPP3CA:ASAP1	http://www.gsea-msigdb.org/gsea/msigdb/cards/GO_NEGATIVE_REGULATION_OF_CELL_DEVELOPMENT
77 high-confidence putative effector genes	multicellular organism development	5.92491e-13	1.55529e-11	GO biological processes	GO:0007275	5289	TGFB1; TNFSF11; VDR; COL11A1; SMAD3; SMO; MEGF8; ERG; TBX4; NOG; SPTBN4; HFE; ALDH1A2; APOE; TWIST1; COL2A1; WNT10B; PTHLH; GDF5; COL27A1; FGF18; PIK3R1; RPGRIP1L; MTMR2; CTSK; NOS3; LTBP1; TACC3; FBN2; CHRM2; LMX1B; CUX1; SERPINF1; PRKAR1A; TNC; TSKU; FGFR3; FTO; TRIOBP; IL11; SMARCA4; CYP19A1; MAP2K1; RUNX2; BHLHA9; MGP; TLR4; SH3PXD2B; PTCH1; WNT1; CREBBP	Weight-bearing	GO_REGULATION_OF_CELL_ADHESION	676	10	0.000396996	0.0157196	CORO1C:PRKAR1A:TRIOBP:PRKCD:PPP3CA:PIK3R1:HFE:AGER:HLA-DPB1:TNC	http://www.gsea-msigdb.org/gsea/msigdb/cards/GO_REGULATION_OF_CELL_ADHESION
77 high-confidence putative effector genes	epithelial cell proliferation	1.26236e-12	2.65095e-11	GO biological processes	GO:0050673	377	TGFA; TGFB1; TNFSF11; APOE; TWIST1; WNT10B; NOG; GDF5; SMAD3; SMO; MAP2K1; VDR; SERPINF1; FGF18; PTCH1; ALDH1A2	Weight-bearing	GO_CELLULAR_RESPONSE_TO_EXTERNAL_STIMULUS	334	7	0.000401647	0.0157866	CRADD:KCNJ2:NFKB1:HFE:AOC1:TNC:TLR4	http://www.gsea-msigdb.org/gsea/msigdb/cards/GO_CELLULAR_RESPONSE_TO_EXTERNAL_STIMULUS
77 high-confidence putative effector genes	anatomical structure development	5.04317e-12	8.82554e-11	GO biological processes	GO:0048856	5790	TGFB1; TNFSF11; VDR; COL11A1; SMAD3; SMO; MEGF8; ERG; TBX4; NOG; SPTBN4; HFE; ALDH1A2; APOE; TWIST1; COL2A1; WNT10B; PTHLH; GDF5; COL27A1; FGF18; PIK3R1; RPGRIP1L; MTMR2; IGF1R; NOS3; LTBP1; TACC3; FBN2; CHRM2; LMX1B; CUX1; SERPINF1; PRKAR1A; CTSK; TNC; TSKU; FGFR3; FTO; TRIOBP; IL11; SMARCA4; CYP19A1; MAP2K1; RUNX2; BHLHA9; MGP; TLR4; SH3PXD2B; PTCH1; WNT1; CREBBP	Weight-bearing	GO_ION_HOMEOSTASIS	810	11	0.000418982	0.0162458	CDH23:TCIRG1:VPS33A:KCNJ2:TMPRSS6:PLA2G6:SLC39A8:BDH2:SLC30A5:HFE:SLC4A2	http://www.gsea-msigdb.org/gsea/msigdb/cards/GO_ION_HOMEOSTASIS
77 high-confidence putative effector genes	cellular developmental process	7.50354e-11	1.12553e-09	GO biological processes	GO:0048869	4275	TGFB1; TNFSF11; VDR; COL11A1; SMAD3; SMO; ERF; ERG; SPTBN4; COL2A1; ALDH1A2; APOE; TWIST1; WNT10B; PTHLH; GDF5; COL27A1; FGF18; PIK3R1; MTMR2; MEGF8; CTSK; LTBP3; FBN2; LMX1B; CUX1; SERPINF1; PRKAR1A; TNC; TSKU; FGFR3; FTO; TRIOBP; IL11; WNT1; NOG; MAP2K1; RUNX2; MGP; TLR4; SH3PXD2B; PTCH1; CREBBP	Weight-bearing	GO_CELL_MOTILITY	1691	17	0.000419627	0.0162458	LAMC1:LAMC2:CORO1C:IGF1R:MIR140:SEMA3G:NISCH:PRKCD:PPP3CA:PIK3R1:AGER:BMP5:DST:HDAC9:TWIST1:RARRES2:NOS3	http://www.gsea-msigdb.org/gsea/msigdb/cards/GO_CELL_MOTILITY
77 high-confidence putative effector genes	developmental growth	2.95482e-10	3.8782e-09	GO biological processes	GO:0048589	631	TGFB1; APOE; WNT10B; CYP19A1; COL27A1; GDF5; SMAD3; SMO; MEGF8; PRKAR1A; TNC; NOG; SH3PXD2B; PTCH1; SPTBN4; FGFR3; FTO	Weight-bearing	GO_CARBOHYDRATE_METABOLIC_PROCESS	559	9	0.000424481	0.0162458	CHST3:ACTN3:PC:ACACB:FUK:NISCH:IDUA:NFKB1:MANBA	http://www.gsea-msigdb.org/gsea/msigdb/cards/GO_CARBOHYDRATE_METABOLIC_PROCESS
77 high-confidence putative effector genes	regulation of biological quality	4.12349e-10	4.81074e-09	GO biological processes	GO:0065008	3912	USP8; TGFB1; TNFSF11; VDR; WWP2; SMAD3; SMO; MEGF8; NOS3; MAP2K6; SPTBN4; HFE; ALDH1A2; IARS2; APOE; SMARCA4; WNT10B; PFKM; PIK3R1; MTMR2; IGF1R; CTSK; LTBP1; FBN2; CHRM2; SERPINF1; PRKAR1A; COL2A1; FTO; HCRTR2; TRIOBP; IL11; ENHO; CYP19A1; HMOX2; SNAP47; TLR4; SH3PXD2B; PTCH1; CREBBP	Weight-bearing	GO_CARBOHYDRATE_HOMEOSTASIS	241	6	0.000426701	0.0162458	IGF1R:PLA2G6:PPP3CA:PIK3R1:AGER:PTCH1	http://www.gsea-msigdb.org/gsea/msigdb/cards/GO_CARBOHYDRATE_HOMEOSTASIS
77 high-confidence putative effector genes	regulation of biological process	1.46736e-09	1.54073e-08	GO biological processes	GO:0050789	11539	USP8; TGFB1; TNFSF11; VDR; WWP2; SF3B4; IGF1R; MAP2K1; SMAD3; SMO; ERF; ERG; MAP2K6; TBX4; NOG; TEAD1; MYO6; HFE; ALDH1A2; TGFA; APOE; TWIST1; COL2A1; WNT10B; PTHLH; NOS3; SPTBN4; PFKM; FGF18; PIK3R1; RPGRIP1L; MTMR2; VGLL4; NR3C1; CTSK; LTBP3; LTBP1; TACC3; FBN2; CHRM2; LMX1B; CUX1; SERPINF1; PRKAR1A; TNC; GDF5; TSKU; FGFR3; FTO; PTCH1; ENHO; KCNJ6; TRIOBP; IL11; SMARCA4; CYP19A1; MEGF8; RUNX2; …	Weight-bearing	GO_REGULATION_OF_DEVELOPMENTAL_GROWTH	338	7	0.000431185	0.0162458	ACTN3:SOCS2:ACACB:TWF2:SEMA3G:FGFR3:PTCH1	http://www.gsea-msigdb.org/gsea/msigdb/cards/GO_REGULATION_OF_DEVELOPMENTAL_GROWTH
77 high-confidence putative effector genes	cell-cell signaling	4.93191e-09	4.70773e-08	GO biological processes	GO:0007267	1594	USP8; TNFSF11; NOG; SMAD3; SMO; SMARCA4; APOE; HFE; WNT10B; PTHLH; GDF5; PFKM; FGF18; MTMR2; TSKU; CHRM2; TNC; FGFR3; IL11; ENHO; CYP19A1; SNAP47; HCRTR2; WNT1	Weight-bearing	GO_TRANSMEMBRANE_RECEPTOR_PROTEIN_SERINE_THREONINE_KINASE_SIGNALING_PATHWAY	343	7	0.000470523	0.0173786	MIR140:TMPRSS6:SMAD1:HFE:LEMD2:RUNX2:BMP5	http://www.gsea-msigdb.org/gsea/msigdb/cards/GO_TRANSMEMBRANE_RECEPTOR_PROTEIN_SERINE_THREONINE_KINASE_SIGNALING_PATHWAY
77 high-confidence putative effector genes	cell communication	1.39928e-08	1.22437e-07	GO biological processes	GO:0007154	6554	USP8; TGFB1; TNFSF11; VDR; WWP2; IGF1R; SMAD3; SMO; MEGF8; ERG; MAP2K6; NOG; TEAD1; MYO6; HFE; ALDH1A2; TGFA; APOE; TWIST1; COL2A1; WNT10B; PTHLH; GDF5; SPTBN4; PFKM; FGF18; PIK3R1; RPGRIP1L; MTMR2; NR3C1; NOS3; LTBP1; FBN2; CHRM2; PRKAR1A; TNC; TSKU; FGFR3; PTCH1; ENHO; IL11; SMARCA4; CYP19A1; MAP2K1; RUNX2; SNAP47; TLR4; HCRTR2; WNT1; CREBBP	Weight-bearing	GO_INNATE_IMMUNE_RESPONSE	966	12	0.000508135	0.018674	NCF2:UNC93B1:MAP2K6:PRKCD:SPON2:NFKB1:HIST1H2BJ:AGER:HLA-DPB1:RARRES2:TLR4:STXBP1	http://www.gsea-msigdb.org/gsea/msigdb/cards/GO_INNATE_IMMUNE_RESPONSE
77 high-confidence putative effector genes	anatomical structure formation involved in morphogenesis	2.42483e-08	1.95852e-07	GO biological processes	GO:0048646	1078	MTMR2; TGFB1; NOS3; COL11A1; TWIST1; WNT1; NOG; FBN2; SMAD3; SMO; MAP2K1; FGF18; SERPINF1; PRKAR1A; TBX4; PTCH1; COL2A1; WNT10B; ALDH1A2	Weight-bearing	GO_ORGANIC_ACID_CATABOLIC_PROCESS	250	6	0.000517611	0.0189276	ACACB:GCAT:BDH2:MMAA:TWIST1:NOS3	http://www.gsea-msigdb.org/gsea/msigdb/cards/GO_ORGANIC_ACID_CATABOLIC_PROCESS
77 high-confidence putative effector genes	response to chemical	7.60805e-08	5.70604e-07	GO biological processes	GO:0042221	4656	USP8; TGFB1; TNFSF11; VDR; IGF1R; SMAD3; SMO; MAP2K1; MAP2K6; NOG; MYO6; HFE; ALDH1A2; APOE; TWIST1; COL2A1; WNT10B; GDF5; SPTBN4; FGF18; PIK3R1; ENHO; NR3C1; NOS3; LTBP1; FBN2; CHRM2; SERPINF1; PRKAR1A; TNC; FGFR3; IL11; SMARCA4; CYP19A1; MEGF8; RUNX2; TLR4; PTCH1; WNT1; CREBBP	Weight-bearing	GO_COVALENT_CHROMATIN_MODIFICATION	458	8	0.00052284	0.0190241	KDM2A:PRDM4:SART3:BAP1:PRKCD:SUPT3H:HDAC9:TWIST1	http://www.gsea-msigdb.org/gsea/msigdb/cards/GO_COVALENT_CHROMATIN_MODIFICATION
77 high-confidence putative effector genes	biosynthetic process	8.28457e-08	5.7992e-07	GO biological processes	GO:0009058	6185	TGFB1; TNFSF11; VDR; WWP2; SMAD3; SMO; MAP2K1; ERG; MAP2K6; TBX4; NOG; TEAD1; MYO6; HFE; ALDH1A2; TGFA; IARS2; APOE; TWIST1; SMARCA4; WNT10B; GDF5; PFKM; FGF18; PIK3R1; MTMR2; MEGF8; NR3C1; NOS3; LMX1B; CUX1; PRKAR1A; CHST3; FGFR3; FTO; VGLL4; IL11; WNT1; CYP19A1; ERF; RUNX2; BHLHA9; CREBBP; TLR4; PTCH1; ENHO; ILF3	Weight-bearing	GO_HEART_MORPHOGENESIS	251	6	0.000528574	0.019138	FGFRL1:LEMD2:BMP5:TWIST1:NOS3:PTCH1	http://www.gsea-msigdb.org/gsea/msigdb/cards/GO_HEART_MORPHOGENESIS
77 high-confidence putative effector genes	organic substance metabolic process	9.13559e-08	5.99523e-07	GO biological processes	GO:0071704	11025	USP8; TGFB1; TNFSF11; VDR; WWP2; COL11A1; SF3B4; IGF1R; MAP2K1; SMAD3; SMO; ERF; ERG; MAP2K6; TBX4; NOG; TEAD1; MYO6; HFE; ALDH1A2; TGFA; IARS2; APOE; TWIST1; COL2A1; WNT10B; PTHLH; NOS3; FGFR3; SPTBN4; PFKM; FGF18; PIK3R1; MTMR2; VGLL4; NR3C1; CTSK; TSEN15; LTBP1; LMX1B; CUX1; SERPINF1; PRKAR1A; TNC; GDF5; CHST3; IDUA; FTO; ENHO; TRIOBP; IL11; SMARCA4; CYP19A1; MEGF8; HMOX2; RUNX2; BHLHA9; RNF14…	Weight-bearing	GO_CELL_ACTIVATION_INVOLVED_IN_IMMUNE_RESPONSE	702	10	0.000532033	0.0191688	CLCF1:ALDH3B1:TCIRG1:SERPINA1:PRKCD:NFKB1:MANBA:AOC1:TLR4:STXBP1	http://www.gsea-msigdb.org/gsea/msigdb/cards/GO_CELL_ACTIVATION_INVOLVED_IN_IMMUNE_RESPONSE
77 high-confidence putative effector genes	signal transduction	1.43768e-07	8.8798e-07	GO biological processes	GO:0007165	6053	USP8; TGFB1; TNFSF11; VDR; WWP2; IGF1R; SMAD3; SMO; MAP2K1; ERG; MAP2K6; TEAD1; MYO6; HFE; ALDH1A2; TGFA; APOE; TWIST1; COL2A1; WNT10B; PTHLH; GDF5; SPTBN4; FGF18; PIK3R1; RPGRIP1L; MTMR2; NR3C1; NOS3; LTBP1; FBN2; CHRM2; PRKAR1A; TSKU; FGFR3; HCRTR2; ENHO; IL11; SMARCA4; NOG; MEGF8; RUNX2; TLR4; PTCH1; WNT1; CREBBP	Weight-bearing	GO_REGULATION_OF_RESPONSE_TO_WOUNDING	166	5	0.000552502	0.0193246	TMPRSS6:PRKCD:AGER:NOS3:TLR4	http://www.gsea-msigdb.org/gsea/msigdb/cards/GO_REGULATION_OF_RESPONSE_TO_WOUNDING
77 high-confidence putative effector genes	cellular metabolic process	2.6987e-07	1.57424e-06	GO biological processes	GO:0044237	10637	USP8; TGFB1; TNFSF11; VDR; WWP2; COL11A1; SF3B4; IGF1R; MAP2K1; SMAD3; SMO; ERF; ERG; MAP2K6; TBX4; NOG; TEAD1; MYO6; HFE; ALDH1A2; TGFA; IARS2; APOE; TWIST1; COL2A1; WNT10B; PTHLH; NOS3; FGFR3; SPTBN4; PFKM; FGF18; PIK3R1; MTMR2; VGLL4; NR3C1; CTSK; TSEN15; LTBP1; LMX1B; CUX1; SERPINF1; PRKAR1A; TNC; GDF5; CHST3; IDUA; FTO; TRIOBP; IL11; SMARCA4; CYP19A1; MEGF8; HMOX2; RUNX2; BHLHA9; RNF144B; CR…	Weight-bearing	GO_TRANSMEMBRANE_TRANSPORT	1574	16	0.000554863	0.0193246	SLC29A3:CNIH2:TCIRG1:SLC16A7:SVOP:ACACB:WWP2:KCNJ2:PLA2G6:SLC39A8:PIK3R1:SLC30A5:HFE:CLIC5:TWIST1:SLC4A2	http://www.gsea-msigdb.org/gsea/msigdb/cards/GO_TRANSMEMBRANE_TRANSPORT
77 high-confidence putative effector genes	multicellular organismal homeostasis	3.34976e-07	1.85118e-06	GO biological processes	GO:0048871	476	IGF1R; CTSK; COL2A1; WNT10B; TNFSF11; SMO; NOS3; PRKAR1A; TLR4; HFE; FTO; MAP2K6	Weight-bearing	GO_ION_TRANSMEMBRANE_TRANSPORT	1125	13	0.000584601	0.0201729	CNIH2:TCIRG1:SLC16A7:ACACB:WWP2:KCNJ2:PLA2G6:SLC39A8:SLC30A5:HFE:CLIC5:TWIST1:SLC4A2	http://www.gsea-msigdb.org/gsea/msigdb/cards/GO_ION_TRANSMEMBRANE_TRANSPORT
77 high-confidence putative effector genes	primary metabolic process	1.14844e-06	6.02932e-06	GO biological processes	GO:0044238	10663	USP8; TGFB1; TNFSF11; VDR; WWP2; COL11A1; SF3B4; IGF1R; MAP2K1; SMAD3; SMO; ERF; ERG; MAP2K6; TBX4; NOG; TEAD1; MYO6; HFE; ALDH1A2; TGFA; IARS2; APOE; TWIST1; COL2A1; WNT10B; PTHLH; NOS3; FGFR3; SPTBN4; PFKM; FGF18; PIK3R1; MTMR2; VGLL4; NR3C1; CTSK; TSEN15; LTBP1; LMX1B; CUX1; SERPINF1; PRKAR1A; TNC; GDF5; CHST3; IDUA; FTO; ENHO; TRIOBP; IL11; SMARCA4; CYP19A1; MEGF8; RUNX2; BHLHA9; RNF144B; CRE…	Weight-bearing	GO_PROTEOLYSIS	1744	17	0.000594193	0.0203131	EDEM3:CRADD:SART3:HIP1R:SERPINA1:WWP2:TMPRSS6:BAP1:ITIH1:TMEM129:NFKB1:SMAD1:HFE:AGER:SUPT3H:PTCH1:PAPPA	http://www.gsea-msigdb.org/gsea/msigdb/cards/GO_PROTEOLYSIS
77 high-confidence putative effector genes	cellular response to stimulus	1.51648e-06	7.58238e-06	GO biological processes	GO:0051716	7471	USP8; TGFB1; TNFSF11; VDR; WWP2; IGF1R; SMAD3; SMO; MEGF8; ERG; MAP2K6; NOG; TEAD1; MYO6; HFE; ALDH1A2; TGFA; APOE; TWIST1; COL2A1; WNT10B; PTHLH; GDF5; SPTBN4; FGF18; PIK3R1; RPGRIP1L; MTMR2; NR3C1; NOS3; LTBP1; FBN2; CHRM2; SERPINF1; PRKAR1A; TNC; TSKU; FGFR3; FTO; PTCH1; ENHO; IL11; SMARCA4; CYP19A1; MAP2K1; RUNX2; TLR4; HCRTR2; WNT1; CREBBP	Weight-bearing	GO_INFLAMMATORY_RESPONSE	714	10	0.00060613	0.0206253	SERPINA1:BAP1:PRKCD:NFKB1:SMAD1:HFE:AGER:HDAC9:RARRES2:TLR4	http://www.gsea-msigdb.org/gsea/msigdb/cards/GO_INFLAMMATORY_RESPONSE
77 high-confidence putative effector genes	regulation of molecular function	1.59094e-06	7.59314e-06	GO biological processes	GO:0065009	3198	TGFB1; TNFSF11; VDR; WWP2; SMAD3; SMO; MAP2K1; MAP2K6; SMARCA4; TGFA; APOE; TWIST1; HFE; WNT10B; PTHLH; GDF5; FGF18; PIK3R1; IGF1R; NOS3; SERPINF1; PRKAR1A; FGFR3; IL11; WNT1; NOG; TLR4; SH3PXD2B; PTCH1; ENHO	Weight-bearing	GO_APOPTOTIC_SIGNALING_PATHWAY	591	9	0.000631892	0.0213773	CRADD:HIP1R:PLA2G6:PRKCD:FGFR3:PIK3R1:BMP5:NOS3:TLR4	http://www.gsea-msigdb.org/gsea/msigdb/cards/GO_APOPTOTIC_SIGNALING_PATHWAY
77 high-confidence putative effector genes	nitrogen compound metabolic process	1.75784e-06	8.02491e-06	GO biological processes	GO:0006807	10174	USP8; TGFB1; TNFSF11; VDR; WWP2; COL11A1; SF3B4; IGF1R; MAP2K1; SMAD3; SMO; ERF; ERG; MAP2K6; TBX4; TEAD1; MYO6; HFE; TGFA; IARS2; APOE; TWIST1; COL2A1; WNT10B; PTHLH; NOS3; FGFR3; SPTBN4; PFKM; FGF18; PIK3R1; MTMR2; VGLL4; NR3C1; CTSK; TSEN15; LTBP1; LMX1B; CUX1; SERPINF1; PRKAR1A; TNC; GDF5; CHST3; IDUA; FTO; TRIOBP; IL11; SMARCA4; NOG; MEGF8; HMOX2; RUNX2; BHLHA9; RNF144B; CREBBP; TLR4; PTCH1;…	Weight-bearing	GO_PROTEIN_STABILIZATION	173	5	0.000665993	0.0222887	HIP1R:PRKCD:PIK3R1:CDK7:STXBP1	http://www.gsea-msigdb.org/gsea/msigdb/cards/GO_PROTEIN_STABILIZATION
77 high-confidence putative effector genes	taxis	6.81938e-06	2.98348e-05	GO biological processes	GO:0042330	638	TGFB1; TNFSF11; NOG; CYP19A1; MAP2K1; SMAD3; SMO; MEGF8; FGF18; PIK3R1; PTCH1; SPTBN4	Weight-bearing	GO_REGULATION_OF_ESTABLISHMENT_OF_PROTEIN_LOCALIZATION	723	10	0.000667146	0.0222887	WWP2:PLA2G6:BAP1:PRKCD:PPP3CA:PIK3R1:AGER:HDAC9:TWIST1:TLR4	http://www.gsea-msigdb.org/gsea/msigdb/cards/GO_REGULATION_OF_ESTABLISHMENT_OF_PROTEIN_LOCALIZATION
77 high-confidence putative effector genes	cell death	7.24259e-06	3.04189e-05	GO biological processes	GO:0008219	2202	TGFB1; VDR; IGF1R; SMAD3; SMO; MAP2K6; COL2A1; ALDH1A2; APOE; TWIST1; WNT10B; GDF5; PIK3R1; NR3C1; NOS3; SERPINF1; FGFR3; IL11; WNT1; NOG; RNF144B; TLR4; CREBBP	Weight-bearing	GO_POSITIVE_REGULATION_OF_IMMUNE_SYSTEM_PROCESS	1147	13	0.000699082	0.0230415	CLCF1:UNC93B1:MAP2K6:PLA2G6:PRKCD:SPON2:NFKB1:PIK3R1:AGER:HLA-DPB1:RARRES2:TLR4:STXBP1	http://www.gsea-msigdb.org/gsea/msigdb/cards/GO_POSITIVE_REGULATION_OF_IMMUNE_SYSTEM_PROCESS
77 high-confidence putative effector genes	morphogenesis of a branching structure	1.22768e-05	4.95792e-05	GO biological processes	GO:0001763	196	TGFB1; VDR; WNT1; NOG; SMO; TNC; PTCH1	Weight-bearing	GO_REGULATION_OF_SYSTEM_PROCESS	600	9	0.000703226	0.0230746	CNIH2:ACTN3:HIP1R:DICER1:KCNJ2:PPP3CA:AGER:NOS3:PBX3	http://www.gsea-msigdb.org/gsea/msigdb/cards/GO_REGULATION_OF_SYSTEM_PROCESS
77 high-confidence putative effector genes	response to external stimulus	1.61451e-05	6.27866e-05	GO biological processes	GO:0009605	2479	TGFB1; TNFSF11; VDR; COL11A1; SMAD3; SMO; MAP2K1; NOG; SPTBN4; HFE; ALDH1A2; APOE; GDF5; FGF18; PIK3R1; NOS3; CHRM2; SERPINF1; TNC; CYP19A1; MEGF8; TLR4; PTCH1; ILF3	Weight-bearing	GO_CELLULAR_RESPONSE_TO_LIPID	601	9	0.000711542	0.0232437	NCOR2:TWF2:SPON2:NFKB1:CDK7:NOS3:PTCH1:TNC:TLR4	http://www.gsea-msigdb.org/gsea/msigdb/cards/GO_CELLULAR_RESPONSE_TO_LIPID
77 high-confidence putative effector genes	cellular component organization	2.23764e-05	8.39117e-05	GO biological processes	GO:0016043	6398	USP8; TGFB1; TNFSF11; VDR; COL11A1; IGF1R; SMAD3; SMO; MAP2K1; NOS3; NOG; TEAD1; SPTBN4; SMARCA4; TGFA; APOE; TWIST1; HFE; WNT10B; COL27A1; PFKM; PIK3R1; RPGRIP1L; MTMR2; NR3C1; CTSK; TACC3; FBN2; CHRM2; CUX1; SERPINF1; PRKAR1A; TNC; TSKU; TRIOBP; WNT1; COL2A1; MEGF8; SNAP47; TLR4; SH3PXD2B; PTCH1; CREBBP	Weight-bearing	GO_REGULATION_OF_BINDING	369	7	0.000723749	0.0235379	HIP1R:PRKCD:PPP3CA:HFE:AGER:TWIST1:FAM129B	http://www.gsea-msigdb.org/gsea/msigdb/cards/GO_REGULATION_OF_BINDING
77 high-confidence putative effector genes	multicellular organism growth	2.61388e-05	9.46403e-05	GO biological processes	GO:0035264	148	SPTBN4; GDF5; SMO; SH3PXD2B; PTCH1; FTO	Weight-bearing	GO_MESENCHYME_DEVELOPMENT	268	6	0.000744174	0.0239898	CORO1C:GSC:SEMA3G:BMP5:TWIST1:NOS3	http://www.gsea-msigdb.org/gsea/msigdb/cards/GO_MESENCHYME_DEVELOPMENT
77 high-confidence putative effector genes	tissue remodeling	3.26957e-05	0.000114435	GO biological processes	GO:0048771	154	TGFB1; TNFSF11; CTSK; GDF5; VDR; NOS3	Weight-bearing	GO_POSITIVE_REGULATION_OF_IMMUNE_RESPONSE	871	11	0.000762237	0.0244648	CLCF1:UNC93B1:MAP2K6:PLA2G6:PRKCD:SPON2:NFKB1:PIK3R1:HLA-DPB1:TLR4:STXBP1	http://www.gsea-msigdb.org/gsea/msigdb/cards/GO_POSITIVE_REGULATION_OF_IMMUNE_RESPONSE
77 high-confidence putative effector genes	pattern specification process	5.35897e-05	0.000181513	GO biological processes	GO:0007389	436	WNT1; NOG; SMAD3; SMO; MEGF8; ALDH1A2; RPGRIP1L; PTCH1; LMX1B	Weight-bearing	GO_NEURON_PROJECTION_GUIDANCE	271	6	0.000788396	0.0250853	B3GNT1:SEMA3G:SPON2:PIK3R1:PTCH1:FAM129B	http://www.gsea-msigdb.org/gsea/msigdb/cards/GO_NEURON_PROJECTION_GUIDANCE
77 high-confidence putative effector genes	cartilage condensation	6.41674e-05	0.000210549	GO biological processes	GO:0001502	20	MGP; COL2A1; COL11A1	Weight-bearing	GO_NEGATIVE_REGULATION_OF_CELL_ADHESION	276	6	0.000866583	0.0267907	CORO1C:PRKAR1A:PRKCD:PIK3R1:HFE:TNC	http://www.gsea-msigdb.org/gsea/msigdb/cards/GO_NEGATIVE_REGULATION_OF_CELL_ADHESION
77 high-confidence putative effector genes	organ growth	6.67459e-05	0.000210599	GO biological processes	GO:0035265	175	NOG; CYP19A1; SMO; COL27A1; PRKAR1A; FGFR3	Weight-bearing	GO_CELLULAR_LIPID_METABOLIC_PROCESS	885	11	0.00086751	0.0267907	ALDH3B1:SOCS2:ACACB:PLA2G6:PRKCD:FGFR3:BDH2:MMAA:PIK3R1:TWIST1:RARRES2	http://www.gsea-msigdb.org/gsea/msigdb/cards/GO_CELLULAR_LIPID_METABOLIC_PROCESS
77 high-confidence putative effector genes	cellular homeostasis	6.81939e-05	0.000210599	GO biological processes	GO:0019725	935	TGFB1; IGF1R; APOE; SMARCA4; SMAD3; PFKM; NOS3; SERPINF1; PIK3R1; VDR; HCRTR2; HFE; HMOX2	Weight-bearing	GO_TUBE_MORPHOGENESIS	894	11	0.000941355	0.0283564	TBX4:TMPRSS6:HHIP:SMAD1:BMP5:HDAC9:TWIST1:NOS3:PTCH1:TNC:FAM129B	http://www.gsea-msigdb.org/gsea/msigdb/cards/GO_TUBE_MORPHOGENESIS
77 high-confidence putative effector genes	stem cell proliferation	7.75282e-05	0.000232584	GO biological processes	GO:0072089	111	SMO; TGFB1; WNT1; LTBP3; WNT10B	Weight-bearing	GO_REGULATION_OF_LIPID_BIOSYNTHETIC_PROCESS	188	5	0.000967038	0.0287812	ACACB:PLA2G6:PRKCD:NFKB1:BMP5	http://www.gsea-msigdb.org/gsea/msigdb/cards/GO_REGULATION_OF_LIPID_BIOSYNTHETIC_PROCESS
77 high-confidence putative effector genes	multi-multicellular organism process	0.000244867	0.000714197	GO biological processes	GO:0044706	222	TGFB1; CLIC5; PTHLH; VDR; SH3PXD2B; HFE	Weight-bearing	GO_EXOCYTOSIS	897	11	0.000967099	0.0287812	ALDH3B1:TCIRG1:VPS33A:SERPINA1:PLA2G6:PRKCD:NFKB1:MANBA:RARRES2:AOC1:STXBP1	http://www.gsea-msigdb.org/gsea/msigdb/cards/GO_EXOCYTOSIS
77 high-confidence putative effector genes	system process	0.000490788	0.00139278	GO biological processes	GO:0003008	2136	TGFB1; APOE; COL11A1; TRIOBP; WNT10B; CHRM2; SMAD3; SPTBN4; NOS3; SERPINF1; PRKAR1A; TLR4; VDR; CLIC5; MYO6; COL2A1; MTMR2; FTO; MAP2K6	Weight-bearing	GO_REGULATION_OF_CELLULAR_RESPONSE_TO_GROWTH_FACTOR_STIMULUS	282	6	0.000968155	0.0287812	MIR140:TMPRSS6:HHIP:LEMD2:RUNX2:FAM129B	http://www.gsea-msigdb.org/gsea/msigdb/cards/GO_REGULATION_OF_CELLULAR_RESPONSE_TO_GROWTH_FACTOR_STIMULUS
77 high-confidence putative effector genes	response to abiotic stimulus	0.000511892	0.00141444	GO biological processes	GO:0009628	1151	TGFB1; NOS3; COL11A1; TWIST1; PTCH1; TLR4; GDF5; SMAD3; SERPINF1; TNC; PIK3R1; CREBBP; HMOX2	Weight-bearing	GO_EMBRYONIC_ORGAN_MORPHOGENESIS	284	6	0.00100397	0.0293991	TBX15:LRIG3:GSC:TRIOBP:RUNX2:TWIST1	http://www.gsea-msigdb.org/gsea/msigdb/cards/GO_EMBRYONIC_ORGAN_MORPHOGENESIS
77 high-confidence putative effector genes	transforming growth factor beta activation	0.000543539	0.00146337	GO biological processes	GO:0036363	9	LTBP3; LTBP1	Weight-bearing	GO_REGULATION_OF_CELLULAR_COMPONENT_BIOGENESIS	909	11	0.00107598	0.0307723	CORO1C:HIP1R:TRIOBP:PLA2G6:TWF2:PRKCD:PIK3R1:OCLN:ASAP1:TLR4:STXBP1	http://www.gsea-msigdb.org/gsea/msigdb/cards/GO_REGULATION_OF_CELLULAR_COMPONENT_BIOGENESIS
77 high-confidence putative effector genes	developmental maturation	0.000775091	0.00203461	GO biological processes	GO:0021700	277	WNT1; FGFR3; RUNX2; SPTBN4; WNT10B; ALDH1A2	Weight-bearing	GO_LEUKOCYTE_PROLIFERATION	290	6	0.00111756	0.0318373	CLCF1:PRKAR1A:PRKCD:AGER:HLA-DPB1:TLR4	http://www.gsea-msigdb.org/gsea/msigdb/cards/GO_LEUKOCYTE_PROLIFERATION
77 high-confidence putative effector genes	immune system development	0.000970318	0.0024306	GO biological processes	GO:0002520	928	TGFB1; TNFSF11; TLR4; IL11; WNT1; SMAD3; RUNX2; MAP2K1; PIK3R1; WNT10B; CREBBP	Weight-bearing	GO_CHROMATIN_ORGANIZATION	776	10	0.00113835	0.0322187	KDM2A:PRDM4:SART3:BAP1:PRKCD:HIST1H2BJ:BRD2:BRD2-IT1:SUPT3H:HDAC9:TWIST1	http://www.gsea-msigdb.org/gsea/msigdb/cards/GO_CHROMATIN_ORGANIZATION
77 high-confidence putative effector genes	movement of cell or subcellular component	0.000972239	0.0024306	GO biological processes	GO:0006928	2079	TGFB1; IGF1R; APOE; TNFSF11; TWIST1; CYP19A1; MAP2K1; MYO6; SMAD3; SMO; MEGF8; NOS3; SERPINF1; PIK3R1; NOG; FGF18; PTCH1; SPTBN4	Weight-bearing	GO_SMALL_MOLECULE_METABOLIC_PROCESS	1685	16	0.00113971	0.0322187	NMNAT2:ACTN3:PC:ALDH3B1:PTHLH:ACACB:NCOR2:GCAT:ABHD14B:NISCH:NFKB1:BDH2:MMAA:BMP5:TWIST1:NOS3	http://www.gsea-msigdb.org/gsea/msigdb/cards/GO_SMALL_MOLECULE_METABOLIC_PROCESS
77 high-confidence putative effector genes	macromolecule localization	0.00109954	0.00268492	GO biological processes	GO:0033036	3041	USP8; TGFB1; TNFSF11; WWP2; SMAD3; SMO; MAP2K6; SPTBN4; HFE; APOE; TWIST1; PFKM; PIK3R1; LTBP1; FBN2; FTO; ENHO; CYP19A1; MYO6; SNAP47; TLR4; SH3PXD2B; PTCH1	Weight-bearing	GO_IMMUNE_RESPONSE_REGULATING_SIGNALING_PATHWAY	645	9	0.00116555	0.0328231	UNC93B1:MAP2K6:PLA2G6:PRKCD:PPP3CA:NFKB1:PIK3R1:HLA-DPB1:TLR4	http://www.gsea-msigdb.org/gsea/msigdb/cards/GO_IMMUNE_RESPONSE_REGULATING_SIGNALING_PATHWAY
77 high-confidence putative effector genes	developmental process involved in reproduction	0.0012868	0.00302495	GO biological processes	GO:0003006	672	TGFB1; NOS3; CYP19A1; MAP2K1; VDR; SERPINF1; TNC; NOG; PTCH1	Weight-bearing	GO_REGULATION_OF_SECRETION	782	10	0.0012056	0.033565	HIP1R:MAP2K6:PLA2G6:PPP3CA:HFE:AGER:HDAC9:TWIST1:TLR4:STXBP1	http://www.gsea-msigdb.org/gsea/msigdb/cards/GO_REGULATION_OF_SECRETION
77 high-confidence putative effector genes	cell activation	0.00129641	0.00302495	GO biological processes	GO:0001775	1435	SMO; TNFSF11; APOE; TLR4; TGFB1; IL11; WNT1; SMAD3; RUNX2; NOS3; PRKAR1A; PIK3R1; HMOX2; HFE	Weight-bearing	GO_REGULATION_OF_LEUKOCYTE_MEDIATED_IMMUNITY	200	5	0.00127272	0.0351673	CLCF1:HFE:AGER:TLR4:STXBP1	http://www.gsea-msigdb.org/gsea/msigdb/cards/GO_REGULATION_OF_LEUKOCYTE_MEDIATED_IMMUNITY
77 high-confidence putative effector genes	cell motility	0.00145503	0.00325059	GO biological processes	GO:0048870	1623	TGFB1; IGF1R; APOE; TNFSF11; TWIST1; CYP19A1; MAP2K1; SMAD3; SMO; MEGF8; NOS3; SERPINF1; PIK3R1; NOG; FGF18	Weight-bearing	GO_SUPRAMOLECULAR_FIBER_ORGANIZATION	654	9	0.00128241	0.0353022	HIP1R:FAM101A:PRKAR1A:TRIOBP:TWF2:PRKCD:PIK3R1:COL11A2:DST	http://www.gsea-msigdb.org/gsea/msigdb/cards/GO_SUPRAMOLECULAR_FIBER_ORGANIZATION
77 high-confidence putative effector genes	localization of cell	0.00145503	0.00325059	GO biological processes	GO:0051674	1623	TGFB1; IGF1R; APOE; TNFSF11; TWIST1; CYP19A1; MAP2K1; SMAD3; SMO; MEGF8; NOS3; SERPINF1; PIK3R1; NOG; FGF18	Weight-bearing	GO_TISSUE_MORPHOGENESIS	659	9	0.0013513	0.0367855	TBX4:PRKAR1A:HHIP:SMAD1:BMP5:TWIST1:NOS3:PTCH1:TNC	http://www.gsea-msigdb.org/gsea/msigdb/cards/GO_TISSUE_MORPHOGENESIS
77 high-confidence putative effector genes	maintenance of location	0.00155328	0.0033978	GO biological processes	GO:0051235	316	TGFB1; APOE; LTBP1; FBN2; SPTBN4; FTO	Weight-bearing	GO_POSITIVE_REGULATION_OF_SECRETION	412	7	0.00136825	0.0369757	MAP2K6:PLA2G6:HFE:AGER:TWIST1:TLR4:STXBP1	http://www.gsea-msigdb.org/gsea/msigdb/cards/GO_POSITIVE_REGULATION_OF_SECRETION
77 high-confidence putative effector genes	cytokine production	0.00210454	0.00450972	GO biological processes	GO:0001816	723	TGFB1; LTBP3; TLR4; LTBP1; TWIST1; SMAD3; PIK3R1; HFE; CREBBP	Weight-bearing	GO_ORGANOPHOSPHATE_METABOLIC_PROCESS	532	8	0.00136835	0.0369757	NMNAT2:PTHLH:SOCS2:ACACB:PLA2G6:ABHD14B:FGFR3:PIK3R1	http://www.gsea-msigdb.org/gsea/msigdb/cards/GO_ORGANOPHOSPHATE_METABOLIC_PROCESS
77 high-confidence putative effector genes	ovulation cycle	0.00256727	0.00539126	GO biological processes	GO:0042698	69	NOS3; SERPINF1; MAP2K6	Weight-bearing	GO_POSITIVE_REGULATION_OF_CELL_DEVELOPMENT	538	8	0.0014683	0.0386762	CLCF1:SOCS2:DICER1:TRIOBP:TWF2:AGER:BMP5:FAM129B	http://www.gsea-msigdb.org/gsea/msigdb/cards/GO_POSITIVE_REGULATION_OF_CELL_DEVELOPMENT
77 high-confidence putative effector genes	adaptive thermogenesis	0.00300918	0.00619537	GO biological processes	GO:1990845	151	IGF1R; WNT10B; MAP2K6; TLR4	Weight-bearing	GO_CELLULAR_LIPID_CATABOLIC_PROCESS	207	5	0.00148107	0.0387396	ACACB:PRKCD:BDH2:MMAA:TWIST1	http://www.gsea-msigdb.org/gsea/msigdb/cards/GO_CELLULAR_LIPID_CATABOLIC_PROCESS
77 high-confidence putative effector genes	cellular component biogenesis	0.00317953	0.0064202	GO biological processes	GO:0044085	3294	TGFB1; TNFSF11; SMAD3; TEAD1; SPTBN4; SMARCA4; TGFA; APOE; TWIST1; HFE; WNT10B; PFKM; PIK3R1; RPGRIP1L; MTMR2; IGF1R; PRKAR1A; TRIOBP; WNT1; SNAP47; TLR4; SH3PXD2B; CREBBP	Weight-bearing	GO_RESPONSE_TO_BACTERIUM	669	9	0.00149807	0.0390454	CSF2RB:PLA2G6:PRKCD:SPON2:NFKB1:HIST1H2BJ:RARRES2:NOS3:TLR4	http://www.gsea-msigdb.org/gsea/msigdb/cards/GO_RESPONSE_TO_BACTERIUM
77 high-confidence putative effector genes	tissue migration	0.00530574	0.0105114	GO biological processes	GO:0090130	284	TGFB1; APOE; SERPINF1; FGF18; NOS3	Weight-bearing	GO_DEFENSE_RESPONSE_TO_BACTERIUM	308	6	0.0015181	0.0391549	PLA2G6:PRKCD:SPON2:HIST1H2BJ:RARRES2:TLR4	http://www.gsea-msigdb.org/gsea/msigdb/cards/GO_DEFENSE_RESPONSE_TO_BACTERIUM
77 high-confidence putative effector genes	amyloid-beta clearance	0.00622491	0.012104	GO biological processes	GO:0097242	30	IGF1R; APOE	Weight-bearing	GO_SIGNAL_TRANSDUCTION_BY_PROTEIN_PHOSPHORYLATION	952	11	0.00155275	0.0396274	IGF1R:MAP2K6:CSF2RB:PRKCD:FGFR3:NFKB1:SMAD1:AGER:LEMD2:BMP5:TLR4	http://www.gsea-msigdb.org/gsea/msigdb/cards/GO_SIGNAL_TRANSDUCTION_BY_PROTEIN_PHOSPHORYLATION
77 high-confidence putative effector genes	aging	0.00732395	0.0139821	GO biological processes	GO:0007568	308	TWIST1; TGFB1; MAP2K1; SERPINF1; WNT1	Weight-bearing	GO_REGULATION_OF_DNA_BINDING_TRANSCRIPTION_FACTOR_ACTIVITY	425	7	0.00163243	0.0410903	WWP2:PPP3CA:NFKB1:AGER:TWIST1:PTCH1:TLR4	http://www.gsea-msigdb.org/gsea/msigdb/cards/GO_REGULATION_OF_DNA_BINDING_TRANSCRIPTION_FACTOR_ACTIVITY
77 high-confidence putative effector genes	actin filament-based process	0.00774919	0.0145297	GO biological processes	GO:0030029	728	TGFB1; TRIOBP; MYO6; SMAD3; PRKAR1A; PIK3R1; SH3PXD2B; SPTBN4	Weight-bearing	GO_NEGATIVE_REGULATION_OF_TRANSCRIPTION_BY_RNA_POLYMERASE_II	818	10	0.00168072	0.0420179	TBX15:NCOR2:GSC:DICER1:WWP2:TMPRSS6:NFKB1:HDAC9:TWIST1:PTCH1	http://www.gsea-msigdb.org/gsea/msigdb/cards/GO_NEGATIVE_REGULATION_OF_TRANSCRIPTION_BY_RNA_POLYMERASE_II
77 high-confidence putative effector genes	response to stress	0.00796929	0.0146803	GO biological processes	GO:0006950	3973	TGFB1; TNFSF11; NOG; SMAD3; SMO; MAP2K1; MAP2K6; HFE; APOE; TWIST1; WNT10B; PIK3R1; IGF1R; NOS3; SERPINF1; PRKAR1A; TNC; FTO; WNT1; CYP19A1; MYO6; HMOX2; CREBBP; TLR4; ILF3	Weight-bearing	GO_CELL_CELL_ADHESION	819	10	0.00169581	0.0422517	CDH23:PRKAR1A:PRKCD:FGFRL1:PIK3R1:HFE:AGER:HLA-DPB1:BMP5:STXBP1	http://www.gsea-msigdb.org/gsea/msigdb/cards/GO_CELL_CELL_ADHESION
77 high-confidence putative effector genes	catabolic process	0.00891967	0.0160385	GO biological processes	GO:0009056	2550	MTMR2; TGFB1; USP8; CTSK; WWP2; TWIST1; WNT1; CYP19A1; NOS3; SMAD3; PFKM; APOE; WNT10B; RNF144B; HMOX2; HFE; IDUA; FTO	Weight-bearing	GO_REGULATION_OF_PROTEIN_COMPLEX_ASSEMBLY	429	7	0.00172123	0.0425961	HIP1R:TRIOBP:TWF2:PRKCD:ASAP1:TLR4:STXBP1	http://www.gsea-msigdb.org/gsea/msigdb/cards/GO_REGULATION_OF_PROTEIN_COMPLEX_ASSEMBLY
77 high-confidence putative effector genes	cell division	0.00901208	0.0160385	GO biological processes	GO:0051301	596	TGFA; TGFB1; NR3C1; TRIOBP; USP8; TACC3; PTCH1	Weight-bearing	GO_RESPONSE_TO_INORGANIC_SUBSTANCE	553	8	0.0017437	0.0428452	BAP1:PRKCD:PPP3CA:SLC30A5:HFE:AOC1:NOS3:PTCH1	http://www.gsea-msigdb.org/gsea/msigdb/cards/GO_RESPONSE_TO_INORGANIC_SUBSTANCE
								Weight-bearing	GO_REGULATION_OF_TRANSMEMBRANE_TRANSPORT	553	8	0.0017437	0.0428452	CNIH2:WWP2:KCNJ2:PLA2G6:PIK3R1:SLC30A5:CLIC5:TWIST1	http://www.gsea-msigdb.org/gsea/msigdb/cards/GO_REGULATION_OF_TRANSMEMBRANE_TRANSPORT
								Weight-bearing	GO_MESENCHYMAL_CELL_DIFFERENTIATION	215	5	0.00174879	0.0428452	CORO1C:GSC:SEMA3G:BMP5:TWIST1	http://www.gsea-msigdb.org/gsea/msigdb/cards/GO_MESENCHYMAL_CELL_DIFFERENTIATION
								Weight-bearing	GO_CENTRAL_NERVOUS_SYSTEM_DEVELOPMENT	972	11	0.00182722	0.0443237	CLCF1:GSC:HYDIN:TACC3:PPP3CA:SMAD1:AGER:BMP5:PTCH1:TLR4:PBX3	http://www.gsea-msigdb.org/gsea/msigdb/cards/GO_CENTRAL_NERVOUS_SYSTEM_DEVELOPMENT
								Weight-bearing	GO_NEGATIVE_REGULATION_OF_PROTEIN_METABOLIC_PROCESS	1123	12	0.00184215	0.0445389	CORO1C:SERPINA1:IGF1R:PRKAR1A:ITIH1:PRKCD:ZFYVE28:NFKB1:HFE:LEMD2:TWIST1:TLR4	http://www.gsea-msigdb.org/gsea/msigdb/cards/GO_NEGATIVE_REGULATION_OF_PROTEIN_METABOLIC_PROCESS
								Weight-bearing	GO_POSITIVE_REGULATION_OF_ESTABLISHMENT_OF_PROTEIN_LOCALIZATION	436	7	0.00188563	0.0452265	PLA2G6:BAP1:PRKCD:PIK3R1:AGER:TWIST1:TLR4	http://www.gsea-msigdb.org/gsea/msigdb/cards/GO_POSITIVE_REGULATION_OF_ESTABLISHMENT_OF_PROTEIN_LOCALIZATION
								Weight-bearing	GO_PATTERN_SPECIFICATION_PROCESS	436	7	0.00188563	0.0452265	GSC:HHIP:SMAD1:BMP5:PTCH1:PBX3:LMX1B	http://www.gsea-msigdb.org/gsea/msigdb/cards/GO_PATTERN_SPECIFICATION_PROCESS
								Weight-bearing	GO_REGULATION_OF_LEUKOCYTE_PROLIFERATION	219	5	0.00189521	0.0452265	CLCF1:PRKAR1A:AGER:HLA-DPB1:TLR4	http://www.gsea-msigdb.org/gsea/msigdb/cards/GO_REGULATION_OF_LEUKOCYTE_PROLIFERATION
								Weight-bearing	GO_REGULATION_OF_RNA_METABOLIC_PROCESS	219	5	0.00189521	0.0452265	SART3:NCOR2:PPP3CA:NFKB1:PIK3R1	http://www.gsea-msigdb.org/gsea/msigdb/cards/GO_REGULATION_OF_RNA_METABOLIC_PROCESS
								Weight-bearing	GO_POSITIVE_REGULATION_OF_VASCULATURE_DEVELOPMENT	221	5	0.00197169	0.0467481	MIR140:SMAD1:HDAC9:TWIST1:NOS3	http://www.gsea-msigdb.org/gsea/msigdb/cards/GO_POSITIVE_REGULATION_OF_VASCULATURE_DEVELOPMENT
								Weight-bearing	GO_REGULATION_OF_CATION_TRANSMEMBRANE_TRANSPORT	328	6	0.00208239	0.0482826	CNIH2:WWP2:KCNJ2:PLA2G6:SLC30A5:TWIST1	http://www.gsea-msigdb.org/gsea/msigdb/cards/GO_REGULATION_OF_CATION_TRANSMEMBRANE_TRANSPORT
								Weight-bearing	GO_EXTRINSIC_APOPTOTIC_SIGNALING_PATHWAY	224	5	0.00209061	0.0483208	CRADD:FGFR3:PIK3R1:BMP5:NOS3	http://www.gsea-msigdb.org/gsea/msigdb/cards/GO_EXTRINSIC_APOPTOTIC_SIGNALING_PATHWAY
								Weight-bearing	GO_POSITIVE_REGULATION_OF_CYTOKINE_PRODUCTION	445	7	0.00211462	0.0487224	SPON2:NFKB1:PIK3R1:AGER:HLA-DPB1:TWIST1:TLR4	http://www.gsea-msigdb.org/gsea/msigdb/cards/GO_POSITIVE_REGULATION_OF_CYTOKINE_PRODUCTION
								Weight-bearing	GO_CATION_TRANSPORT	1145	12	0.00216158	0.0494942	CDH23:CNIH2:TCIRG1:WWP2:KCNJ2:PLA2G6:PPP3CA:SLC39A8:SLC30A5:HFE:TWIST1:NOS3	http://www.gsea-msigdb.org/gsea/msigdb/cards/GO_CATION_TRANSPORT
								Both_WeightBearing_and_Non-WeightBearing	GO_CONNECTIVE_TISSUE_DEVELOPMENT	269	23	3.50018e-23	2.57263e-19	COL11A1:PTH:SLC39A13:RELA:CHRDL2:SERPINH1:MGP:SOX5:COL2A1:WNT10B:SMAD3:FTO:NOG:TGFB1:GDF5:XBP1:NKX3-2:FGF18:SH3PXD2B:PPARD:MAPK14:COL12A1:COL27A1	http://www.gsea-msigdb.org/gsea/msigdb/cards/GO_CONNECTIVE_TISSUE_DEVELOPMENT
								Both_WeightBearing_and_Non-WeightBearing	GO_RESPONSE_TO_ENDOGENOUS_STIMULUS	1634	43	3.16772e-22	1.16414e-18	DKK3:ARNTL:PTH:EHD1:FAM89B:RELA:FOSL1:PAK1:CEP57:SOX5:RAPGEF3:VDR:COL2A1:WNT10B:WNT1:USP8:ALDH1A2:SMAD3:SLX4:CREBBP:ADCY9:TFAP4:NOG:EGLN2:TGFB1:MEGF8:LTBP1:FHL2:EIF6:GDF5:XBP1:ATG7:PPARG:TP63:CDO1:FBN2:DIAPH1:NR3C1:FGF18:PPARD:JAK2:TNC:PAPPA	http://www.gsea-msigdb.org/gsea/msigdb/cards/GO_RESPONSE_TO_ENDOGENOUS_STIMULUS
								Both_WeightBearing_and_Non-WeightBearing	GO_SKELETAL_SYSTEM_DEVELOPMENT	517	27	2.00288e-21	4.90706e-18	COL11A1:PTH:ACP2:RELA:CHRDL2:SERPINH1:MGP:SOX5:VDR:COL2A1:WNT10B:WNT1:TNFSF11:SMAD3:NOG:TGFB1:MEGF8:GDF5:TP63:NKX3-2:FBN2:FGF18:SH3PXD2B:MAPK14:COL12A1:LRRC17:COL27A1	http://www.gsea-msigdb.org/gsea/msigdb/cards/GO_SKELETAL_SYSTEM_DEVELOPMENT
								Both_WeightBearing_and_Non-WeightBearing	GO_CELLULAR_RESPONSE_TO_ENDOGENOUS_STIMULUS	1373	38	2.50638e-20	4.60548e-17	DKK3:ARNTL:PTH:EHD1:FAM89B:RELA:PAK1:CEP57:SOX5:RAPGEF3:VDR:COL2A1:WNT10B:WNT1:USP8:SMAD3:SLX4:CREBBP:ADCY9:TFAP4:NOG:EGLN2:TGFB1:MEGF8:LTBP1:FHL2:GDF5:XBP1:ATG7:PPARG:TP63:FBN2:DIAPH1:NR3C1:FGF18:PPARD:JAK2:TNC	http://www.gsea-msigdb.org/gsea/msigdb/cards/GO_CELLULAR_RESPONSE_TO_ENDOGENOUS_STIMULUS
								Both_WeightBearing_and_Non-WeightBearing	GO_REGULATION_OF_CELL_DIFFERENTIATION	1844	42	2.26942e-19	3.33605e-16	ARNTL:PTH:SPI1:EHD1:LTBP3:RELA:SART1:PAK1:SOX5:VDR:WNT10B:WNT1:TNFSF11:TCF12:ADAM10:MAP2K1:SMAD3:CREBBP:FTO:IRX3:NOG:TGFB1:MEGF8:ITCH:EIF6:GDF5:XBP1:PPARG:TP63:NKX3-2:DROSHA:FBN2:NDFIP1:FGF18:SH3PXD2B:TCP11:PPARD:MAPK14:CUX1:LRRC17:JAK2:TRIM32	http://www.gsea-msigdb.org/gsea/msigdb/cards/GO_REGULATION_OF_CELL_DIFFERENTIATION
								Both_WeightBearing_and_Non-WeightBearing	GO_POSITIVE_REGULATION_OF_GENE_EXPRESSION	1955	43	2.79438e-19	3.42311e-16	MICAL2:TEAD1:ARNTL:PTH:SPI1:RELA:FOSL1:MAML2:SOX5:VDR:PFKM:WNT10B:WNT1:PRKAG1:TNFSF11:TCF12:ALDH1A2:MAP2K1:SMAD3:CREBBP:TFAP4:NOG:TGFB1:IL11:FHL2:TP53INP2:EIF6:UQCC1:ERG:XBP1:PPARG:TP63:NKX3-2:DROSHA:NR3C1:NPM1:SH3PXD2B:PPARD:TEAD3:MAPK14:MYO6:GLIS3:TNC	http://www.gsea-msigdb.org/gsea/msigdb/cards/GO_POSITIVE_REGULATION_OF_GENE_EXPRESSION
								Both_WeightBearing_and_Non-WeightBearing	GO_CARTILAGE_DEVELOPMENT	207	18	1.77196e-18	1.86056e-15	COL11A1:PTH:RELA:CHRDL2:SERPINH1:MGP:SOX5:COL2A1:WNT10B:SMAD3:NOG:TGFB1:GDF5:NKX3-2:FGF18:MAPK14:COL12A1:COL27A1	http://www.gsea-msigdb.org/gsea/msigdb/cards/GO_CARTILAGE_DEVELOPMENT
								Both_WeightBearing_and_Non-WeightBearing	GO_CHONDROCYTE_DIFFERENTIATION	119	15	4.82027e-18	4.42863e-15	COL11A1:PTH:RELA:SERPINH1:SOX5:COL2A1:WNT10B:SMAD3:TGFB1:GDF5:NKX3-2:FGF18:MAPK14:COL12A1:COL27A1	http://www.gsea-msigdb.org/gsea/msigdb/cards/GO_CHONDROCYTE_DIFFERENTIATION
								Both_WeightBearing_and_Non-WeightBearing	GO_POSITIVE_REGULATION_OF_TRANSCRIPTION_BY_RNA_POLYMERASE_II	1178	33	8.2547e-18	6.74133e-15	MICAL2:TEAD1:ARNTL:PTH:SPI1:RELA:FOSL1:MAML2:SOX5:VDR:PFKM:WNT10B:WNT1:TNFSF11:TCF12:SMAD3:CREBBP:TFAP4:NOG:TGFB1:IL11:ERG:XBP1:PPARG:TP63:NKX3-2:NR3C1:NPM1:PPARD:TEAD3:MAPK14:MYO6:GLIS3	http://www.gsea-msigdb.org/gsea/msigdb/cards/GO_POSITIVE_REGULATION_OF_TRANSCRIPTION_BY_RNA_POLYMERASE_II
								Both_WeightBearing_and_Non-WeightBearing	GO_POSITIVE_REGULATION_OF_RNA_BIOSYNTHETIC_PROCESS	1592	37	2.59186e-17	1.74906e-14	MICAL2:TEAD1:ARNTL:PTH:SPI1:RELA:FOSL1:MAML2:SOX5:VDR:PFKM:WNT10B:WNT1:TNFSF11:TCF12:MAP2K1:SMAD3:CREBBP:TFAP4:NOG:TGFB1:IL11:FHL2:TP53INP2:ERG:XBP1:PPARG:TP63:NKX3-2:NR3C1:NPM1:PPARD:TEAD3:MAPK14:MYO6:GLIS3:TRIM32	http://www.gsea-msigdb.org/gsea/msigdb/cards/GO_POSITIVE_REGULATION_OF_RNA_BIOSYNTHETIC_PROCESS
								Both_WeightBearing_and_Non-WeightBearing	GO_OSSIFICATION	381	21	2.61764e-17	1.74906e-14	COL11A1:PTH:CHRDL2:MGP:COL2A1:WNT10B:TNFSF11:SMAD3:PAM16:NOG:TGFB1:FHL2:TP53INP2:GDF5:MN1:TP63:FBN2:FGF18:SH3PXD2B:MAPK14:TNC	http://www.gsea-msigdb.org/gsea/msigdb/cards/GO_OSSIFICATION
								Both_WeightBearing_and_Non-WeightBearing	GO_POSITIVE_REGULATION_OF_BIOSYNTHETIC_PROCESS	1966	40	9.61374e-17	5.88841e-14	MICAL2:TEAD1:ARNTL:PTH:SPI1:RELA:FOSL1:MAML2:SOX5:VDR:PFKM:WNT10B:WNT1:TNFSF11:TCF12:MAP2K1:SMAD3:CREBBP:TFAP4:NOG:TGFB1:IL11:FHL2:TP53INP2:EIF6:UQCC1:ERG:XBP1:PPARG:TP63:NKX3-2:NR3C1:NPM1:PPARD:TEAD3:MAPK14:MYO6:GLIS3:JAK2:TRIM32	http://www.gsea-msigdb.org/gsea/msigdb/cards/GO_POSITIVE_REGULATION_OF_BIOSYNTHETIC_PROCESS
								Both_WeightBearing_and_Non-WeightBearing	GO_ANIMAL_ORGAN_MORPHOGENESIS	1030	29	9.34202e-16	5.28183e-13	COL11A1:MICAL2:RELA:SERPINH1:TSKU:MGP:VDR:COL2A1:WNT10B:WNT1:TNFSF11:ALDH1A2:MAP2K1:SMAD3:IRX3:NOG:TGFB1:MEGF8:FHL2:XBP1:TP63:NKX3-2:FBN2:FGF18:SH3PXD2B:MAPK14:COL12A1:COL27A1:TNC	http://www.gsea-msigdb.org/gsea/msigdb/cards/GO_ANIMAL_ORGAN_MORPHOGENESIS
								Both_WeightBearing_and_Non-WeightBearing	GO_POSITIVE_REGULATION_OF_DEVELOPMENTAL_PROCESS	1393	33	1.07767e-15	5.65778e-13	ARNTL:PTH:EHD1:LTBP3:RELA:SART1:PAK1:SOX5:RAPGEF3:VDR:WNT10B:WNT1:TNFSF11:TCF12:MAP2K1:SMAD3:IRX3:NOG:TGFB1:MEGF8:ITCH:GDF5:XBP1:PPARG:TP63:FBN2:FGF18:SH3PXD2B:PPARD:MAPK14:CUX1:JAK2:TRIM32	http://www.gsea-msigdb.org/gsea/msigdb/cards/GO_POSITIVE_REGULATION_OF_DEVELOPMENTAL_PROCESS
								Both_WeightBearing_and_Non-WeightBearing	GO_POSITIVE_REGULATION_OF_CELL_DIFFERENTIATION	970	28	1.67344e-15	8.19984e-13	ARNTL:EHD1:LTBP3:RELA:SART1:PAK1:SOX5:VDR:WNT10B:TNFSF11:TCF12:MAP2K1:SMAD3:IRX3:TGFB1:MEGF8:GDF5:XBP1:PPARG:TP63:FBN2:FGF18:SH3PXD2B:PPARD:MAPK14:CUX1:JAK2:TRIM32	http://www.gsea-msigdb.org/gsea/msigdb/cards/GO_POSITIVE_REGULATION_OF_CELL_DIFFERENTIATION
								Both_WeightBearing_and_Non-WeightBearing	GO_SKELETAL_SYSTEM_MORPHOGENESIS	238	16	8.9332e-15	4.10369e-12	COL11A1:SERPINH1:MGP:COL2A1:WNT10B:SMAD3:NOG:TGFB1:MEGF8:NKX3-2:FBN2:FGF18:SH3PXD2B:MAPK14:COL12A1:COL27A1	http://www.gsea-msigdb.org/gsea/msigdb/cards/GO_SKELETAL_SYSTEM_MORPHOGENESIS
								Both_WeightBearing_and_Non-WeightBearing	GO_APOPTOTIC_PROCESS	1956	36	9.37116e-14	4.05165e-11	USP47:PTH:SPI1:PTPMT1:RELA:FOSL1:PAK1:VDR:COL2A1:WNT10B:WNT1:TNFAIP8L3:ALDH1A2:ADAM10:SMAD3:CREBBP:TFAP4:PAM16:AKTIP:NOG:EGLN2:TGFB1:FHL2:ITCH:GDF5:XBP1:ATG7:PPARG:TP63:NKX3-2:NR3C1:NPM1:PPARD:MAPK14:JAK2:TRIM32	http://www.gsea-msigdb.org/gsea/msigdb/cards/GO_APOPTOTIC_PROCESS
								Both_WeightBearing_and_Non-WeightBearing	GO_RESPONSE_TO_ORGANIC_CYCLIC_COMPOUND	912	25	2.02834e-13	8.28239e-11	ARNTL:PTH:RELA:FOSL1:PAK1:RAPGEF3:VDR:WNT10B:USP8:ALDH1A2:TFAP4:EGLN2:TGFB1:FHL2:ATG7:PPARG:TP63:CDO1:DIAPH1:NR3C1:NPM1:PPARD:JAK2:TNC:PAPPA	http://www.gsea-msigdb.org/gsea/msigdb/cards/GO_RESPONSE_TO_ORGANIC_CYCLIC_COMPOUND
								Both_WeightBearing_and_Non-WeightBearing	GO_PRI_MIRNA_TRANSCRIPTION_BY_RNA_POLYMERASE_II	45	9	3.23611e-13	1.25187e-10	TEAD1:SPI1:RELA:FOSL1:SMAD3:TGFB1:PPARG:NR3C1:PPARD	http://www.gsea-msigdb.org/gsea/msigdb/cards/GO_PRI_MIRNA_TRANSCRIPTION_BY_RNA_POLYMERASE_II
								Both_WeightBearing_and_Non-WeightBearing	GO_RESPONSE_TO_HORMONE	973	25	8.41522e-13	3.02339e-10	ARNTL:PTH:RELA:FOSL1:PAK1:VDR:WNT10B:WNT1:USP8:ALDH1A2:ADCY9:TFAP4:EGLN2:TGFB1:FHL2:EIF6:XBP1:PPARG:TP63:CDO1:NR3C1:PPARD:JAK2:TNC:PAPPA	http://www.gsea-msigdb.org/gsea/msigdb/cards/GO_RESPONSE_TO_HORMONE
								Both_WeightBearing_and_Non-WeightBearing	GO_RESPONSE_TO_GROWTH_FACTOR	724	22	8.63826e-13	3.02339e-10	DKK3:PTH:EHD1:FAM89B:RELA:CEP57:SOX5:COL2A1:WNT1:USP8:SMAD3:CREBBP:NOG:TGFB1:MEGF8:LTBP1:GDF5:FBN2:NR3C1:FGF18:MAPK14:TNC	http://www.gsea-msigdb.org/gsea/msigdb/cards/GO_RESPONSE_TO_GROWTH_FACTOR
								Both_WeightBearing_and_Non-WeightBearing	GO_RESPONSE_TO_STEROID_HORMONE	386	17	1.23592e-12	3.98457e-10	ARNTL:RELA:FOSL1:PAK1:VDR:USP8:TFAP4:EGLN2:TGFB1:FHL2:PPARG:TP63:CDO1:NR3C1:PPARD:JAK2:PAPPA	http://www.gsea-msigdb.org/gsea/msigdb/cards/GO_RESPONSE_TO_STEROID_HORMONE
								Both_WeightBearing_and_Non-WeightBearing	GO_REGULATION_OF_CELL_POPULATION_PROLIFERATION	1684	32	1.24687e-12	3.98457e-10	PTH:MALAT1:LTBP3:RELA:FOSL1:PAK1:VDR:WNT10B:WNT1:ALDH1A2:ADAM10:MAP2K1:SMAD3:TFAP4:FTO:NOG:TGFB1:IL11:ITCH:GDF5:XBP1:PPARG:TP63:LEPREL1:NDFIP1:NPM1:FGF18:PPARD:MAPK14:JAK2:TNC:TRIM32	http://www.gsea-msigdb.org/gsea/msigdb/cards/GO_REGULATION_OF_CELL_POPULATION_PROLIFERATION
								Both_WeightBearing_and_Non-WeightBearing	GO_CELLULAR_RESPONSE_TO_ORGANIC_CYCLIC_COMPOUND	539	19	2.72317e-12	8.3397e-10	ARNTL:PAK1:RAPGEF3:VDR:WNT10B:USP8:TFAP4:EGLN2:TGFB1:FHL2:ATG7:PPARG:TP63:DIAPH1:NR3C1:NPM1:PPARD:JAK2:TNC	http://www.gsea-msigdb.org/gsea/msigdb/cards/GO_CELLULAR_RESPONSE_TO_ORGANIC_CYCLIC_COMPOUND
								Both_WeightBearing_and_Non-WeightBearing	GO_REGULATION_OF_CELL_DEATH	1697	31	8.15534e-12	2.32013e-09	USP47:PTH:PTPMT1:RELA:FOSL1:VDR:COL2A1:WNT10B:WNT1:TNFAIP8L3:ALDH1A2:ADAM10:SMAD3:CREBBP:TFAP4:PAM16:NOG:EGLN2:TGFB1:FHL2:ITCH:GDF5:XBP1:ATG7:PPARG:TP63:NKX3-2:NPM1:PPARD:JAK2:TRIM32	http://www.gsea-msigdb.org/gsea/msigdb/cards/GO_REGULATION_OF_CELL_DEATH
								Both_WeightBearing_and_Non-WeightBearing	GO_GLAND_DEVELOPMENT	435	17	8.20725e-12	2.32013e-09	DKK3:RELA:VDR:WNT1:TNFSF11:CYP19A1:ALDH1A2:MAP2K1:SMAD3:RPGRIP1L:NOG:TGFB1:XBP1:TP63:CDO1:JAK2:TNC	http://www.gsea-msigdb.org/gsea/msigdb/cards/GO_GLAND_DEVELOPMENT
								Both_WeightBearing_and_Non-WeightBearing	GO_REGULATION_OF_FAT_CELL_DIFFERENTIATION	126	11	9.11737e-12	2.48195e-09	ARNTL:WNT10B:WNT1:SMAD3:FTO:TGFB1:XBP1:PPARG:SH3PXD2B:PPARD:MAPK14	http://www.gsea-msigdb.org/gsea/msigdb/cards/GO_REGULATION_OF_FAT_CELL_DIFFERENTIATION
								Both_WeightBearing_and_Non-WeightBearing	GO_RESPONSE_TO_LIPID	915	23	1.17672e-11	3.08889e-09	ARNTL:PTH:RELA:FOSL1:PAK1:VDR:WNT10B:USP8:ALDH1A2:TFAP4:EGLN2:TGFB1:FHL2:XBP1:PPARG:TP63:CDO1:NR3C1:PPARD:MAPK14:JAK2:TNC:PAPPA	http://www.gsea-msigdb.org/gsea/msigdb/cards/GO_RESPONSE_TO_LIPID
								Both_WeightBearing_and_Non-WeightBearing	GO_FAT_CELL_DIFFERENTIATION	217	13	1.36224e-11	3.45258e-09	ARNTL:WNT10B:WNT1:SMAD3:FTO:TGFB1:IL11:XBP1:PPARG:SH3PXD2B:PPARD:MAPK14:TRIM32	http://www.gsea-msigdb.org/gsea/msigdb/cards/GO_FAT_CELL_DIFFERENTIATION
								Both_WeightBearing_and_Non-WeightBearing	GO_NEGATIVE_REGULATION_OF_RESPONSE_TO_STIMULUS	1629	30	1.53893e-11	3.77037e-09	USP47:DKK3:ARNTL:FAM89B:RELA:RNF169:TSKU:MTMR2:COL2A1:WNT1:CYP19A1:SMAD3:PAM16:MGRN1:RPGRIP1L:NOG:TGFB1:MEGF8:LTBP1:FHL2:ITCH:XBP1:ATG7:PPARG:TP63:FBN2:NDFIP1:PPARD:MAPK14:TRIM32	http://www.gsea-msigdb.org/gsea/msigdb/cards/GO_NEGATIVE_REGULATION_OF_RESPONSE_TO_STIMULUS
								Both_WeightBearing_and_Non-WeightBearing	GO_REGULATION_OF_CARTILAGE_DEVELOPMENT	68	9	1.65403e-11	3.92164e-09	PTH:RELA:SOX5:SMAD3:NOG:TGFB1:GDF5:NKX3-2:FGF18	http://www.gsea-msigdb.org/gsea/msigdb/cards/GO_REGULATION_OF_CARTILAGE_DEVELOPMENT
								Both_WeightBearing_and_Non-WeightBearing	GO_CELLULAR_RESPONSE_TO_LIPID	601	19	1.77857e-11	4.08516e-09	ARNTL:RELA:PAK1:VDR:WNT10B:USP8:ALDH1A2:TFAP4:EGLN2:TGFB1:FHL2:XBP1:PPARG:TP63:NR3C1:PPARD:MAPK14:JAK2:TNC	http://www.gsea-msigdb.org/gsea/msigdb/cards/GO_CELLULAR_RESPONSE_TO_LIPID
								Both_WeightBearing_and_Non-WeightBearing	GO_CELLULAR_RESPONSE_TO_HORMONE_STIMULUS	689	20	2.31372e-11	5.15328e-09	ARNTL:PTH:RELA:PAK1:VDR:WNT10B:WNT1:USP8:ADCY9:TFAP4:EGLN2:TGFB1:FHL2:XBP1:PPARG:TP63:NR3C1:PPARD:JAK2:TNC	http://www.gsea-msigdb.org/gsea/msigdb/cards/GO_CELLULAR_RESPONSE_TO_HORMONE_STIMULUS
								Both_WeightBearing_and_Non-WeightBearing	GO_POSITIVE_REGULATION_OF_MULTICELLULAR_ORGANISMAL_PROCESS	1771	31	2.39416e-11	5.17562e-09	ARNTL:PTH:RELA:SART1:PAK1:SOX5:RAPGEF3:VDR:WNT10B:WNT1:TNFSF11:TCF12:MAP2K1:SMAD3:CREBBP:IRX3:NOG:TGFB1:MEGF8:ITCH:GDF5:XBP1:PPARG:TP63:FBN2:FGF18:SH3PXD2B:MAPK14:CUX1:JAK2:TRIM32	http://www.gsea-msigdb.org/gsea/msigdb/cards/GO_POSITIVE_REGULATION_OF_MULTICELLULAR_ORGANISMAL_PROCESS
								Both_WeightBearing_and_Non-WeightBearing	GO_CELLULAR_RESPONSE_TO_STEROID_HORMONE_STIMULUS	249	13	7.59367e-11	1.59467e-08	ARNTL:PAK1:VDR:USP8:TFAP4:EGLN2:TGFB1:FHL2:PPARG:TP63:NR3C1:PPARD:JAK2	http://www.gsea-msigdb.org/gsea/msigdb/cards/GO_CELLULAR_RESPONSE_TO_STEROID_HORMONE_STIMULUS
								Both_WeightBearing_and_Non-WeightBearing	GO_BONE_DEVELOPMENT	212	12	1.64964e-10	3.36801e-08	PTH:SERPINH1:COL2A1:WNT1:TNFSF11:TGFB1:MEGF8:FGF18:SH3PXD2B:COL12A1:LRRC17:COL27A1	http://www.gsea-msigdb.org/gsea/msigdb/cards/GO_BONE_DEVELOPMENT
								Both_WeightBearing_and_Non-WeightBearing	GO_POSITIVE_REGULATION_OF_SIGNALING	1813	30	2.05731e-10	4.06852e-08	USP47:ARNTL:PTH:RELA:PAK1:MAML2:PFKM:WNT10B:WNT1:TNFSF11:USP8:TNFAIP8L3:CYP19A1:MAP2K1:SMAD3:CREBBP:TFAP4:TGFB1:IL11:GDF5:XBP1:TP63:RELL2:NDFIP1:FGF18:SCUBE3:PPARD:MAPK14:JAK2:TRIM32	http://www.gsea-msigdb.org/gsea/msigdb/cards/GO_POSITIVE_REGULATION_OF_SIGNALING
								Both_WeightBearing_and_Non-WeightBearing	GO_MACROMOLECULE_CATABOLIC_PROCESS	1366	26	2.10345e-10	4.06852e-08	USP47:ARNTL:PYGM:RELA:RNASEH2C:PGM2L1:MTMR2:PFKM:WNT10B:WNT1:USP8:SMAD3:PAM16:FTO:EGLN2:TGFB1:ITCH:TP53INP2:XBP1:ATG7:DROSHA:NDFIP1:NPM1:MAPK14:FBXL13:TRIM32	http://www.gsea-msigdb.org/gsea/msigdb/cards/GO_MACROMOLECULE_CATABOLIC_PROCESS
								Both_WeightBearing_and_Non-WeightBearing	GO_NEGATIVE_REGULATION_OF_SIGNALING	1369	26	2.20439e-10	4.15443e-08	USP47:DKK3:ARNTL:FAM89B:RELA:TSKU:MTMR2:COL2A1:WNT1:SMAD3:PAM16:MGRN1:RPGRIP1L:NOG:TGFB1:MEGF8:IL11:LTBP1:FHL2:ITCH:XBP1:PPARG:TP63:FBN2:MAPK14:TRIM32	http://www.gsea-msigdb.org/gsea/msigdb/cards/GO_NEGATIVE_REGULATION_OF_SIGNALING
								Both_WeightBearing_and_Non-WeightBearing	GO_EPITHELIUM_DEVELOPMENT	1273	25	2.57198e-10	4.72601e-08	MICAL2:ARNTL:RELA:PAK1:RAPGEF3:VDR:COL2A1:WNT10B:WNT1:TNFSF11:ALDH1A2:MAP2K1:SMAD3:RPGRIP1L:IRX3:NOG:TGFB1:MEGF8:XBP1:PPARG:TP63:NKX3-2:JAK2:TNC:ASTN2	http://www.gsea-msigdb.org/gsea/msigdb/cards/GO_EPITHELIUM_DEVELOPMENT
								Both_WeightBearing_and_Non-WeightBearing	GO_INTRACELLULAR_RECEPTOR_SIGNALING_PATHWAY	277	13	2.82792e-10	5.06957e-08	ARNTL:RELA:PAK1:VDR:ALDH1A2:EGLN2:FHL2:ITCH:PPARG:TP63:NR3C1:PPARD:JAK2	http://www.gsea-msigdb.org/gsea/msigdb/cards/GO_INTRACELLULAR_RECEPTOR_SIGNALING_PATHWAY
								Both_WeightBearing_and_Non-WeightBearing	GO_HEART_DEVELOPMENT	564	17	4.55224e-10	7.96643e-08	COL11A1:MICAL2:PAK1:COL2A1:ALDH1A2:MAP2K1:SMAD3:RPGRIP1L:NOG:TGFB1:MEGF8:LTBP1:FHL2:PPARG:SH3PXD2B:PPARD:MAPK14	http://www.gsea-msigdb.org/gsea/msigdb/cards/GO_HEART_DEVELOPMENT
								Both_WeightBearing_and_Non-WeightBearing	GO_EMBRYONIC_MORPHOGENESIS	577	17	6.42955e-10	1.099e-07	COL11A1:MICAL2:COL2A1:WNT1:ALDH1A2:SMAD3:CREBBP:RPGRIP1L:IRX3:NOG:TGFB1:MEGF8:GDF5:TP63:NKX3-2:FBN2:COL12A1	http://www.gsea-msigdb.org/gsea/msigdb/cards/GO_EMBRYONIC_MORPHOGENESIS
								Both_WeightBearing_and_Non-WeightBearing	GO_NEGATIVE_REGULATION_OF_CELL_POPULATION_PROLIFERATION	745	19	6.58976e-10	1.09959e-07	FOSL1:PAK1:VDR:WNT10B:ALDH1A2:MAP2K1:SMAD3:TFAP4:NOG:TGFB1:ITCH:GDF5:PPARG:LEPREL1:NDFIP1:NPM1:PPARD:JAK2:TRIM32	http://www.gsea-msigdb.org/gsea/msigdb/cards/GO_NEGATIVE_REGULATION_OF_CELL_POPULATION_PROLIFERATION
								Both_WeightBearing_and_Non-WeightBearing	GO_HOMEOSTATIC_PROCESS	1906	30	6.73219e-10	1.09959e-07	ARNTL:PTH:SPI1:SLC39A13:EHD1:POLD3:VDR:COL2A1:PFKM:WNT10B:TNFSF11:DMXL2:SMAD3:SLX4:CREBBP:ADCY9:HMOX2:FTO:IRX3:EGLN2:TGFB1:TP53INP2:XBP1:PPARG:TP63:DIAPH1:NDFIP1:MAPK14:JAK2:TRIM32	http://www.gsea-msigdb.org/gsea/msigdb/cards/GO_HOMEOSTATIC_PROCESS
								Both_WeightBearing_and_Non-WeightBearing	GO_ANATOMICAL_STRUCTURE_FORMATION_INVOLVED_IN_MORPHOGENESIS	1152	23	1.06168e-09	1.69638e-07	COL11A1:EHD1:MTMR2:RAPGEF3:COL2A1:WNT10B:WNT1:ALDH1A2:MAP2K1:SMAD3:IRX3:NOG:TGFB1:TNNT1:FHL2:XBP1:PPARG:TP63:NKX3-2:FBN2:FGF18:MAPK14:COL12A1	http://www.gsea-msigdb.org/gsea/msigdb/cards/GO_ANATOMICAL_STRUCTURE_FORMATION_INVOLVED_IN_MORPHOGENESIS
								Both_WeightBearing_and_Non-WeightBearing	GO_POSITIVE_REGULATION_OF_CELL_POPULATION_PROLIFERATION	965	21	1.33733e-09	2.09136e-07	PTH:MALAT1:LTBP3:RELA:FOSL1:PAK1:WNT10B:WNT1:ALDH1A2:ADAM10:NOG:TGFB1:IL11:XBP1:TP63:NPM1:FGF18:PPARD:MAPK14:JAK2:TNC	http://www.gsea-msigdb.org/gsea/msigdb/cards/GO_POSITIVE_REGULATION_OF_CELL_POPULATION_PROLIFERATION
								Both_WeightBearing_and_Non-WeightBearing	GO_IMMUNE_SYSTEM_DEVELOPMENT	968	21	1.41291e-09	2.16352e-07	SPI1:SART1:WNT10B:WNT1:TNFSF11:TCF12:MAP2K1:SMAD3:CREBBP:TGFB1:IL11:ITCH:EIF6:XBP1:PPARG:NKX3-2:DROSHA:NDFIP1:MAPK14:LRRC17:JAK2	http://www.gsea-msigdb.org/gsea/msigdb/cards/GO_IMMUNE_SYSTEM_DEVELOPMENT
								Both_WeightBearing_and_Non-WeightBearing	GO_POSITIVE_REGULATION_OF_PROTEIN_METABOLIC_PROCESS	1615	27	1.52935e-09	2.29402e-07	ARNTL:RELA:PAK1:RAPGEF3:WNT1:PRKAG1:TNFSF11:TNFAIP8L3:MAP2K1:SMAD3:ADCY9:TFAP4:AKTIP:TGFB1:IL11:EIF6:UQCC1:GDF5:ATG7:PPARG:RELL2:NDFIP1:NPM1:FGF18:MAPK14:JAK2:TRIM32	http://www.gsea-msigdb.org/gsea/msigdb/cards/GO_POSITIVE_REGULATION_OF_PROTEIN_METABOLIC_PROCESS
								Both_WeightBearing_and_Non-WeightBearing	GO_REGULATION_OF_CHONDROCYTE_DIFFERENTIATION	48	7	1.5641e-09	2.29923e-07	PTH:RELA:SOX5:SMAD3:GDF5:NKX3-2:FGF18	http://www.gsea-msigdb.org/gsea/msigdb/cards/GO_REGULATION_OF_CHONDROCYTE_DIFFERENTIATION
								Both_WeightBearing_and_Non-WeightBearing	GO_POSITIVE_REGULATION_OF_MOLECULAR_FUNCTION	1740	28	1.69019e-09	2.43586e-07	PTH:RELA:FOSL1:PAK1:RAPGEF3:VDR:WNT10B:WNT1:PRKAG1:TNFSF11:DNAJC15:TNFAIP8L3:MAP2K1:SMAD3:SLX4:ADCY9:TFAP4:AKTIP:TGFB1:PPARG:ARAP3:ARHGAP26:NPM1:FGF18:SH3PXD2B:MAPK14:JAK2:TRIM32	http://www.gsea-msigdb.org/gsea/msigdb/cards/GO_POSITIVE_REGULATION_OF_MOLECULAR_FUNCTION
								Both_WeightBearing_and_Non-WeightBearing	GO_GROWTH	979	21	1.72543e-09	2.43883e-07	USP47:PAK1:WNT10B:CYP19A1:ADAM10:SMAD3:FTO:NOG:EGLN2:TGFB1:MEGF8:ITCH:GDF5:PPARG:SH3PXD2B:PPARD:MAPK14:COL12A1:COL27A1:TNC:TRIM32	http://www.gsea-msigdb.org/gsea/msigdb/cards/GO_GROWTH
								Both_WeightBearing_and_Non-WeightBearing	GO_TUBE_DEVELOPMENT	1082	22	1.82269e-09	2.52769e-07	MICAL2:SPI1:PAK1:RAPGEF3:VDR:COL2A1:WNT1:ALDH1A2:MAP2K1:SMAD3:RPGRIP1L:IRX3:NOG:TGFB1:MEGF8:XBP1:PPARG:TP63:NKX3-2:FGF18:MAPK14:TNC	http://www.gsea-msigdb.org/gsea/msigdb/cards/GO_TUBE_DEVELOPMENT
								Both_WeightBearing_and_Non-WeightBearing	GO_CELL_CELL_SIGNALING	1638	27	2.07048e-09	2.81815e-07	USP47:DKK3:ARNTL:PTH:RELA:CNIH2:TSKU:MTMR2:RAPGEF3:PFKM:WNT10B:WNT1:TNFSF11:USP8:CYP19A1:ADAM10:SMAD3:NOG:IL11:GDF5:SYN2:TP63:FGF18:PPARD:MAPK14:JAK2:TNC	http://www.gsea-msigdb.org/gsea/msigdb/cards/GO_CELL_CELL_SIGNALING
								Both_WeightBearing_and_Non-WeightBearing	GO_POSITIVE_REGULATION_OF_PRI_MIRNA_TRANSCRIPTION_BY_RNA_POLYMERASE_II	30	6	3.23169e-09	4.31872e-07	TEAD1:SPI1:RELA:SMAD3:TGFB1:NR3C1	http://www.gsea-msigdb.org/gsea/msigdb/cards/GO_POSITIVE_REGULATION_OF_PRI_MIRNA_TRANSCRIPTION_BY_RNA_POLYMERASE_II
								Both_WeightBearing_and_Non-WeightBearing	GO_NEGATIVE_REGULATION_OF_RNA_BIOSYNTHETIC_PROCESS	1238	23	4.14027e-09	5.4341e-07	USP47:DKK3:ARNTL:PTH:SPI1:RELA:SOX5:VDR:WNT10B:SMAD3:CREBBP:TFAP4:NOG:TGFB1:ERF:FHL2:PPARG:TP63:NKX3-2:NR3C1:PPARD:CUX1:GLIS3	http://www.gsea-msigdb.org/gsea/msigdb/cards/GO_NEGATIVE_REGULATION_OF_RNA_BIOSYNTHETIC_PROCESS
								Both_WeightBearing_and_Non-WeightBearing	GO_CIRCULATORY_SYSTEM_DEVELOPMENT	1136	22	4.42131e-09	5.70116e-07	COL11A1:MICAL2:SPI1:FOSL1:PAK1:RAPGEF3:COL2A1:ALDH1A2:MAP2K1:SMAD3:RPGRIP1L:NOG:TGFB1:MEGF8:LTBP1:FHL2:XBP1:PPARG:FGF18:SH3PXD2B:PPARD:MAPK14	http://www.gsea-msigdb.org/gsea/msigdb/cards/GO_CIRCULATORY_SYSTEM_DEVELOPMENT
								Both_WeightBearing_and_Non-WeightBearing	GO_REGULATION_OF_INTRACELLULAR_SIGNAL_TRANSDUCTION	1824	28	4.74223e-09	6.00956e-07	USP47:ARNTL:PTPMT1:RELA:PAK1:PRKAG1:TNFSF11:TNFAIP8L3:MAP2K1:MGRN1:TGFB1:IL11:FHL2:ITCH:GDF5:PHF20:XBP1:TP63:RELL2:ARAP3:NDFIP1:ARHGAP26:FGF18:TCP11:PPARD:MAPK14:JAK2:TRIM32	http://www.gsea-msigdb.org/gsea/msigdb/cards/GO_REGULATION_OF_INTRACELLULAR_SIGNAL_TRANSDUCTION
								Both_WeightBearing_and_Non-WeightBearing	GO_NEUROGENESIS	1594	26	5.33433e-09	6.64531e-07	ARNTL:EHD1:RELA:B3GNT1:TSKU:PAK1:MTMR2:SOX5:WNT10B:WNT1:TCF12:ALDH1A2:ADAM10:MAP2K1:IRX3:NOG:TGFB1:MEGF8:GDF5:XBP1:PPARG:TEAD3:CUX1:JAK2:TNC:TRIM32	http://www.gsea-msigdb.org/gsea/msigdb/cards/GO_NEUROGENESIS
								Both_WeightBearing_and_Non-WeightBearing	GO_HORMONE_MEDIATED_SIGNALING_PATHWAY	232	11	6.26649e-09	7.67645e-07	ARNTL:PTH:PAK1:VDR:EGLN2:FHL2:PPARG:TP63:NR3C1:PPARD:JAK2	http://www.gsea-msigdb.org/gsea/msigdb/cards/GO_HORMONE_MEDIATED_SIGNALING_PATHWAY
								Both_WeightBearing_and_Non-WeightBearing	GO_OXIDATION_REDUCTION_PROCESS	954	20	6.39873e-09	7.70994e-07	MICAL2:PTH:FAR1:PYGM:TM7SF2:P4HA3:PGM2L1:PFKM:DNAJC15:ENOX1:CYP19A1:ALDH1A2:HMOX2:FTO:EGLN2:PPARG:LEPREL1:CDO1:PPARD:MAPK14	http://www.gsea-msigdb.org/gsea/msigdb/cards/GO_OXIDATION_REDUCTION_PROCESS
								Both_WeightBearing_and_Non-WeightBearing	GO_NEGATIVE_REGULATION_OF_BIOSYNTHETIC_PROCESS	1612	26	6.71233e-09	7.95736e-07	USP47:DKK3:ARNTL:PTH:SPI1:RELA:SOX5:VDR:WNT10B:SMAD3:CREBBP:TFAP4:FTO:NOG:TGFB1:ERF:FHL2:EIF6:ATG7:PPARG:TP63:NKX3-2:NR3C1:PPARD:CUX1:GLIS3	http://www.gsea-msigdb.org/gsea/msigdb/cards/GO_NEGATIVE_REGULATION_OF_BIOSYNTHETIC_PROCESS
								Both_WeightBearing_and_Non-WeightBearing	GO_RESPONSE_TO_VITAMIN	92	8	6.96715e-09	8.0195e-07	PTH:RELA:VDR:ALDH1A2:TGFB1:PPARG:PPARD:TNC	http://www.gsea-msigdb.org/gsea/msigdb/cards/GO_RESPONSE_TO_VITAMIN
								Both_WeightBearing_and_Non-WeightBearing	GO_REGULATION_OF_CATABOLIC_PROCESS	959	20	6.98296e-09	8.0195e-07	ARNTL:RELA:MTMR2:WNT10B:WNT1:PRKAG1:USP8:SMAD3:PAM16:FTO:EGLN2:ITCH:TP53INP2:EIF6:XBP1:ATG7:NDFIP1:NPM1:MAPK14:TRIM32	http://www.gsea-msigdb.org/gsea/msigdb/cards/GO_REGULATION_OF_CATABOLIC_PROCESS
								Both_WeightBearing_and_Non-WeightBearing	GO_STEROID_HORMONE_MEDIATED_SIGNALING_PATHWAY	181	10	7.30067e-09	8.25537e-07	ARNTL:PAK1:VDR:EGLN2:FHL2:PPARG:TP63:NR3C1:PPARD:JAK2	http://www.gsea-msigdb.org/gsea/msigdb/cards/GO_STEROID_HORMONE_MEDIATED_SIGNALING_PATHWAY
								Both_WeightBearing_and_Non-WeightBearing	GO_EMBRYO_DEVELOPMENT	986	20	1.10876e-08	1.23476e-06	COL11A1:MICAL2:FOSL1:COL2A1:WNT1:ALDH1A2:ADAM10:MAP2K1:SMAD3:CREBBP:RPGRIP1L:IRX3:NOG:TGFB1:MEGF8:GDF5:TP63:NKX3-2:FBN2:COL12A1	http://www.gsea-msigdb.org/gsea/msigdb/cards/GO_EMBRYO_DEVELOPMENT
								Both_WeightBearing_and_Non-WeightBearing	GO_RESPONSE_TO_TRANSFORMING_GROWTH_FACTOR_BETA	252	11	1.47392e-08	1.61691e-06	DKK3:FAM89B:SOX5:WNT1:SMAD3:CREBBP:TGFB1:LTBP1:GDF5:FBN2:NR3C1	http://www.gsea-msigdb.org/gsea/msigdb/cards/GO_RESPONSE_TO_TRANSFORMING_GROWTH_FACTOR_BETA
								Both_WeightBearing_and_Non-WeightBearing	GO_APPENDAGE_MORPHOGENESIS	147	9	1.72876e-08	1.86858e-06	COL2A1:ALDH1A2:CREBBP:RPGRIP1L:NOG:MEGF8:GDF5:TP63:FBN2	http://www.gsea-msigdb.org/gsea/msigdb/cards/GO_APPENDAGE_MORPHOGENESIS
								Both_WeightBearing_and_Non-WeightBearing	GO_NEGATIVE_REGULATION_OF_TRANSCRIPTION_BY_RNA_POLYMERASE_II	818	18	1.86556e-08	1.98723e-06	PTH:SPI1:RELA:VDR:WNT10B:SMAD3:CREBBP:NOG:TGFB1:ERF:FHL2:PPARG:TP63:NKX3-2:NR3C1:PPARD:CUX1:GLIS3	http://www.gsea-msigdb.org/gsea/msigdb/cards/GO_NEGATIVE_REGULATION_OF_TRANSCRIPTION_BY_RNA_POLYMERASE_II
								Both_WeightBearing_and_Non-WeightBearing	GO_POSITIVE_REGULATION_OF_DNA_BINDING_TRANSCRIPTION_FACTOR_ACTIVITY	260	11	2.03222e-08	2.13383e-06	RELA:FOSL1:WNT10B:WNT1:TNFSF11:SMAD3:TGFB1:PPARG:NPM1:JAK2:TRIM32	http://www.gsea-msigdb.org/gsea/msigdb/cards/GO_POSITIVE_REGULATION_OF_DNA_BINDING_TRANSCRIPTION_FACTOR_ACTIVITY
								Both_WeightBearing_and_Non-WeightBearing	GO_MUSCLE_STRUCTURE_DEVELOPMENT	648	16	2.51277e-08	2.60125e-06	COL11A1:ARNTL:EHD1:PAK1:WNT10B:WNT1:TCF12:SMAD3:NOG:TGFB1:TNNT1:FHL2:XBP1:PPARD:MAPK14:TRIM32	http://www.gsea-msigdb.org/gsea/msigdb/cards/GO_MUSCLE_STRUCTURE_DEVELOPMENT
								Both_WeightBearing_and_Non-WeightBearing	GO_POSITIVE_REGULATION_OF_CHONDROCYTE_DIFFERENTIATION	21	5	2.7271e-08	2.78391e-06	RELA:SOX5:SMAD3:GDF5:FGF18	http://www.gsea-msigdb.org/gsea/msigdb/cards/GO_POSITIVE_REGULATION_OF_CHONDROCYTE_DIFFERENTIATION
								Both_WeightBearing_and_Non-WeightBearing	GO_TISSUE_MORPHOGENESIS	659	16	3.16888e-08	3.19058e-06	COL11A1:MICAL2:PAK1:VDR:WNT1:ALDH1A2:SMAD3:RPGRIP1L:IRX3:NOG:TGFB1:MEGF8:TP63:COL12A1:TNC:ASTN2	http://www.gsea-msigdb.org/gsea/msigdb/cards/GO_TISSUE_MORPHOGENESIS
								Both_WeightBearing_and_Non-WeightBearing	GO_EPITHELIAL_CELL_PROLIFERATION	415	13	3.58525e-08	3.56103e-06	VDR:WNT10B:TNFSF11:ALDH1A2:MAP2K1:SMAD3:NOG:TGFB1:GDF5:XBP1:PPARG:TP63:PPARD	http://www.gsea-msigdb.org/gsea/msigdb/cards/GO_EPITHELIAL_CELL_PROLIFERATION
								Both_WeightBearing_and_Non-WeightBearing	GO_TRANSMEMBRANE_RECEPTOR_PROTEIN_SERINE_THREONINE_KINASE_SIGNALING_PATHWAY	343	12	3.70046e-08	3.62645e-06	DKK3:FAM89B:WNT1:SMAD3:CREBBP:NOG:TGFB1:MEGF8:LTBP1:GDF5:FBN2:MAPK14	http://www.gsea-msigdb.org/gsea/msigdb/cards/GO_TRANSMEMBRANE_RECEPTOR_PROTEIN_SERINE_THREONINE_KINASE_SIGNALING_PATHWAY
								Both_WeightBearing_and_Non-WeightBearing	GO_REGULATION_OF_CELLULAR_RESPONSE_TO_GROWTH_FACTOR_STIMULUS	282	11	4.65757e-08	4.50436e-06	DKK3:FAM89B:WNT1:SMAD3:CREBBP:NOG:TGFB1:LTBP1:GDF5:FBN2:FGF18	http://www.gsea-msigdb.org/gsea/msigdb/cards/GO_REGULATION_OF_CELLULAR_RESPONSE_TO_GROWTH_FACTOR_STIMULUS
								Both_WeightBearing_and_Non-WeightBearing	GO_REGULATION_OF_DNA_BINDING_TRANSCRIPTION_FACTOR_ACTIVITY	425	13	4.73028e-08	4.51527e-06	RELA:FOSL1:WNT10B:WNT1:TNFSF11:SMAD3:TGFB1:ITCH:PPARG:NPM1:MAPK14:JAK2:TRIM32	http://www.gsea-msigdb.org/gsea/msigdb/cards/GO_REGULATION_OF_DNA_BINDING_TRANSCRIPTION_FACTOR_ACTIVITY
								Both_WeightBearing_and_Non-WeightBearing	GO_REGULATION_OF_GROWTH	680	16	4.87304e-08	4.57727e-06	USP47:PAK1:ADAM10:SMAD3:FTO:NOG:EGLN2:TGFB1:MEGF8:ITCH:GDF5:PPARG:SH3PXD2B:PPARD:MAPK14:TRIM32	http://www.gsea-msigdb.org/gsea/msigdb/cards/GO_REGULATION_OF_GROWTH
								Both_WeightBearing_and_Non-WeightBearing	GO_APOPTOTIC_SIGNALING_PATHWAY	591	15	4.91979e-08	4.57727e-06	USP47:PTH:PTPMT1:RELA:COL2A1:SMAD3:TFAP4:PAM16:NOG:TGFB1:XBP1:TP63:PPARD:JAK2:TRIM32	http://www.gsea-msigdb.org/gsea/msigdb/cards/GO_APOPTOTIC_SIGNALING_PATHWAY
								Both_WeightBearing_and_Non-WeightBearing	GO_REGULATION_OF_CELLULAR_RESPONSE_TO_TRANSFORMING_GROWTH_FACTOR_BETA_STIMULUS	119	8	5.32031e-08	4.88803e-06	DKK3:FAM89B:WNT1:SMAD3:CREBBP:TGFB1:LTBP1:FBN2	http://www.gsea-msigdb.org/gsea/msigdb/cards/GO_REGULATION_OF_CELLULAR_RESPONSE_TO_TRANSFORMING_GROWTH_FACTOR_BETA_STIMULUS
								Both_WeightBearing_and_Non-WeightBearing	GO_MORPHOGENESIS_OF_AN_EPITHELIUM	526	14	7.87799e-08	7.14855e-06	MICAL2:PAK1:VDR:WNT1:ALDH1A2:SMAD3:RPGRIP1L:IRX3:NOG:TGFB1:MEGF8:TP63:TNC:ASTN2	http://www.gsea-msigdb.org/gsea/msigdb/cards/GO_MORPHOGENESIS_OF_AN_EPITHELIUM
								Both_WeightBearing_and_Non-WeightBearing	GO_REGULATION_OF_TRANSMEMBRANE_RECEPTOR_PROTEIN_SERINE_THREONINE_KINASE_SIGNALING_PATHWAY	234	10	8.30525e-08	7.44434e-06	DKK3:FAM89B:WNT1:SMAD3:CREBBP:NOG:TGFB1:LTBP1:GDF5:FBN2	http://www.gsea-msigdb.org/gsea/msigdb/cards/GO_REGULATION_OF_TRANSMEMBRANE_RECEPTOR_PROTEIN_SERINE_THREONINE_KINASE_SIGNALING_PATHWAY
								Both_WeightBearing_and_Non-WeightBearing	GO_APPENDAGE_DEVELOPMENT	177	9	8.60213e-08	7.61755e-06	COL2A1:ALDH1A2:CREBBP:RPGRIP1L:NOG:MEGF8:GDF5:TP63:FBN2	http://www.gsea-msigdb.org/gsea/msigdb/cards/GO_APPENDAGE_DEVELOPMENT
								Both_WeightBearing_and_Non-WeightBearing	GO_NEGATIVE_REGULATION_OF_DEVELOPMENTAL_PROCESS	1013	19	9.03208e-08	7.90307e-06	ARNTL:PTH:PAK1:MTMR2:RAPGEF3:WNT10B:WNT1:SMAD3:IRX3:NOG:TGFB1:GDF5:XBP1:PPARG:TP63:NKX3-2:NDFIP1:PPARD:LRRC17	http://www.gsea-msigdb.org/gsea/msigdb/cards/GO_NEGATIVE_REGULATION_OF_DEVELOPMENTAL_PROCESS
								Both_WeightBearing_and_Non-WeightBearing	GO_REGULATION_OF_RESPONSE_TO_STRESS	1481	23	1.09594e-07	9.41728e-06	USP47:ARNTL:RELA:RNF169:PAK1:WNT1:TNFSF11:CYP19A1:MAP2K1:SMAD3:CREBBP:ITCH:XBP1:ATG7:PPARG:DROSHA:RELL2:NDFIP1:NPM1:PPARD:MAPK14:JAK2:TRIM32	http://www.gsea-msigdb.org/gsea/msigdb/cards/GO_REGULATION_OF_RESPONSE_TO_STRESS
								Both_WeightBearing_and_Non-WeightBearing	GO_RESPONSE_TO_OXYGEN_CONTAINING_COMPOUND	1603	24	1.10189e-07	9.41728e-06	PTH:SPI1:RELA:FOSL1:PAK1:RAPGEF3:VDR:WNT10B:WNT1:USP8:ALDH1A2:ADCY9:TFAP4:TGFB1:EIF6:XBP1:ATG7:PPARG:CDO1:NR3C1:PPARD:MAPK14:JAK2:TNC	http://www.gsea-msigdb.org/gsea/msigdb/cards/GO_RESPONSE_TO_OXYGEN_CONTAINING_COMPOUND
								Both_WeightBearing_and_Non-WeightBearing	GO_REGULATION_OF_LIPID_METABOLIC_PROCESS	383	12	1.22449e-07	1.03448e-05	DKK3:TM7SF2:MTMR2:VDR:DNAJC15:TNFAIP8L3:CREBBP:TGFB1:FHL2:EIF6:PPARG:PPARD	http://www.gsea-msigdb.org/gsea/msigdb/cards/GO_REGULATION_OF_LIPID_METABOLIC_PROCESS
								Both_WeightBearing_and_Non-WeightBearing	GO_TRANSCRIPTION_INITIATION_FROM_RNA_POLYMERASE_II_PROMOTER	186	9	1.3139e-07	1.09741e-05	TEAD1:MAML2:VDR:WNT10B:CREBBP:PPARG:NR3C1:PPARD:TEAD3	http://www.gsea-msigdb.org/gsea/msigdb/cards/GO_TRANSCRIPTION_INITIATION_FROM_RNA_POLYMERASE_II_PROMOTER
								Both_WeightBearing_and_Non-WeightBearing	GO_NEGATIVE_REGULATION_OF_CELL_DIFFERENTIATION	733	16	1.34961e-07	1.11457e-05	ARNTL:PTH:PAK1:WNT10B:WNT1:SMAD3:IRX3:NOG:TGFB1:GDF5:XBP1:PPARG:TP63:NKX3-2:PPARD:LRRC17	http://www.gsea-msigdb.org/gsea/msigdb/cards/GO_NEGATIVE_REGULATION_OF_CELL_DIFFERENTIATION
								Both_WeightBearing_and_Non-WeightBearing	GO_DNA_TEMPLATED_TRANSCRIPTION_INITIATION	247	10	1.37381e-07	1.12195e-05	TEAD1:FOSL1:MAML2:VDR:WNT10B:CREBBP:PPARG:NR3C1:PPARD:TEAD3	http://www.gsea-msigdb.org/gsea/msigdb/cards/GO_DNA_TEMPLATED_TRANSCRIPTION_INITIATION
								Both_WeightBearing_and_Non-WeightBearing	GO_REGULATION_OF_HEMOPOIESIS	468	13	1.43743e-07	1.161e-05	SPI1:SART1:TNFSF11:TCF12:CREBBP:TGFB1:ITCH:EIF6:XBP1:DROSHA:NDFIP1:MAPK14:LRRC17	http://www.gsea-msigdb.org/gsea/msigdb/cards/GO_REGULATION_OF_HEMOPOIESIS
								Both_WeightBearing_and_Non-WeightBearing	GO_REGULATION_OF_OSSIFICATION	190	9	1.57469e-07	1.25804e-05	PTH:MGP:WNT10B:SMAD3:NOG:TGFB1:TP63:FBN2:MAPK14	http://www.gsea-msigdb.org/gsea/msigdb/cards/GO_REGULATION_OF_OSSIFICATION
								Both_WeightBearing_and_Non-WeightBearing	GO_REGULATION_OF_APOPTOTIC_SIGNALING_PATHWAY	396	12	1.75225e-07	1.38484e-05	USP47:PTPMT1:RELA:COL2A1:SMAD3:TFAP4:PAM16:NOG:XBP1:TP63:JAK2:TRIM32	http://www.gsea-msigdb.org/gsea/msigdb/cards/GO_REGULATION_OF_APOPTOTIC_SIGNALING_PATHWAY
								Both_WeightBearing_and_Non-WeightBearing	GO_DEVELOPMENTAL_GROWTH	654	15	1.81344e-07	1.41795e-05	PAK1:WNT10B:CYP19A1:SMAD3:FTO:NOG:TGFB1:MEGF8:GDF5:SH3PXD2B:PPARD:MAPK14:COL12A1:COL27A1:TNC	http://www.gsea-msigdb.org/gsea/msigdb/cards/GO_DEVELOPMENTAL_GROWTH
								Both_WeightBearing_and_Non-WeightBearing	GO_TRANSFORMING_GROWTH_FACTOR_BETA_RECEPTOR_SIGNALING_PATHWAY	195	9	1.96312e-07	1.51884e-05	DKK3:FAM89B:WNT1:SMAD3:CREBBP:TGFB1:LTBP1:GDF5:FBN2	http://www.gsea-msigdb.org/gsea/msigdb/cards/GO_TRANSFORMING_GROWTH_FACTOR_BETA_RECEPTOR_SIGNALING_PATHWAY
								Both_WeightBearing_and_Non-WeightBearing	GO_REPRODUCTION	1433	22	2.5972e-07	1.96799e-05	ARNTL:FOSL1:CEP57:VDR:PRKAG1:CYP19A1:ADAM10:MAP2K1:SLX4:NOG:TGFB1:PPARG:TP63:TRIM36:GNPDA1:SH3PXD2B:TCP11:PPARD:TEAD3:MAPK14:TNC:PAPPA	http://www.gsea-msigdb.org/gsea/msigdb/cards/GO_REPRODUCTION
								Both_WeightBearing_and_Non-WeightBearing	GO_POSITIVE_REGULATION_OF_CARTILAGE_DEVELOPMENT	32	5	2.59721e-07	1.96799e-05	RELA:SOX5:SMAD3:GDF5:FGF18	http://www.gsea-msigdb.org/gsea/msigdb/cards/GO_POSITIVE_REGULATION_OF_CARTILAGE_DEVELOPMENT
								Both_WeightBearing_and_Non-WeightBearing	GO_REGULATION_OF_CELL_ADHESION	676	15	2.76129e-07	2.07097e-05	RELA:SART1:PAK1:WNT1:TNFSF11:ADAM10:SMAD3:TGFB1:ITCH:XBP1:RELL2:NDFIP1:MAPK14:JAK2:TNC	http://www.gsea-msigdb.org/gsea/msigdb/cards/GO_REGULATION_OF_CELL_ADHESION
								Both_WeightBearing_and_Non-WeightBearing	GO_EXTRACELLULAR_STRUCTURE_ORGANIZATION	417	12	3.04063e-07	2.23929e-05	COL11A1:SERPINH1:COL2A1:ADAM10:SMAD3:TGFB1:FBN2:SH3PXD2B:SCUBE3:COL12A1:COL27A1:TNC	http://www.gsea-msigdb.org/gsea/msigdb/cards/GO_EXTRACELLULAR_STRUCTURE_ORGANIZATION
								Both_WeightBearing_and_Non-WeightBearing	GO_REGULATION_OF_RESPONSE_TO_EXTERNAL_STIMULUS	779	16	3.04666e-07	2.23929e-05	RELA:TNFSF11:CYP19A1:ADAM10:MAP2K1:SMAD3:TGFB1:MEGF8:ITCH:PPARG:DROSHA:NDFIP1:FGF18:PPARD:MAPK14:JAK2	http://www.gsea-msigdb.org/gsea/msigdb/cards/GO_REGULATION_OF_RESPONSE_TO_EXTERNAL_STIMULUS
								Both_WeightBearing_and_Non-WeightBearing	GO_REGULATION_OF_PROTEIN_MODIFICATION_PROCESS	1826	25	3.12202e-07	2.27196e-05	ARNTL:SPI1:RELA:PAK1:RAPGEF3:WNT1:PRKAG1:TNFSF11:TNFAIP8L3:MAP2K1:ADCY9:TFAP4:AKTIP:NOG:TGFB1:IL11:ITCH:GDF5:ATG7:RELL2:NDFIP1:NPM1:FGF18:MAPK14:JAK2	http://www.gsea-msigdb.org/gsea/msigdb/cards/GO_REGULATION_OF_PROTEIN_MODIFICATION_PROCESS
								Both_WeightBearing_and_Non-WeightBearing	GO_EMBRYONIC_ORGAN_DEVELOPMENT	423	12	3.53832e-07	2.54967e-05	COL11A1:MICAL2:COL2A1:WNT1:ALDH1A2:MAP2K1:SMAD3:NOG:TGFB1:MEGF8:NKX3-2:FBN2	http://www.gsea-msigdb.org/gsea/msigdb/cards/GO_EMBRYONIC_ORGAN_DEVELOPMENT
								Both_WeightBearing_and_Non-WeightBearing	GO_OSTEOBLAST_DIFFERENTIATION	210	9	3.66993e-07	2.61883e-05	WNT10B:SMAD3:NOG:FHL2:TP53INP2:TP63:FBN2:SH3PXD2B:TNC	http://www.gsea-msigdb.org/gsea/msigdb/cards/GO_OSTEOBLAST_DIFFERENTIATION
								Both_WeightBearing_and_Non-WeightBearing	GO_TUBE_MORPHOGENESIS	894	17	3.73385e-07	2.63883e-05	MICAL2:SPI1:PAK1:RAPGEF3:VDR:WNT1:SMAD3:IRX3:NOG:TGFB1:MEGF8:XBP1:PPARG:TP63:FGF18:MAPK14:TNC	http://www.gsea-msigdb.org/gsea/msigdb/cards/GO_TUBE_MORPHOGENESIS
								Both_WeightBearing_and_Non-WeightBearing	GO_NEGATIVE_REGULATION_OF_CELL_DEATH	1003	18	3.84601e-07	2.69221e-05	USP47:PTH:RELA:COL2A1:WNT1:SMAD3:PAM16:NOG:FHL2:ITCH:GDF5:XBP1:ATG7:NKX3-2:NPM1:PPARD:JAK2:TRIM32	http://www.gsea-msigdb.org/gsea/msigdb/cards/GO_NEGATIVE_REGULATION_OF_CELL_DEATH
								Both_WeightBearing_and_Non-WeightBearing	GO_CELLULAR_RESPONSE_TO_OXYGEN_CONTAINING_COMPOUND	1118	19	4.06857e-07	2.82113e-05	SPI1:RELA:PAK1:RAPGEF3:VDR:WNT10B:WNT1:USP8:ALDH1A2:ADCY9:TFAP4:TGFB1:XBP1:PPARG:NR3C1:PPARD:MAPK14:JAK2:TNC	http://www.gsea-msigdb.org/gsea/msigdb/cards/GO_CELLULAR_RESPONSE_TO_OXYGEN_CONTAINING_COMPOUND
								Both_WeightBearing_and_Non-WeightBearing	GO_STRIATED_MUSCLE_CELL_DIFFERENTIATION	279	10	4.21922e-07	2.89825e-05	EHD1:PAK1:WNT10B:WNT1:TGFB1:TNNT1:FHL2:XBP1:MAPK14:TRIM32	http://www.gsea-msigdb.org/gsea/msigdb/cards/GO_STRIATED_MUSCLE_CELL_DIFFERENTIATION
								Both_WeightBearing_and_Non-WeightBearing	GO_RESPONSE_TO_NUTRIENT	217	9	4.83241e-07	3.28872e-05	PTH:RELA:VDR:ALDH1A2:TGFB1:XBP1:PPARG:PPARD:TNC	http://www.gsea-msigdb.org/gsea/msigdb/cards/GO_RESPONSE_TO_NUTRIENT
								Both_WeightBearing_and_Non-WeightBearing	GO_POSITIVE_REGULATION_OF_BONE_MINERALIZATION	37	5	5.5248e-07	3.72544e-05	PTH:WNT10B:SMAD3:TGFB1:FBN2	http://www.gsea-msigdb.org/gsea/msigdb/cards/GO_POSITIVE_REGULATION_OF_BONE_MINERALIZATION
								Both_WeightBearing_and_Non-WeightBearing	GO_BONE_MORPHOGENESIS	112	7	6.10875e-07	4.08176e-05	SERPINH1:COL2A1:TGFB1:MEGF8:FGF18:COL12A1:COL27A1	http://www.gsea-msigdb.org/gsea/msigdb/cards/GO_BONE_MORPHOGENESIS
								Both_WeightBearing_and_Non-WeightBearing	GO_SENSORY_ORGAN_DEVELOPMENT	535	13	6.52881e-07	4.32313e-05	COL11A1:TSKU:COL2A1:WNT10B:WNT1:ALDH1A2:SMAD3:RPGRIP1L:NOG:TGFB1:NKX3-2:FBN2:SH3PXD2B	http://www.gsea-msigdb.org/gsea/msigdb/cards/GO_SENSORY_ORGAN_DEVELOPMENT
								Both_WeightBearing_and_Non-WeightBearing	GO_REGULATION_OF_BONE_MINERALIZATION	71	6	6.73624e-07	4.42065e-05	PTH:MGP:WNT10B:SMAD3:TGFB1:FBN2	http://www.gsea-msigdb.org/gsea/msigdb/cards/GO_REGULATION_OF_BONE_MINERALIZATION
								Both_WeightBearing_and_Non-WeightBearing	GO_POSITIVE_REGULATION_OF_CATALYTIC_ACTIVITY	1397	21	7.02084e-07	4.56665e-05	PTH:PAK1:RAPGEF3:VDR:PRKAG1:TNFSF11:DNAJC15:TNFAIP8L3:MAP2K1:SMAD3:SLX4:ADCY9:TFAP4:TGFB1:PPARG:ARAP3:ARHGAP26:FGF18:SH3PXD2B:MAPK14:JAK2	http://www.gsea-msigdb.org/gsea/msigdb/cards/GO_POSITIVE_REGULATION_OF_CATALYTIC_ACTIVITY
								Both_WeightBearing_and_Non-WeightBearing	GO_REGULATION_OF_CELLULAR_COMPONENT_MOVEMENT	1053	18	7.73902e-07	4.97418e-05	MALAT1:FAM89B:CNIH2:PAK1:CYP19A1:ADAM10:SMAD3:NOG:TGFB1:MEGF8:XBP1:PPARG:DIAPH1:FGF18:PPARD:MAPK14:JAK2:TRIM32	http://www.gsea-msigdb.org/gsea/msigdb/cards/GO_REGULATION_OF_CELLULAR_COMPONENT_MOVEMENT
								Both_WeightBearing_and_Non-WeightBearing	GO_REGULATION_OF_PROTEIN_CATABOLIC_PROCESS	374	11	7.78273e-07	4.97418e-05	ARNTL:RELA:WNT10B:WNT1:USP8:SMAD3:EGLN2:ITCH:ATG7:NDFIP1:TRIM32	http://www.gsea-msigdb.org/gsea/msigdb/cards/GO_REGULATION_OF_PROTEIN_CATABOLIC_PROCESS
								Both_WeightBearing_and_Non-WeightBearing	GO_REGULATION_OF_PHOSPHORUS_METABOLIC_PROCESS	1677	23	9.56313e-07	6.0594e-05	PAK1:MTMR2:RAPGEF3:WNT1:PRKAG1:TNFSF11:DNAJC15:TNFAIP8L3:MAP2K1:SMAD3:ADCY9:TFAP4:AKTIP:NOG:TGFB1:IL11:ITCH:GDF5:RELL2:NPM1:FGF18:MAPK14:JAK2	http://www.gsea-msigdb.org/gsea/msigdb/cards/GO_REGULATION_OF_PHOSPHORUS_METABOLIC_PROCESS
								Both_WeightBearing_and_Non-WeightBearing	GO_NEGATIVE_REGULATION_OF_TRANSMEMBRANE_RECEPTOR_PROTEIN_SERINE_THREONINE_KINASE_SIGNALING_PATHWAY	121	7	1.03069e-06	6.47487e-05	FAM89B:WNT1:SMAD3:NOG:TGFB1:LTBP1:FBN2	http://www.gsea-msigdb.org/gsea/msigdb/cards/GO_NEGATIVE_REGULATION_OF_TRANSMEMBRANE_RECEPTOR_PROTEIN_SERINE_THREONINE_KINASE_SIGNALING_PATHWAY
								Both_WeightBearing_and_Non-WeightBearing	GO_RESPONSE_TO_NITROGEN_COMPOUND	968	17	1.11203e-06	6.92663e-05	RELA:FOSL1:PAK1:RAPGEF3:WNT10B:WNT1:ADCY9:TGFB1:EIF6:XBP1:ATG7:PPARG:CDO1:DIAPH1:NPM1:MAPK14:JAK2	http://www.gsea-msigdb.org/gsea/msigdb/cards/GO_RESPONSE_TO_NITROGEN_COMPOUND
								Both_WeightBearing_and_Non-WeightBearing	GO_EPITHELIAL_TUBE_MORPHOGENESIS	314	10	1.23205e-06	7.60975e-05	MICAL2:PAK1:VDR:WNT1:SMAD3:IRX3:NOG:TGFB1:MEGF8:TNC	http://www.gsea-msigdb.org/gsea/msigdb/cards/GO_EPITHELIAL_TUBE_MORPHOGENESIS
								Both_WeightBearing_and_Non-WeightBearing	GO_MULTICELLULAR_ORGANISMAL_HOMEOSTASIS	477	12	1.24809e-06	7.64455e-05	ARNTL:PTH:COL2A1:WNT10B:TNFSF11:ADCY9:FTO:IRX3:TP53INP2:TP63:JAK2:TRIM32	http://www.gsea-msigdb.org/gsea/msigdb/cards/GO_MULTICELLULAR_ORGANISMAL_HOMEOSTASIS
								Both_WeightBearing_and_Non-WeightBearing	GO_REGULATION_OF_CELL_CELL_ADHESION	393	11	1.26073e-06	7.65815e-05	RELA:SART1:PAK1:WNT1:TNFSF11:TGFB1:ITCH:XBP1:NDFIP1:MAPK14:JAK2	http://www.gsea-msigdb.org/gsea/msigdb/cards/GO_REGULATION_OF_CELL_CELL_ADHESION
								Both_WeightBearing_and_Non-WeightBearing	GO_RESPONSE_TO_ABIOTIC_STIMULUS	1211	19	1.33574e-06	8.01409e-05	COL11A1:USP47:MALAT1:RELA:FOSL1:PAK1:SMAD3:CREBBP:HMOX2:EGLN2:TGFB1:GDF5:ATG7:PPARG:NPM1:PPARD:MAPK14:TNC:TRIM32	http://www.gsea-msigdb.org/gsea/msigdb/cards/GO_RESPONSE_TO_ABIOTIC_STIMULUS
								Both_WeightBearing_and_Non-WeightBearing	GO_REGULATION_OF_PROTEIN_LOCALIZATION	982	17	1.35089e-06	8.01409e-05	ARNTL:CNIH2:PAK1:RAPGEF3:PFKM:USP8:ADAM10:SMAD3:TGFB1:TP53INP2:XBP1:TP63:NDFIP1:PPARD:MAPK14:JAK2:ASTN2	http://www.gsea-msigdb.org/gsea/msigdb/cards/GO_REGULATION_OF_PROTEIN_LOCALIZATION
								Both_WeightBearing_and_Non-WeightBearing	GO_POSITIVE_REGULATION_OF_PROTEIN_MODIFICATION_PROCESS	1212	19	1.35204e-06	8.01409e-05	ARNTL:PAK1:RAPGEF3:WNT1:PRKAG1:TNFSF11:TNFAIP8L3:MAP2K1:ADCY9:AKTIP:TGFB1:IL11:GDF5:ATG7:RELL2:NDFIP1:FGF18:MAPK14:JAK2	http://www.gsea-msigdb.org/gsea/msigdb/cards/GO_POSITIVE_REGULATION_OF_PROTEIN_MODIFICATION_PROCESS
								Both_WeightBearing_and_Non-WeightBearing	GO_NEGATIVE_REGULATION_OF_CELLULAR_RESPONSE_TO_TRANSFORMING_GROWTH_FACTOR_BETA_STIMULUS	80	6	1.36888e-06	8.049e-05	FAM89B:WNT1:SMAD3:TGFB1:LTBP1:FBN2	http://www.gsea-msigdb.org/gsea/msigdb/cards/GO_NEGATIVE_REGULATION_OF_CELLULAR_RESPONSE_TO_TRANSFORMING_GROWTH_FACTOR_BETA_STIMULUS
								Both_WeightBearing_and_Non-WeightBearing	GO_POSITIVE_REGULATION_OF_LOCOMOTION	575	13	1.45304e-06	8.47608e-05	MALAT1:FAM89B:PAK1:ADAM10:SMAD3:TGFB1:MEGF8:XBP1:DIAPH1:FGF18:MAPK14:JAK2:TRIM32	http://www.gsea-msigdb.org/gsea/msigdb/cards/GO_POSITIVE_REGULATION_OF_LOCOMOTION
								Both_WeightBearing_and_Non-WeightBearing	GO_NEURON_DIFFERENTIATION	1343	20	1.52886e-06	8.84811e-05	EHD1:B3GNT1:TSKU:PAK1:MTMR2:WNT10B:WNT1:TCF12:ALDH1A2:ADAM10:MAP2K1:IRX3:NOG:MEGF8:GDF5:XBP1:CUX1:JAK2:TNC:TRIM32	http://www.gsea-msigdb.org/gsea/msigdb/cards/GO_NEURON_DIFFERENTIATION
								Both_WeightBearing_and_Non-WeightBearing	GO_INTRACELLULAR_STEROID_HORMONE_RECEPTOR_SIGNALING_PATHWAY	129	7	1.5852e-06	9.10254e-05	ARNTL:PAK1:EGLN2:FHL2:TP63:NR3C1:JAK2	http://www.gsea-msigdb.org/gsea/msigdb/cards/GO_INTRACELLULAR_STEROID_HORMONE_RECEPTOR_SIGNALING_PATHWAY
								Both_WeightBearing_and_Non-WeightBearing	GO_HEART_MORPHOGENESIS	251	9	1.61835e-06	9.22086e-05	COL11A1:MICAL2:COL2A1:ALDH1A2:SMAD3:NOG:TGFB1:MEGF8:FHL2	http://www.gsea-msigdb.org/gsea/msigdb/cards/GO_HEART_MORPHOGENESIS
								Both_WeightBearing_and_Non-WeightBearing	GO_POSITIVE_REGULATION_OF_BIOMINERAL_TISSUE_DEVELOPMENT	46	5	1.68376e-06	9.5197e-05	PTH:WNT10B:SMAD3:TGFB1:FBN2	http://www.gsea-msigdb.org/gsea/msigdb/cards/GO_POSITIVE_REGULATION_OF_BIOMINERAL_TISSUE_DEVELOPMENT
								Both_WeightBearing_and_Non-WeightBearing	GO_MYELOID_CELL_DIFFERENTIATION	408	11	1.81073e-06	0.000101594	SPI1:TNFSF11:CREBBP:TGFB1:IL11:EIF6:PPARG:NDFIP1:MAPK14:LRRC17:JAK2	http://www.gsea-msigdb.org/gsea/msigdb/cards/GO_MYELOID_CELL_DIFFERENTIATION
								Both_WeightBearing_and_Non-WeightBearing	GO_POSITIVE_REGULATION_OF_OSSIFICATION	84	6	1.82552e-06	0.000101648	PTH:WNT10B:SMAD3:TGFB1:TP63:FBN2	http://www.gsea-msigdb.org/gsea/msigdb/cards/GO_POSITIVE_REGULATION_OF_OSSIFICATION
								Both_WeightBearing_and_Non-WeightBearing	GO_PROTEOLYSIS	1744	23	1.85539e-06	0.000102228	USP47:ARNTL:RELA:CST6:SERPINH1:WNT10B:WNT1:USP8:ADAM10:SMAD3:TFAP4:TGFB1:ITCH:TP53INP2:XBP1:PPARG:TP63:AQPEP:MAPK14:FBXL13:JAK2:PAPPA:TRIM32	http://www.gsea-msigdb.org/gsea/msigdb/cards/GO_PROTEOLYSIS
								Both_WeightBearing_and_Non-WeightBearing	GO_UROGENITAL_SYSTEM_DEVELOPMENT	329	10	1.87182e-06	0.000102228	WNT1:CYP19A1:ALDH1A2:SMAD3:RPGRIP1L:IRX3:NOG:TGFB1:TP63:TNC	http://www.gsea-msigdb.org/gsea/msigdb/cards/GO_UROGENITAL_SYSTEM_DEVELOPMENT
								Both_WeightBearing_and_Non-WeightBearing	GO_CHONDROCYTE_DEVELOPMENT	47	5	1.87766e-06	0.000102228	COL11A1:SERPINH1:FGF18:COL12A1:COL27A1	http://www.gsea-msigdb.org/gsea/msigdb/cards/GO_CHONDROCYTE_DEVELOPMENT
								Both_WeightBearing_and_Non-WeightBearing	GO_REGENERATION	192	8	2.05526e-06	0.000110264	WNT10B:WNT1:MAP2K1:TGFB1:PPARG:PPARD:JAK2:TNC	http://www.gsea-msigdb.org/gsea/msigdb/cards/GO_REGENERATION
								Both_WeightBearing_and_Non-WeightBearing	GO_NEGATIVE_REGULATION_OF_FAT_CELL_DIFFERENTIATION	49	5	2.31797e-06	0.000123457	ARNTL:WNT10B:WNT1:SMAD3:TGFB1	http://www.gsea-msigdb.org/gsea/msigdb/cards/GO_NEGATIVE_REGULATION_OF_FAT_CELL_DIFFERENTIATION
								Both_WeightBearing_and_Non-WeightBearing	GO_LEUKOCYTE_DIFFERENTIATION	507	12	2.34253e-06	0.000123868	SPI1:SART1:WNT1:TNFSF11:TGFB1:IL11:XBP1:PPARG:DROSHA:NDFIP1:MAPK14:LRRC17	http://www.gsea-msigdb.org/gsea/msigdb/cards/GO_LEUKOCYTE_DIFFERENTIATION
								Both_WeightBearing_and_Non-WeightBearing	GO_REGULATION_OF_BIOMINERAL_TISSUE_DEVELOPMENT	88	6	2.39948e-06	0.000125973	PTH:MGP:WNT10B:SMAD3:TGFB1:FBN2	http://www.gsea-msigdb.org/gsea/msigdb/cards/GO_REGULATION_OF_BIOMINERAL_TISSUE_DEVELOPMENT
								Both_WeightBearing_and_Non-WeightBearing	GO_ORGANONITROGEN_COMPOUND_CATABOLIC_PROCESS	1263	19	2.46742e-06	0.000128621	USP47:ARNTL:RELA:WNT10B:WNT1:USP8:SMAD3:HMOX2:EGLN2:TGFB1:ITCH:TP53INP2:XBP1:ATG7:CDO1:AQPEP:NDFIP1:FBXL13:TRIM32	http://www.gsea-msigdb.org/gsea/msigdb/cards/GO_ORGANONITROGEN_COMPOUND_CATABOLIC_PROCESS
								Both_WeightBearing_and_Non-WeightBearing	GO_RESPONSE_TO_KETONE	197	8	2.48855e-06	0.000128809	RELA:FOSL1:USP8:TFAP4:TGFB1:PPARG:NR3C1:TNC	http://www.gsea-msigdb.org/gsea/msigdb/cards/GO_RESPONSE_TO_KETONE
								Both_WeightBearing_and_Non-WeightBearing	GO_NEGATIVE_REGULATION_OF_MULTICELLULAR_ORGANISMAL_PROCESS	1265	19	2.52466e-06	0.000129764	ARNTL:PTH:PAK1:MTMR2:WNT10B:SMAD3:IRX3:NOG:TGFB1:TNNT1:ITCH:PROCR:GDF5:PPARG:TP63:NKX3-2:NDFIP1:LRRC17:JAK2	http://www.gsea-msigdb.org/gsea/msigdb/cards/GO_NEGATIVE_REGULATION_OF_MULTICELLULAR_ORGANISMAL_PROCESS
								Both_WeightBearing_and_Non-WeightBearing	GO_ENZYME_LINKED_RECEPTOR_PROTEIN_SIGNALING_PATHWAY	1034	17	2.70049e-06	0.000137823	DKK3:FAM89B:RELA:PAK1:CEP57:WNT1:SMAD3:CREBBP:NOG:TGFB1:MEGF8:LTBP1:GDF5:FBN2:FGF18:MAPK14:JAK2	http://www.gsea-msigdb.org/gsea/msigdb/cards/GO_ENZYME_LINKED_RECEPTOR_PROTEIN_SIGNALING_PATHWAY
								Both_WeightBearing_and_Non-WeightBearing	GO_MAMMARY_GLAND_DEVELOPMENT	140	7	2.73772e-06	0.000137823	VDR:TNFSF11:CYP19A1:TGFB1:XBP1:CDO1:JAK2	http://www.gsea-msigdb.org/gsea/msigdb/cards/GO_MAMMARY_GLAND_DEVELOPMENT
								Both_WeightBearing_and_Non-WeightBearing	GO_HEPATICOBILIARY_SYSTEM_DEVELOPMENT	140	7	2.73772e-06	0.000137823	RELA:WNT1:ALDH1A2:SMAD3:RPGRIP1L:TGFB1:XBP1	http://www.gsea-msigdb.org/gsea/msigdb/cards/GO_HEPATICOBILIARY_SYSTEM_DEVELOPMENT
								Both_WeightBearing_and_Non-WeightBearing	GO_DIGESTIVE_SYSTEM_DEVELOPMENT	142	7	3.00836e-06	0.000150418	ALDH1A2:SMAD3:TGFB1:MEGF8:XBP1:TP63:NKX3-2	http://www.gsea-msigdb.org/gsea/msigdb/cards/GO_DIGESTIVE_SYSTEM_DEVELOPMENT
								Both_WeightBearing_and_Non-WeightBearing	GO_REGULATION_OF_CELL_DEVELOPMENT	930	16	3.0494e-06	0.00015144	ARNTL:RELA:PAK1:TNFSF11:TCF12:ADAM10:MAP2K1:IRX3:NOG:TGFB1:MEGF8:GDF5:PPARG:TCP11:CUX1:TRIM32	http://www.gsea-msigdb.org/gsea/msigdb/cards/GO_REGULATION_OF_CELL_DEVELOPMENT
								Both_WeightBearing_and_Non-WeightBearing	GO_RESPONSE_TO_EXTRACELLULAR_STIMULUS	521	12	3.09574e-06	0.000152709	PTH:RELA:FOSL1:VDR:DNAJC15:ALDH1A2:TGFB1:XBP1:ATG7:PPARG:PPARD:TNC	http://www.gsea-msigdb.org/gsea/msigdb/cards/GO_RESPONSE_TO_EXTRACELLULAR_STIMULUS
								Both_WeightBearing_and_Non-WeightBearing	GO_REGULATION_OF_INFLAMMATORY_RESPONSE	349	10	3.16327e-06	0.000154295	RELA:TNFSF11:CYP19A1:SMAD3:PPARG:DROSHA:NDFIP1:PPARD:MAPK14:JAK2	http://www.gsea-msigdb.org/gsea/msigdb/cards/GO_REGULATION_OF_INFLAMMATORY_RESPONSE
								Both_WeightBearing_and_Non-WeightBearing	GO_REGULATION_OF_CELLULAR_RESPONSE_TO_STRESS	718	14	3.16988e-06	0.000154295	USP47:ARNTL:RNF169:PAK1:WNT1:TNFSF11:MAP2K1:CREBBP:ITCH:XBP1:ATG7:RELL2:NPM1:TRIM32	http://www.gsea-msigdb.org/gsea/msigdb/cards/GO_REGULATION_OF_CELLULAR_RESPONSE_TO_STRESS
								Both_WeightBearing_and_Non-WeightBearing	GO_EMBRYO_DEVELOPMENT_ENDING_IN_BIRTH_OR_EGG_HATCHING	621	13	3.36885e-06	0.000162902	COL11A1:FOSL1:COL2A1:WNT1:ALDH1A2:ADAM10:MAP2K1:SMAD3:RPGRIP1L:NOG:TGFB1:MEGF8:NKX3-2	http://www.gsea-msigdb.org/gsea/msigdb/cards/GO_EMBRYO_DEVELOPMENT_ENDING_IN_BIRTH_OR_EGG_HATCHING
								Both_WeightBearing_and_Non-WeightBearing	GO_PEPTIDYL_PROLINE_MODIFICATION	53	5	3.44011e-06	0.00016526	P4HA3:FKBP11:EGLN2:LEPREL1:FKBP5	http://www.gsea-msigdb.org/gsea/msigdb/cards/GO_PEPTIDYL_PROLINE_MODIFICATION
								Both_WeightBearing_and_Non-WeightBearing	GO_CELLULAR_RESPONSE_TO_KETONE	94	6	3.52904e-06	0.000168431	USP8:TFAP4:TGFB1:PPARG:NR3C1:TNC	http://www.gsea-msigdb.org/gsea/msigdb/cards/GO_CELLULAR_RESPONSE_TO_KETONE
								Both_WeightBearing_and_Non-WeightBearing	GO_RESPONSE_TO_MECHANICAL_STIMULUS	207	8	3.59134e-06	0.000170299	COL11A1:RELA:FOSL1:TGFB1:GDF5:PPARG:MAPK14:TNC	http://www.gsea-msigdb.org/gsea/msigdb/cards/GO_RESPONSE_TO_MECHANICAL_STIMULUS
								Both_WeightBearing_and_Non-WeightBearing	GO_SMALL_MOLECULE_METABOLIC_PROCESS	1685	22	3.74462e-06	0.000176429	IARS2:DKK3:PTH:FAR1:TM7SF2:P4HA3:PGM2L1:MTMR2:VDR:PFKM:PRKAG1:CYP19A1:ALDH1A2:ITPKC:EGLN2:EIF6:XBP1:PPARG:CDO1:GNPDA1:PPARD:MAPK14	http://www.gsea-msigdb.org/gsea/msigdb/cards/GO_SMALL_MOLECULE_METABOLIC_PROCESS
								Both_WeightBearing_and_Non-WeightBearing	GO_POSITIVE_REGULATION_OF_TRANSPORT	950	16	3.99225e-06	0.000186899	PTH:EHD1:PAK1:MTMR2:RAPGEF3:PFKM:TNFSF11:CYP19A1:SMAD3:TGFB1:XBP1:PPARG:TP63:PPARD:MAPK14:JAK2	http://www.gsea-msigdb.org/gsea/msigdb/cards/GO_POSITIVE_REGULATION_OF_TRANSPORT
								Both_WeightBearing_and_Non-WeightBearing	GO_REGULATION_OF_TRANSPORT	1827	23	4.02021e-06	0.000187016	ARNTL:PTH:EHD1:CNIH2:PAK1:MTMR2:RAPGEF3:PFKM:TNFSF11:CYP19A1:MAP2K1:SMAD3:TGFB1:IL11:XBP1:PPARG:TP63:DIAPH1:NDFIP1:PPARD:MAPK14:MYO6:JAK2	http://www.gsea-msigdb.org/gsea/msigdb/cards/GO_REGULATION_OF_TRANSPORT
								Both_WeightBearing_and_Non-WeightBearing	GO_CELLULAR_RESPONSE_TO_NITROGEN_COMPOUND	632	13	4.07328e-06	0.000188293	RELA:PAK1:RAPGEF3:WNT10B:WNT1:ADCY9:TGFB1:XBP1:ATG7:PPARG:DIAPH1:NPM1:JAK2	http://www.gsea-msigdb.org/gsea/msigdb/cards/GO_CELLULAR_RESPONSE_TO_NITROGEN_COMPOUND
								Both_WeightBearing_and_Non-WeightBearing	GO_POSITIVE_REGULATION_OF_CELL_DEVELOPMENT	538	12	4.29179e-06	0.000197154	RELA:PAK1:TNFSF11:TCF12:MAP2K1:IRX3:TGFB1:MEGF8:GDF5:PPARG:CUX1:TRIM32	http://www.gsea-msigdb.org/gsea/msigdb/cards/GO_POSITIVE_REGULATION_OF_CELL_DEVELOPMENT
								Both_WeightBearing_and_Non-WeightBearing	GO_EMBRYONIC_ORGAN_MORPHOGENESIS	284	9	4.43477e-06	0.000202457	COL11A1:MICAL2:COL2A1:WNT1:SMAD3:NOG:MEGF8:NKX3-2:FBN2	http://www.gsea-msigdb.org/gsea/msigdb/cards/GO_EMBRYONIC_ORGAN_MORPHOGENESIS
								Both_WeightBearing_and_Non-WeightBearing	GO_POSITIVE_REGULATION_OF_PHOSPHORUS_METABOLIC_PROCESS	1075	17	4.5198e-06	0.000205065	PAK1:RAPGEF3:WNT1:PRKAG1:TNFSF11:TNFAIP8L3:MAP2K1:SMAD3:ADCY9:AKTIP:TGFB1:IL11:GDF5:RELL2:FGF18:MAPK14:JAK2	http://www.gsea-msigdb.org/gsea/msigdb/cards/GO_POSITIVE_REGULATION_OF_PHOSPHORUS_METABOLIC_PROCESS
								Both_WeightBearing_and_Non-WeightBearing	GO_MUSCLE_CELL_DIFFERENTIATION	367	10	4.92769e-06	0.0002222	EHD1:PAK1:WNT10B:WNT1:TGFB1:TNNT1:FHL2:XBP1:MAPK14:TRIM32	http://www.gsea-msigdb.org/gsea/msigdb/cards/GO_MUSCLE_CELL_DIFFERENTIATION
								Both_WeightBearing_and_Non-WeightBearing	GO_REGULATION_OF_MUSCLE_ORGAN_DEVELOPMENT	154	7	5.14462e-06	0.000230567	ARNTL:PAK1:WNT10B:SMAD3:NOG:TGFB1:MAPK14	http://www.gsea-msigdb.org/gsea/msigdb/cards/GO_REGULATION_OF_MUSCLE_ORGAN_DEVELOPMENT
								Both_WeightBearing_and_Non-WeightBearing	GO_MULTI_MULTICELLULAR_ORGANISM_PROCESS	222	8	6.00786e-06	0.000266011	ARNTL:FOSL1:VDR:TGFB1:SH3PXD2B:PPARD:TEAD3:PAPPA	http://www.gsea-msigdb.org/gsea/msigdb/cards/GO_MULTI_MULTICELLULAR_ORGANISM_PROCESS
								Both_WeightBearing_and_Non-WeightBearing	GO_NEGATIVE_REGULATION_OF_CELLULAR_RESPONSE_TO_GROWTH_FACTOR_STIMULUS	158	7	6.08973e-06	0.000268021	FAM89B:WNT1:SMAD3:NOG:TGFB1:LTBP1:FBN2	http://www.gsea-msigdb.org/gsea/msigdb/cards/GO_NEGATIVE_REGULATION_OF_CELLULAR_RESPONSE_TO_GROWTH_FACTOR_STIMULUS
								Both_WeightBearing_and_Non-WeightBearing	GO_REGULATION_OF_IMMUNE_SYSTEM_PROCESS	1606	21	6.2257e-06	0.000272374	SPI1:RELA:SART1:PAK1:COL2A1:TNFSF11:CYP19A1:TCF12:ADAM10:SMAD3:CREBBP:TGFB1:ITCH:EIF6:XBP1:PPARG:DROSHA:NDFIP1:MAPK14:LRRC17:JAK2	http://www.gsea-msigdb.org/gsea/msigdb/cards/GO_REGULATION_OF_IMMUNE_SYSTEM_PROCESS
								Both_WeightBearing_and_Non-WeightBearing	GO_DEVELOPMENTAL_PROCESS_INVOLVED_IN_REPRODUCTION	658	13	6.28101e-06	0.000273168	FOSL1:CEP57:VDR:CYP19A1:MAP2K1:NOG:TGFB1:PPARG:TP63:TCP11:PPARD:MAPK14:TNC	http://www.gsea-msigdb.org/gsea/msigdb/cards/GO_DEVELOPMENTAL_PROCESS_INVOLVED_IN_REPRODUCTION
								Both_WeightBearing_and_Non-WeightBearing	GO_CARBOHYDRATE_METABOLIC_PROCESS	559	12	6.31822e-06	0.00027317	PTH:PYGM:PGM2L1:MTMR2:PFKM:PRKAG1:TGFB1:ST6GAL2:EIF6:GNPDA1:PPARD:MAPK14	http://www.gsea-msigdb.org/gsea/msigdb/cards/GO_CARBOHYDRATE_METABOLIC_PROCESS
								Both_WeightBearing_and_Non-WeightBearing	GO_CELL_GROWTH	468	11	6.68348e-06	0.000287272	USP47:PAK1:ADAM10:SMAD3:EGLN2:TGFB1:MEGF8:ITCH:PPARG:PPARD:TRIM32	http://www.gsea-msigdb.org/gsea/msigdb/cards/GO_CELL_GROWTH
								Both_WeightBearing_and_Non-WeightBearing	GO_PROTEIN_CONTAINING_COMPLEX_ASSEMBLY	1891	23	7.05843e-06	0.000301625	TEAD1:EHD1:SART1:CNIH2:PAK1:CEP57:MTMR2:PFKM:WNT10B:TNFSF11:DNAJC15:SMAD3:CREBBP:TFAP4:TGFB1:EIF6:UQCC1:TP63:DIAPH1:NPM1:SH3PXD2B:SCUBE3:JAK2	http://www.gsea-msigdb.org/gsea/msigdb/cards/GO_PROTEIN_CONTAINING_COMPLEX_ASSEMBLY
								Both_WeightBearing_and_Non-WeightBearing	GO_RESPONSE_TO_WOUNDING	667	13	7.26117e-06	0.000308495	EHD1:PAK1:WNT10B:WNT1:MAP2K1:SMAD3:NOG:TGFB1:PROCR:XBP1:PPARD:JAK2:TNC	http://www.gsea-msigdb.org/gsea/msigdb/cards/GO_RESPONSE_TO_WOUNDING
								Both_WeightBearing_and_Non-WeightBearing	GO_RESPONSE_TO_OXYGEN_LEVELS	385	10	7.48916e-06	0.000315765	MALAT1:PAK1:SMAD3:CREBBP:HMOX2:EGLN2:TGFB1:ATG7:PPARG:PPARD	http://www.gsea-msigdb.org/gsea/msigdb/cards/GO_RESPONSE_TO_OXYGEN_LEVELS
								Both_WeightBearing_and_Non-WeightBearing	GO_POSITIVE_REGULATION_OF_FAT_CELL_DIFFERENTIATION	62	5	7.5182e-06	0.000315765	XBP1:PPARG:SH3PXD2B:PPARD:MAPK14	http://www.gsea-msigdb.org/gsea/msigdb/cards/GO_POSITIVE_REGULATION_OF_FAT_CELL_DIFFERENTIATION
								Both_WeightBearing_and_Non-WeightBearing	GO_RESPONSE_TO_CORTICOSTEROID	165	7	8.09031e-06	0.000337862	FOSL1:USP8:TFAP4:TGFB1:CDO1:NR3C1:PAPPA	http://www.gsea-msigdb.org/gsea/msigdb/cards/GO_RESPONSE_TO_CORTICOSTEROID
								Both_WeightBearing_and_Non-WeightBearing	GO_RESPONSE_TO_DRUG	1008	16	8.38028e-06	0.000347994	USP47:PTH:SPI1:RELA:FOSL1:USP8:ADAM10:TFAP4:TGFB1:ATG7:PPARG:CDO1:NR3C1:MAPK14:MYO6:TNC	http://www.gsea-msigdb.org/gsea/msigdb/cards/GO_RESPONSE_TO_DRUG
								Both_WeightBearing_and_Non-WeightBearing	GO_BONE_MINERALIZATION	111	6	9.23907e-06	0.00037937	PTH:MGP:WNT10B:SMAD3:TGFB1:FBN2	http://www.gsea-msigdb.org/gsea/msigdb/cards/GO_BONE_MINERALIZATION
								Both_WeightBearing_and_Non-WeightBearing	GO_REGULATION_OF_STRIATED_MUSCLE_CELL_DIFFERENTIATION	111	6	9.23907e-06	0.00037937	EHD1:PAK1:TGFB1:XBP1:MAPK14:TRIM32	http://www.gsea-msigdb.org/gsea/msigdb/cards/GO_REGULATION_OF_STRIATED_MUSCLE_CELL_DIFFERENTIATION
								Both_WeightBearing_and_Non-WeightBearing	GO_PROTEIN_CATABOLIC_PROCESS	907	15	1.00745e-05	0.000411377	USP47:ARNTL:RELA:WNT10B:WNT1:USP8:SMAD3:EGLN2:ITCH:TP53INP2:XBP1:ATG7:NDFIP1:FBXL13:TRIM32	http://www.gsea-msigdb.org/gsea/msigdb/cards/GO_PROTEIN_CATABOLIC_PROCESS
								Both_WeightBearing_and_Non-WeightBearing	GO_AGING	315	9	1.01889e-05	0.000413399	ARNTL:RELA:WNT1:MAP2K1:TGFB1:ATG7:TP63:NPM1:MAPK14	http://www.gsea-msigdb.org/gsea/msigdb/cards/GO_AGING
								Both_WeightBearing_and_Non-WeightBearing	GO_CELL_AGING	113	6	1.02365e-05	0.000413399	ARNTL:WNT1:MAP2K1:TP63:NPM1:MAPK14	http://www.gsea-msigdb.org/gsea/msigdb/cards/GO_CELL_AGING
								Both_WeightBearing_and_Non-WeightBearing	GO_REGULATION_OF_NERVOUS_SYSTEM_DEVELOPMENT	910	15	1.04735e-05	0.000420659	ARNTL:RELA:PAK1:MTMR2:TCF12:ADAM10:MAP2K1:IRX3:NOG:TGFB1:MEGF8:GDF5:PPARG:CUX1:TRIM32	http://www.gsea-msigdb.org/gsea/msigdb/cards/GO_REGULATION_OF_NERVOUS_SYSTEM_DEVELOPMENT
								Both_WeightBearing_and_Non-WeightBearing	GO_MUSCLE_TISSUE_DEVELOPMENT	402	10	1.08938e-05	0.000435159	COL11A1:ARNTL:PAK1:WNT10B:ALDH1A2:SMAD3:NOG:TGFB1:FHL2:MAPK14	http://www.gsea-msigdb.org/gsea/msigdb/cards/GO_MUSCLE_TISSUE_DEVELOPMENT
								Both_WeightBearing_and_Non-WeightBearing	GO_CRANIAL_SKELETAL_SYSTEM_DEVELOPMENT	67	5	1.10272e-05	0.000435752	SMAD3:TGFB1:MEGF8:TP63:SH3PXD2B	http://www.gsea-msigdb.org/gsea/msigdb/cards/GO_CRANIAL_SKELETAL_SYSTEM_DEVELOPMENT
								Both_WeightBearing_and_Non-WeightBearing	GO_STEM_CELL_PROLIFERATION	115	6	1.13194e-05	0.000444907	LTBP3:SOX5:WNT10B:WNT1:TGFB1:TEAD3	http://www.gsea-msigdb.org/gsea/msigdb/cards/GO_STEM_CELL_PROLIFERATION
								Both_WeightBearing_and_Non-WeightBearing	GO_PROTEIN_PHOSPHORYLATION	1949	23	1.14851e-05	0.000449019	SCYL1:PAK1:RAPGEF3:WNT1:PRKAG1:TNFSF11:TNFAIP8L3:ADAM10:MAP2K1:ADCY9:TFAP4:AKTIP:NOG:TGFB1:IL11:ITCH:GDF5:ERG:RELL2:NPM1:FGF18:MAPK14:JAK2	http://www.gsea-msigdb.org/gsea/msigdb/cards/GO_PROTEIN_PHOSPHORYLATION
								Both_WeightBearing_and_Non-WeightBearing	GO_REGULATION_OF_SIGNALING_RECEPTOR_ACTIVITY	595	12	1.17858e-05	0.000458337	DKK3:PTH:CNIH2:WNT10B:WNT1:TNFSF11:NOG:MIA:TGFB1:IL11:GDF5:FGF18	http://www.gsea-msigdb.org/gsea/msigdb/cards/GO_REGULATION_OF_SIGNALING_RECEPTOR_ACTIVITY
								Both_WeightBearing_and_Non-WeightBearing	GO_MUSCLE_ORGAN_DEVELOPMENT	406	10	1.18657e-05	0.000459014	COL11A1:ARNTL:PAK1:WNT10B:TCF12:SMAD3:NOG:TGFB1:XBP1:MAPK14	http://www.gsea-msigdb.org/gsea/msigdb/cards/GO_MUSCLE_ORGAN_DEVELOPMENT
								Both_WeightBearing_and_Non-WeightBearing	GO_CANONICAL_WNT_SIGNALING_PATHWAY	325	9	1.3061e-05	0.000498821	USP47:DKK3:ARNTL:WNT10B:WNT1:USP8:SMAD3:NOG:MAPK14	http://www.gsea-msigdb.org/gsea/msigdb/cards/GO_CANONICAL_WNT_SIGNALING_PATHWAY
								Both_WeightBearing_and_Non-WeightBearing	GO_RESPONSE_TO_PEPTIDE	503	11	1.30983e-05	0.000498821	RELA:PAK1:WNT1:ADCY9:TGFB1:EIF6:XBP1:PPARG:CDO1:MAPK14:JAK2	http://www.gsea-msigdb.org/gsea/msigdb/cards/GO_RESPONSE_TO_PEPTIDE
								Both_WeightBearing_and_Non-WeightBearing	GO_REGULATION_OF_PROTEOLYSIS	706	13	1.32483e-05	0.000501934	USP47:CST6:SERPINH1:WNT10B:WNT1:SMAD3:TFAP4:ITCH:PPARG:TP63:MAPK14:JAK2:TRIM32	http://www.gsea-msigdb.org/gsea/msigdb/cards/GO_REGULATION_OF_PROTEOLYSIS
								Both_WeightBearing_and_Non-WeightBearing	GO_GLAND_MORPHOGENESIS	119	6	1.37633e-05	0.00051877	VDR:NOG:TGFB1:XBP1:TP63:TNC	http://www.gsea-msigdb.org/gsea/msigdb/cards/GO_GLAND_MORPHOGENESIS
								Both_WeightBearing_and_Non-WeightBearing	GO_REGULATION_OF_MYELOID_CELL_DIFFERENTIATION	250	8	1.42411e-05	0.00053404	SPI1:TNFSF11:CREBBP:TGFB1:EIF6:NDFIP1:MAPK14:LRRC17	http://www.gsea-msigdb.org/gsea/msigdb/cards/GO_REGULATION_OF_MYELOID_CELL_DIFFERENTIATION
								Both_WeightBearing_and_Non-WeightBearing	GO_CHEMICAL_HOMEOSTASIS	1177	17	1.46497e-05	0.000546576	PTH:SLC39A13:EHD1:VDR:PFKM:TNFSF11:DMXL2:SMAD3:ADCY9:HMOX2:TGFB1:XBP1:PPARG:TP63:DIAPH1:NDFIP1:JAK2	http://www.gsea-msigdb.org/gsea/msigdb/cards/GO_CHEMICAL_HOMEOSTASIS
								Both_WeightBearing_and_Non-WeightBearing	GO_INFLAMMATORY_RESPONSE	714	13	1.49107e-05	0.000553503	RELA:TNFSF11:CYP19A1:SMAD3:TGFB1:ITCH:PPARG:DROSHA:CDO1:NDFIP1:PPARD:MAPK14:JAK2	http://www.gsea-msigdb.org/gsea/msigdb/cards/GO_INFLAMMATORY_RESPONSE
								Both_WeightBearing_and_Non-WeightBearing	GO_ENDOCHONDRAL_BONE_MORPHOGENESIS	72	5	1.57005e-05	0.000577398	SERPINH1:COL2A1:FGF18:COL12A1:COL27A1	http://www.gsea-msigdb.org/gsea/msigdb/cards/GO_ENDOCHONDRAL_BONE_MORPHOGENESIS
								Both_WeightBearing_and_Non-WeightBearing	GO_REGULATION_OF_HORMONE_LEVELS	513	11	1.57115e-05	0.000577398	DKK3:ARNTL:RAPGEF3:VDR:PFKM:TNFSF11:CYP19A1:ALDH1A2:IL11:PPARD:JAK2	http://www.gsea-msigdb.org/gsea/msigdb/cards/GO_REGULATION_OF_HORMONE_LEVELS
								Both_WeightBearing_and_Non-WeightBearing	GO_REPRODUCTIVE_SYSTEM_DEVELOPMENT	423	10	1.68779e-05	0.000617177	FOSL1:VDR:CYP19A1:MAP2K1:NOG:PPARG:TP63:PPARD:MAPK14:TNC	http://www.gsea-msigdb.org/gsea/msigdb/cards/GO_REPRODUCTIVE_SYSTEM_DEVELOPMENT
								Both_WeightBearing_and_Non-WeightBearing	GO_RESPONSE_TO_PEPTIDE_HORMONE	425	10	1.75727e-05	0.000639403	RELA:PAK1:WNT1:ADCY9:TGFB1:EIF6:XBP1:PPARG:CDO1:JAK2	http://www.gsea-msigdb.org/gsea/msigdb/cards/GO_RESPONSE_TO_PEPTIDE_HORMONE
								Both_WeightBearing_and_Non-WeightBearing	GO_ENDODERM_DEVELOPMENT	74	5	1.79512e-05	0.000649955	COL11A1:SMAD3:NOG:TGFB1:COL12A1	http://www.gsea-msigdb.org/gsea/msigdb/cards/GO_ENDODERM_DEVELOPMENT
								Both_WeightBearing_and_Non-WeightBearing	GO_SPECIFICATION_OF_SYMMETRY	125	6	1.82125e-05	0.000656185	MICAL2:ALDH1A2:SMAD3:RPGRIP1L:MEGF8:NKX3-2	http://www.gsea-msigdb.org/gsea/msigdb/cards/GO_SPECIFICATION_OF_SYMMETRY
								Both_WeightBearing_and_Non-WeightBearing	GO_EMBRYONIC_SKELETAL_SYSTEM_DEVELOPMENT	126	6	1.90554e-05	0.000683207	COL11A1:COL2A1:SMAD3:NOG:MEGF8:NKX3-2	http://www.gsea-msigdb.org/gsea/msigdb/cards/GO_EMBRYONIC_SKELETAL_SYSTEM_DEVELOPMENT
								Both_WeightBearing_and_Non-WeightBearing	GO_REGULATION_OF_HORMONE_SECRETION	263	8	2.04945e-05	0.000731237	ARNTL:RAPGEF3:PFKM:TNFSF11:CYP19A1:IL11:PPARD:JAK2	http://www.gsea-msigdb.org/gsea/msigdb/cards/GO_REGULATION_OF_HORMONE_SECRETION
								Both_WeightBearing_and_Non-WeightBearing	GO_POSITIVE_REGULATION_OF_NERVOUS_SYSTEM_DEVELOPMENT	530	11	2.1199e-05	0.000750492	RELA:PAK1:TCF12:MAP2K1:IRX3:TGFB1:MEGF8:GDF5:PPARG:CUX1:TRIM32	http://www.gsea-msigdb.org/gsea/msigdb/cards/GO_POSITIVE_REGULATION_OF_NERVOUS_SYSTEM_DEVELOPMENT
								Both_WeightBearing_and_Non-WeightBearing	GO_CELLULAR_HOMEOSTASIS	967	15	2.12539e-05	0.000750492	PTH:SLC39A13:POLD3:VDR:PFKM:DMXL2:SMAD3:HMOX2:EGLN2:TGFB1:XBP1:DIAPH1:NDFIP1:JAK2:TRIM32	http://www.gsea-msigdb.org/gsea/msigdb/cards/GO_CELLULAR_HOMEOSTASIS
								Both_WeightBearing_and_Non-WeightBearing	GO_ACTIN_FILAMENT_BASED_PROCESS	739	13	2.13478e-05	0.000750492	MICAL2:PAK1:RAPGEF3:SMAD3:TGFB1:TNNT1:EPB41L1:DIAPH1:ARHGAP26:SH3PXD2B:MYO6:JAK2:TRIM32	http://www.gsea-msigdb.org/gsea/msigdb/cards/GO_ACTIN_FILAMENT_BASED_PROCESS
								Both_WeightBearing_and_Non-WeightBearing	GO_NOTCH_SIGNALING_PATHWAY	192	7	2.1602e-05	0.000750492	MAML2:WNT1:ADAM10:CREBBP:TGFB1:ITCH:TP63	http://www.gsea-msigdb.org/gsea/msigdb/cards/GO_NOTCH_SIGNALING_PATHWAY
								Both_WeightBearing_and_Non-WeightBearing	GO_TAXIS	633	12	2.16817e-05	0.000750492	FOSL1:B3GNT1:TNFSF11:CYP19A1:ADAM10:MAP2K1:SMAD3:NOG:TGFB1:MEGF8:FGF18:MAPK14	http://www.gsea-msigdb.org/gsea/msigdb/cards/GO_TAXIS
								Both_WeightBearing_and_Non-WeightBearing	GO_ENDOCRINE_SYSTEM_DEVELOPMENT	129	6	2.17747e-05	0.000750492	DKK3:ARNTL:ALDH1A2:MAP2K1:SMAD3:NOG	http://www.gsea-msigdb.org/gsea/msigdb/cards/GO_ENDOCRINE_SYSTEM_DEVELOPMENT
								Both_WeightBearing_and_Non-WeightBearing	GO_PATTERN_SPECIFICATION_PROCESS	436	10	2.1851e-05	0.000750492	MICAL2:WNT1:ALDH1A2:SMAD3:RPGRIP1L:IRX3:NOG:MEGF8:TP63:NKX3-2	http://www.gsea-msigdb.org/gsea/msigdb/cards/GO_PATTERN_SPECIFICATION_PROCESS
								Both_WeightBearing_and_Non-WeightBearing	GO_POSITIVE_REGULATION_OF_ESTABLISHMENT_OF_PROTEIN_LOCALIZATION	436	10	2.1851e-05	0.000750492	PAK1:RAPGEF3:PFKM:SMAD3:TGFB1:XBP1:TP63:PPARD:MAPK14:JAK2	http://www.gsea-msigdb.org/gsea/msigdb/cards/GO_POSITIVE_REGULATION_OF_ESTABLISHMENT_OF_PROTEIN_LOCALIZATION
								Both_WeightBearing_and_Non-WeightBearing	GO_POSITIVE_REGULATION_OF_GROWTH	266	8	2.22255e-05	0.000752798	USP47:PAK1:ADAM10:MEGF8:SH3PXD2B:PPARD:MAPK14:TRIM32	http://www.gsea-msigdb.org/gsea/msigdb/cards/GO_POSITIVE_REGULATION_OF_GROWTH
								Both_WeightBearing_and_Non-WeightBearing	GO_PEPTIDYL_AMINO_ACID_MODIFICATION	1219	17	2.28631e-05	0.000770841	SPI1:SCYL1:RELA:P4HA3:PAK1:RAPGEF3:FKBP11:MAP2K1:CREBBP:EGLN2:TGFB1:IL11:PHF20:LEPREL1:FKBP5:MAPK14:JAK2	http://www.gsea-msigdb.org/gsea/msigdb/cards/GO_PEPTIDYL_AMINO_ACID_MODIFICATION
								Both_WeightBearing_and_Non-WeightBearing	GO_REGULATION_OF_SMOOTHENED_SIGNALING_PATHWAY	78	5	2.3201e-05	0.000778665	CREBBP:MGRN1:RPGRIP1L:MEGF8:SCUBE3	http://www.gsea-msigdb.org/gsea/msigdb/cards/GO_REGULATION_OF_SMOOTHENED_SIGNALING_PATHWAY
								Both_WeightBearing_and_Non-WeightBearing	GO_POSITIVE_REGULATION_OF_CHEMOTAXIS	131	6	2.37551e-05	0.000793637	ADAM10:SMAD3:TGFB1:MEGF8:FGF18:MAPK14	http://www.gsea-msigdb.org/gsea/msigdb/cards/GO_POSITIVE_REGULATION_OF_CHEMOTAXIS
								Both_WeightBearing_and_Non-WeightBearing	GO_REGULATION_OF_WNT_SIGNALING_PATHWAY	351	9	2.39434e-05	0.000796309	USP47:DKK3:ARNTL:TSKU:WNT10B:USP8:SMAD3:NOG:MAPK14	http://www.gsea-msigdb.org/gsea/msigdb/cards/GO_REGULATION_OF_WNT_SIGNALING_PATHWAY
								Both_WeightBearing_and_Non-WeightBearing	GO_MORPHOGENESIS_OF_A_BRANCHING_STRUCTURE	196	7	2.46563e-05	0.000816325	PAK1:VDR:WNT1:NOG:TGFB1:TP63:TNC	http://www.gsea-msigdb.org/gsea/msigdb/cards/GO_MORPHOGENESIS_OF_A_BRANCHING_STRUCTURE
								Both_WeightBearing_and_Non-WeightBearing	GO_SECRETION	1628	20	2.58323e-05	0.00084845	ARNTL:PAK1:RAPGEF3:VDR:PFKM:TNFSF11:CYP19A1:ADAM10:HMOX2:TGFB1:IL11:XBP1:ATG7:SYN2:CDO1:DIAPH1:PPARD:MAPK14:MYO6:JAK2	http://www.gsea-msigdb.org/gsea/msigdb/cards/GO_SECRETION
								Both_WeightBearing_and_Non-WeightBearing	GO_SMOOTHENED_SIGNALING_PATHWAY	133	6	2.5878e-05	0.00084845	WNT10B:CREBBP:MGRN1:RPGRIP1L:MEGF8:SCUBE3	http://www.gsea-msigdb.org/gsea/msigdb/cards/GO_SMOOTHENED_SIGNALING_PATHWAY
								Both_WeightBearing_and_Non-WeightBearing	GO_MULTI_ORGANISM_REPRODUCTIVE_PROCESS	984	15	2.5973e-05	0.00084845	ARNTL:FOSL1:CEP57:VDR:PRKAG1:ADAM10:TGFB1:TP63:TRIM36:GNPDA1:SH3PXD2B:TCP11:PPARD:TEAD3:PAPPA	http://www.gsea-msigdb.org/gsea/msigdb/cards/GO_MULTI_ORGANISM_REPRODUCTIVE_PROCESS
								Both_WeightBearing_and_Non-WeightBearing	GO_REGULATION_OF_DEFENSE_RESPONSE	754	13	2.62835e-05	0.000854794	RELA:PAK1:TNFSF11:CYP19A1:SMAD3:CREBBP:ITCH:PPARG:DROSHA:NDFIP1:PPARD:MAPK14:JAK2	http://www.gsea-msigdb.org/gsea/msigdb/cards/GO_REGULATION_OF_DEFENSE_RESPONSE
								Both_WeightBearing_and_Non-WeightBearing	GO_LIPID_METABOLIC_PROCESS	1241	17	2.86283e-05	0.000926951	DKK3:FAR1:TM7SF2:MTMR2:VDR:WNT10B:DNAJC15:TNFAIP8L3:CYP19A1:ALDH1A2:CREBBP:TGFB1:FHL2:EIF6:PPARG:PPARD:MAPK14	http://www.gsea-msigdb.org/gsea/msigdb/cards/GO_LIPID_METABOLIC_PROCESS
								Both_WeightBearing_and_Non-WeightBearing	GO_WOUND_HEALING	550	11	2.97155e-05	0.000955448	EHD1:PAK1:WNT10B:SMAD3:NOG:TGFB1:PROCR:XBP1:PPARD:JAK2:TNC	http://www.gsea-msigdb.org/gsea/msigdb/cards/GO_WOUND_HEALING
								Both_WeightBearing_and_Non-WeightBearing	GO_SUPRAMOLECULAR_FIBER_ORGANIZATION	654	12	2.97879e-05	0.000955448	COL11A1:MICAL2:SERPINH1:PAK1:RAPGEF3:COL2A1:SMAD3:TNNT1:DIAPH1:SH3PXD2B:COL12A1:JAK2	http://www.gsea-msigdb.org/gsea/msigdb/cards/GO_SUPRAMOLECULAR_FIBER_ORGANIZATION
								Both_WeightBearing_and_Non-WeightBearing	GO_MYELOID_LEUKOCYTE_DIFFERENTIATION	202	7	2.98984e-05	0.000955448	SPI1:TNFSF11:TGFB1:PPARG:NDFIP1:MAPK14:LRRC17	http://www.gsea-msigdb.org/gsea/msigdb/cards/GO_MYELOID_LEUKOCYTE_DIFFERENTIATION
								Both_WeightBearing_and_Non-WeightBearing	GO_REGULATION_OF_CELLULAR_LOCALIZATION	881	14	3.11801e-05	0.000987816	EHD1:CNIH2:PAK1:MTMR2:RAPGEF3:ADAM10:MAP2K1:SMAD3:TGFB1:TP53INP2:TP63:DIAPH1:MAPK14:ASTN2	http://www.gsea-msigdb.org/gsea/msigdb/cards/GO_REGULATION_OF_CELLULAR_LOCALIZATION
								Both_WeightBearing_and_Non-WeightBearing	GO_T_CELL_ACTIVATION	457	10	3.25402e-05	0.00102648	SART1:PAK1:WNT1:TNFSF11:SMAD3:TGFB1:ITCH:XBP1:DROSHA:NDFIP1	http://www.gsea-msigdb.org/gsea/msigdb/cards/GO_T_CELL_ACTIVATION
								Both_WeightBearing_and_Non-WeightBearing	GO_REGULATION_OF_ANATOMICAL_STRUCTURE_MORPHOGENESIS	1130	16	3.36643e-05	0.00104844	EHD1:PAK1:RAPGEF3:VDR:WNT1:ADAM10:MAP2K1:NOG:TGFB1:MEGF8:XBP1:PPARG:DIAPH1:FGF18:MAPK14:CUX1	http://www.gsea-msigdb.org/gsea/msigdb/cards/GO_REGULATION_OF_ANATOMICAL_STRUCTURE_MORPHOGENESIS
								Both_WeightBearing_and_Non-WeightBearing	GO_POSITIVE_REGULATION_OF_INTRACELLULAR_TRANSPORT	207	7	3.49378e-05	0.00107896	EHD1:PAK1:MTMR2:RAPGEF3:SMAD3:TGFB1:MAPK14	http://www.gsea-msigdb.org/gsea/msigdb/cards/GO_POSITIVE_REGULATION_OF_INTRACELLULAR_TRANSPORT
								Both_WeightBearing_and_Non-WeightBearing	GO_LIPID_BIOSYNTHETIC_PROCESS	668	12	3.65549e-05	0.00112418	DKK3:FAR1:PTPMT1:TM7SF2:MTMR2:VDR:PRKAG1:CYP19A1:ALDH1A2:EIF6:XBP1:PPARD	http://www.gsea-msigdb.org/gsea/msigdb/cards/GO_LIPID_BIOSYNTHETIC_PROCESS
								Both_WeightBearing_and_Non-WeightBearing	GO_CELLULAR_MACROMOLECULE_CATABOLIC_PROCESS	1139	16	3.7002e-05	0.00113319	USP47:ARNTL:RNASEH2C:WNT10B:WNT1:USP8:PAM16:FTO:ITCH:TP53INP2:XBP1:DROSHA:NPM1:MAPK14:FBXL13:TRIM32	http://www.gsea-msigdb.org/gsea/msigdb/cards/GO_CELLULAR_MACROMOLECULE_CATABOLIC_PROCESS
								Both_WeightBearing_and_Non-WeightBearing	GO_CARDIOVASCULAR_SYSTEM_DEVELOPMENT	783	13	3.87224e-05	0.00118095	SPI1:FOSL1:RAPGEF3:ALDH1A2:MAP2K1:NOG:TGFB1:MEGF8:LTBP1:XBP1:PPARG:FGF18:MAPK14	http://www.gsea-msigdb.org/gsea/msigdb/cards/GO_CARDIOVASCULAR_SYSTEM_DEVELOPMENT
								Both_WeightBearing_and_Non-WeightBearing	GO_BIOLOGICAL_ADHESION	1404	18	3.9093e-05	0.00118733	RELA:SART1:PAK1:WNT1:TNFSF11:ADAM10:SMAD3:TGFB1:ITCH:XBP1:PCDHGB1:RELL2:NDFIP1:PPARD:MAPK14:COL12A1:JAK2:TNC	http://www.gsea-msigdb.org/gsea/msigdb/cards/GO_BIOLOGICAL_ADHESION
								Both_WeightBearing_and_Non-WeightBearing	GO_REGULATION_OF_CHEMOTAXIS	211	7	3.94544e-05	0.00119337	CYP19A1:ADAM10:SMAD3:TGFB1:MEGF8:FGF18:MAPK14	http://www.gsea-msigdb.org/gsea/msigdb/cards/GO_REGULATION_OF_CHEMOTAXIS
								Both_WeightBearing_and_Non-WeightBearing	GO_CELL_ACTIVATION	1408	18	4.05569e-05	0.00122169	SPI1:SART1:PAK1:WNT1:TNFSF11:ADAM10:SMAD3:HMOX2:TGFB1:IL11:ITCH:XBP1:ATG7:DROSHA:DIAPH1:NDFIP1:MAPK14:JAK2	http://www.gsea-msigdb.org/gsea/msigdb/cards/GO_CELL_ACTIVATION
								Both_WeightBearing_and_Non-WeightBearing	GO_EAR_DEVELOPMENT	215	7	4.44397e-05	0.00132435	COL11A1:COL2A1:WNT1:RPGRIP1L:NOG:TGFB1:NKX3-2	http://www.gsea-msigdb.org/gsea/msigdb/cards/GO_EAR_DEVELOPMENT
								Both_WeightBearing_and_Non-WeightBearing	GO_CELL_CYCLE	1834	21	4.45055e-05	0.00132435	USP47:ARNTL:SAC3D1:FOSL1:POLD3:CEP57:WNT10B:PRKAG1:USP8:MAP2K1:SMAD3:SLX4:TFAP4:TGFB1:ERF:TTC28:TRIM36:NR3C1:NPM1:MAPK14:TRIM32	http://www.gsea-msigdb.org/gsea/msigdb/cards/GO_CELL_CYCLE
								Both_WeightBearing_and_Non-WeightBearing	GO_CYTOSKELETON_ORGANIZATION	1293	17	4.7688e-05	0.00141333	MICAL2:SAC3D1:PAK1:CEP57:RAPGEF3:SMAD3:TGFB1:TNNT1:EPB41L1:TRIM36:DIAPH1:ARAP3:ARHGAP26:NPM1:SH3PXD2B:JAK2:TRIM32	http://www.gsea-msigdb.org/gsea/msigdb/cards/GO_CYTOSKELETON_ORGANIZATION
								Both_WeightBearing_and_Non-WeightBearing	GO_PLACENTA_DEVELOPMENT	150	6	5.0806e-05	0.0014937	FOSL1:VDR:MAP2K1:PPARG:PPARD:MAPK14	http://www.gsea-msigdb.org/gsea/msigdb/cards/GO_PLACENTA_DEVELOPMENT
								Both_WeightBearing_and_Non-WeightBearing	GO_BRANCHING_MORPHOGENESIS_OF_AN_EPITHELIAL_TUBE	150	6	5.0806e-05	0.0014937	PAK1:VDR:WNT1:NOG:TGFB1:TNC	http://www.gsea-msigdb.org/gsea/msigdb/cards/GO_BRANCHING_MORPHOGENESIS_OF_AN_EPITHELIAL_TUBE
								Both_WeightBearing_and_Non-WeightBearing	GO_HINDBRAIN_DEVELOPMENT	151	6	5.27213e-05	0.00151961	PAK1:WNT1:ALDH1A2:MAP2K1:RPGRIP1L:NOG	http://www.gsea-msigdb.org/gsea/msigdb/cards/GO_HINDBRAIN_DEVELOPMENT
								Both_WeightBearing_and_Non-WeightBearing	GO_NEGATIVE_REGULATION_OF_EPITHELIAL_CELL_PROLIFERATION	152	6	5.4694e-05	0.00155814	VDR:WNT10B:TGFB1:GDF5:PPARG:PPARD	http://www.gsea-msigdb.org/gsea/msigdb/cards/GO_NEGATIVE_REGULATION_OF_EPITHELIAL_CELL_PROLIFERATION
								Both_WeightBearing_and_Non-WeightBearing	GO_REGULATION_OF_LIPID_LOCALIZATION	152	6	5.4694e-05	0.00155814	EHD1:TNFSF11:CYP19A1:FTO:PPARG:PPARD	http://www.gsea-msigdb.org/gsea/msigdb/cards/GO_REGULATION_OF_LIPID_LOCALIZATION
								Both_WeightBearing_and_Non-WeightBearing	GO_RESPONSE_TO_PURINE_CONTAINING_COMPOUND	152	6	5.4694e-05	0.00155814	RELA:FOSL1:RAPGEF3:WNT10B:PPARG:CDO1	http://www.gsea-msigdb.org/gsea/msigdb/cards/GO_RESPONSE_TO_PURINE_CONTAINING_COMPOUND
								Both_WeightBearing_and_Non-WeightBearing	GO_POSITIVE_REGULATION_OF_CELL_DEATH	698	12	5.56862e-05	0.00158028	FOSL1:VDR:WNT10B:ALDH1A2:ADAM10:SMAD3:TFAP4:TGFB1:ATG7:PPARG:TP63:JAK2	http://www.gsea-msigdb.org/gsea/msigdb/cards/GO_POSITIVE_REGULATION_OF_CELL_DEATH
								Both_WeightBearing_and_Non-WeightBearing	GO_NEGATIVE_REGULATION_OF_APOPTOTIC_SIGNALING_PATHWAY	223	7	5.59652e-05	0.00158209	USP47:RELA:COL2A1:PAM16:NOG:XBP1:TRIM32	http://www.gsea-msigdb.org/gsea/msigdb/cards/GO_NEGATIVE_REGULATION_OF_APOPTOTIC_SIGNALING_PATHWAY
								Both_WeightBearing_and_Non-WeightBearing	GO_GENERATION_OF_PRECURSOR_METABOLITES_AND_ENERGY	488	10	5.63464e-05	0.00158677	PTH:PYGM:PGM2L1:PFKM:PRKAG1:DNAJC15:CYP19A1:EIF6:GNPDA1:PPARD	http://www.gsea-msigdb.org/gsea/msigdb/cards/GO_GENERATION_OF_PRECURSOR_METABOLITES_AND_ENERGY
								Both_WeightBearing_and_Non-WeightBearing	GO_EMBRYONIC_SKELETAL_SYSTEM_MORPHOGENESIS	94	5	5.70668e-05	0.00160092	COL11A1:COL2A1:SMAD3:NOG:MEGF8	http://www.gsea-msigdb.org/gsea/msigdb/cards/GO_EMBRYONIC_SKELETAL_SYSTEM_MORPHOGENESIS
								Both_WeightBearing_and_Non-WeightBearing	GO_RESPONSE_TO_ANTINEOPLASTIC_AGENT	95	5	6.00286e-05	0.00167761	USP8:ADAM10:TFAP4:TGFB1:NR3C1	http://www.gsea-msigdb.org/gsea/msigdb/cards/GO_RESPONSE_TO_ANTINEOPLASTIC_AGENT
								Both_WeightBearing_and_Non-WeightBearing	GO_CARDIAC_MUSCLE_TISSUE_DEVELOPMENT	226	7	6.08725e-05	0.00169282	COL11A1:PAK1:ALDH1A2:NOG:TGFB1:FHL2:MAPK14	http://www.gsea-msigdb.org/gsea/msigdb/cards/GO_CARDIAC_MUSCLE_TISSUE_DEVELOPMENT
								Both_WeightBearing_and_Non-WeightBearing	GO_POSITIVE_REGULATION_OF_CELL_ADHESION	397	9	6.20713e-05	0.001696	RELA:SART1:PAK1:TNFSF11:SMAD3:TGFB1:XBP1:RELL2:JAK2	http://www.gsea-msigdb.org/gsea/msigdb/cards/GO_POSITIVE_REGULATION_OF_CELL_ADHESION
								Both_WeightBearing_and_Non-WeightBearing	GO_BIOMINERAL_TISSUE_DEVELOPMENT	156	6	6.31833e-05	0.00171999	PTH:MGP:WNT10B:SMAD3:TGFB1:FBN2	http://www.gsea-msigdb.org/gsea/msigdb/cards/GO_BIOMINERAL_TISSUE_DEVELOPMENT
								Both_WeightBearing_and_Non-WeightBearing	GO_LYMPHOCYTE_ACTIVATION	709	12	6.4607e-05	0.00175226	SPI1:SART1:PAK1:WNT1:TNFSF11:SMAD3:TGFB1:IL11:ITCH:XBP1:DROSHA:NDFIP1	http://www.gsea-msigdb.org/gsea/msigdb/cards/GO_LYMPHOCYTE_ACTIVATION
								Both_WeightBearing_and_Non-WeightBearing	GO_POSITIVE_REGULATION_OF_RESPONSE_TO_EXTERNAL_STIMULUS	310	8	6.54688e-05	0.0017691	TNFSF11:ADAM10:SMAD3:TGFB1:MEGF8:FGF18:MAPK14:JAK2	http://www.gsea-msigdb.org/gsea/msigdb/cards/GO_POSITIVE_REGULATION_OF_RESPONSE_TO_EXTERNAL_STIMULUS
								Both_WeightBearing_and_Non-WeightBearing	GO_REGULATION_OF_T_CELL_ACTIVATION	311	8	6.69544e-05	0.00179604	SART1:PAK1:TNFSF11:TGFB1:ITCH:XBP1:DROSHA:NDFIP1	http://www.gsea-msigdb.org/gsea/msigdb/cards/GO_REGULATION_OF_T_CELL_ACTIVATION
								Both_WeightBearing_and_Non-WeightBearing	GO_RESPONSE_TO_CAMP	99	5	7.30802e-05	0.0019348	RELA:FOSL1:RAPGEF3:WNT10B:CDO1	http://www.gsea-msigdb.org/gsea/msigdb/cards/GO_RESPONSE_TO_CAMP
								Both_WeightBearing_and_Non-WeightBearing	GO_CELLULAR_RESPONSE_TO_PEPTIDE_HORMONE_STIMULUS	315	8	7.31801e-05	0.0019348	RELA:PAK1:WNT1:ADCY9:TGFB1:XBP1:PPARG:JAK2	http://www.gsea-msigdb.org/gsea/msigdb/cards/GO_CELLULAR_RESPONSE_TO_PEPTIDE_HORMONE_STIMULUS
								Both_WeightBearing_and_Non-WeightBearing	GO_RESPONSE_TO_ALCOHOL	233	7	7.37025e-05	0.00194162	PTH:SPI1:FOSL1:TGFB1:PPARG:CDO1:TNC	http://www.gsea-msigdb.org/gsea/msigdb/cards/GO_RESPONSE_TO_ALCOHOL
								Both_WeightBearing_and_Non-WeightBearing	GO_CELL_SURFACE_RECEPTOR_SIGNALING_PATHWAY_INVOLVED_IN_CELL_CELL_SIGNALING	612	11	7.73952e-05	0.00201872	USP47:DKK3:ARNTL:TSKU:MTMR2:WNT10B:WNT1:USP8:SMAD3:NOG:MAPK14	http://www.gsea-msigdb.org/gsea/msigdb/cards/GO_CELL_SURFACE_RECEPTOR_SIGNALING_PATHWAY_INVOLVED_IN_CELL_CELL_SIGNALING
								Both_WeightBearing_and_Non-WeightBearing	GO_REGULATION_OF_ESTABLISHMENT_OF_PROTEIN_LOCALIZATION	723	12	7.77276e-05	0.00201872	ARNTL:PAK1:RAPGEF3:PFKM:SMAD3:TGFB1:XBP1:TP63:NDFIP1:PPARD:MAPK14:JAK2	http://www.gsea-msigdb.org/gsea/msigdb/cards/GO_REGULATION_OF_ESTABLISHMENT_OF_PROTEIN_LOCALIZATION
								Both_WeightBearing_and_Non-WeightBearing	GO_CELLULAR_RESPONSE_TO_DNA_DAMAGE_STIMULUS	841	13	7.9703e-05	0.00206005	USP47:POLD3:RNF169:PAK1:WNT1:SLX4:TFAP4:FTO:TP63:NPM1:MAPK14:MYO6:TRIM32	http://www.gsea-msigdb.org/gsea/msigdb/cards/GO_CELLULAR_RESPONSE_TO_DNA_DAMAGE_STIMULUS
								Both_WeightBearing_and_Non-WeightBearing	GO_HORMONE_TRANSPORT	319	8	7.98795e-05	0.00206005	ARNTL:RAPGEF3:PFKM:TNFSF11:CYP19A1:IL11:PPARD:JAK2	http://www.gsea-msigdb.org/gsea/msigdb/cards/GO_HORMONE_TRANSPORT
								Both_WeightBearing_and_Non-WeightBearing	GO_CELL_CELL_SIGNALING_BY_WNT	510	10	8.11177e-05	0.0020774	USP47:DKK3:ARNTL:TSKU:WNT10B:WNT1:USP8:SMAD3:NOG:MAPK14	http://www.gsea-msigdb.org/gsea/msigdb/cards/GO_CELL_CELL_SIGNALING_BY_WNT
								Both_WeightBearing_and_Non-WeightBearing	GO_REGULATION_OF_NUCLEOBASE_CONTAINING_COMPOUND_METABOLIC_PROCESS	510	10	8.11177e-05	0.0020774	SPI1:RELA:RNF169:MAP2K1:SLX4:PAM16:TGFB1:DROSHA:NDFIP1:NPM1	http://www.gsea-msigdb.org/gsea/msigdb/cards/GO_REGULATION_OF_NUCLEOBASE_CONTAINING_COMPOUND_METABOLIC_PROCESS
								Both_WeightBearing_and_Non-WeightBearing	GO_LOCOMOTION	1915	21	8.22724e-05	0.00209966	MALAT1:FAM89B:FOSL1:B3GNT1:PAK1:TNFSF11:CYP19A1:ADAM10:MAP2K1:SMAD3:NOG:TGFB1:MEGF8:XBP1:PPARG:DIAPH1:FGF18:PPARD:MAPK14:JAK2:TRIM32	http://www.gsea-msigdb.org/gsea/msigdb/cards/GO_LOCOMOTION
								Both_WeightBearing_and_Non-WeightBearing	GO_MAINTENANCE_OF_LOCATION	325	8	9.08776e-05	0.00230328	EHD1:FTO:TGFB1:LTBP1:PPARG:FBN2:DIAPH1:PPARD	http://www.gsea-msigdb.org/gsea/msigdb/cards/GO_MAINTENANCE_OF_LOCATION
								Both_WeightBearing_and_Non-WeightBearing	GO_MYOTUBE_DIFFERENTIATION	105	5	9.66323e-05	0.0024328	EHD1:WNT10B:WNT1:XBP1:MAPK14	http://www.gsea-msigdb.org/gsea/msigdb/cards/GO_MYOTUBE_DIFFERENTIATION
								Both_WeightBearing_and_Non-WeightBearing	GO_POLYSACCHARIDE_METABOLIC_PROCESS	106	5	0.000101065	0.00252663	PTH:PYGM:PGM2L1:PFKM:TGFB1	http://www.gsea-msigdb.org/gsea/msigdb/cards/GO_POLYSACCHARIDE_METABOLIC_PROCESS
								Both_WeightBearing_and_Non-WeightBearing	GO_LEUKOCYTE_CELL_CELL_ADHESION	331	8	0.000103103	0.00256883	RELA:SART1:PAK1:TNFSF11:TGFB1:ITCH:XBP1:NDFIP1	http://www.gsea-msigdb.org/gsea/msigdb/cards/GO_LEUKOCYTE_CELL_CELL_ADHESION
								Both_WeightBearing_and_Non-WeightBearing	GO_REGULATION_OF_INTRACELLULAR_TRANSPORT	425	9	0.00010413	0.00258567	EHD1:CNIH2:PAK1:MTMR2:RAPGEF3:MAP2K1:SMAD3:TGFB1:MAPK14	http://www.gsea-msigdb.org/gsea/msigdb/cards/GO_REGULATION_OF_INTRACELLULAR_TRANSPORT
								Both_WeightBearing_and_Non-WeightBearing	GO_STEM_CELL_DIFFERENTIATION	248	7	0.000108693	0.00268988	LTBP3:SOX5:TCF12:ALDH1A2:MSI2:ITCH:TP63	http://www.gsea-msigdb.org/gsea/msigdb/cards/GO_STEM_CELL_DIFFERENTIATION
								Both_WeightBearing_and_Non-WeightBearing	GO_CYTOKINE_PRODUCTION	750	12	0.000109622	0.00269682	LTBP3:RELA:SMAD3:CREBBP:TGFB1:LTBP1:ITCH:XBP1:NDFIP1:MAPK14:JAK2:TRIM32	http://www.gsea-msigdb.org/gsea/msigdb/cards/GO_CYTOKINE_PRODUCTION
								Both_WeightBearing_and_Non-WeightBearing	GO_CELLULAR_RESPONSE_TO_EXTERNAL_STIMULUS	334	8	0.000109708	0.00269682	FOSL1:VDR:DNAJC15:TGFB1:XBP1:ATG7:PPARG:TNC	http://www.gsea-msigdb.org/gsea/msigdb/cards/GO_CELLULAR_RESPONSE_TO_EXTERNAL_STIMULUS
								Both_WeightBearing_and_Non-WeightBearing	GO_REGULATION_OF_MAPK_CASCADE	751	12	0.000110993	0.00271932	PAK1:TNFSF11:TNFAIP8L3:MAP2K1:TGFB1:IL11:ITCH:GDF5:RELL2:FGF18:MAPK14:JAK2	http://www.gsea-msigdb.org/gsea/msigdb/cards/GO_REGULATION_OF_MAPK_CASCADE
								Both_WeightBearing_and_Non-WeightBearing	GO_RESPONSE_TO_ACID_CHEMICAL	336	8	0.000114302	0.0027911	RELA:WNT10B:ALDH1A2:XBP1:ATG7:PPARG:CDO1:TNC	http://www.gsea-msigdb.org/gsea/msigdb/cards/GO_RESPONSE_TO_ACID_CHEMICAL
								Both_WeightBearing_and_Non-WeightBearing	GO_REGULATION_OF_PEPTIDASE_ACTIVITY	432	9	0.000117749	0.00284689	USP47:CST6:SERPINH1:SMAD3:TFAP4:PPARG:TP63:MAPK14:JAK2	http://www.gsea-msigdb.org/gsea/msigdb/cards/GO_REGULATION_OF_PEPTIDASE_ACTIVITY
								Both_WeightBearing_and_Non-WeightBearing	GO_ANATOMICAL_STRUCTURE_HOMEOSTASIS	432	9	0.000117749	0.00284689	PTH:POLD3:COL2A1:PFKM:TNFSF11:SLX4:TGFB1:TP53INP2:TRIM32	http://www.gsea-msigdb.org/gsea/msigdb/cards/GO_ANATOMICAL_STRUCTURE_HOMEOSTASIS
								Both_WeightBearing_and_Non-WeightBearing	GO_REGULATION_OF_MUSCLE_CELL_DIFFERENTIATION	175	6	0.000118996	0.00285966	EHD1:PAK1:TGFB1:XBP1:MAPK14:TRIM32	http://www.gsea-msigdb.org/gsea/msigdb/cards/GO_REGULATION_OF_MUSCLE_CELL_DIFFERENTIATION
								Both_WeightBearing_and_Non-WeightBearing	GO_REGULATION_OF_DEVELOPMENTAL_GROWTH	338	8	0.000119055	0.00285966	PAK1:FTO:NOG:MEGF8:GDF5:SH3PXD2B:PPARD:MAPK14	http://www.gsea-msigdb.org/gsea/msigdb/cards/GO_REGULATION_OF_DEVELOPMENTAL_GROWTH
								Both_WeightBearing_and_Non-WeightBearing	GO_REGULATION_OF_HYDROLASE_ACTIVITY	1261	16	0.000121339	0.00290503	USP47:PTH:CST6:SERPINH1:RAPGEF3:DNAJC15:SMAD3:TFAP4:PAM16:PPARG:TP63:ARAP3:ARHGAP26:NPM1:MAPK14:JAK2	http://www.gsea-msigdb.org/gsea/msigdb/cards/GO_REGULATION_OF_HYDROLASE_ACTIVITY
								Both_WeightBearing_and_Non-WeightBearing	GO_SENSORY_ORGAN_MORPHOGENESIS	253	7	0.000122982	0.00293479	COL11A1:TSKU:COL2A1:WNT1:NOG:NKX3-2:FBN2	http://www.gsea-msigdb.org/gsea/msigdb/cards/GO_SENSORY_ORGAN_MORPHOGENESIS
								Both_WeightBearing_and_Non-WeightBearing	GO_POSITIVE_REGULATION_OF_MAPK_CASCADE	537	10	0.000123642	0.00294099	PAK1:TNFSF11:TNFAIP8L3:MAP2K1:TGFB1:IL11:RELL2:FGF18:MAPK14:JAK2	http://www.gsea-msigdb.org/gsea/msigdb/cards/GO_POSITIVE_REGULATION_OF_MAPK_CASCADE
								Both_WeightBearing_and_Non-WeightBearing	GO_POSITIVE_REGULATION_OF_INTRACELLULAR_SIGNAL_TRANSDUCTION	1005	14	0.000126254	0.00299345	RELA:PAK1:TNFSF11:TNFAIP8L3:MAP2K1:TGFB1:IL11:RELL2:NDFIP1:FGF18:PPARD:MAPK14:JAK2:TRIM32	http://www.gsea-msigdb.org/gsea/msigdb/cards/GO_POSITIVE_REGULATION_OF_INTRACELLULAR_SIGNAL_TRANSDUCTION
								Both_WeightBearing_and_Non-WeightBearing	GO_EPITHELIAL_CELL_DIFFERENTIATION	762	12	0.000127068	0.00300305	ARNTL:RAPGEF3:VDR:WNT10B:WNT1:MAP2K1:SMAD3:TGFB1:XBP1:PPARG:TP63:NKX3-2	http://www.gsea-msigdb.org/gsea/msigdb/cards/GO_EPITHELIAL_CELL_DIFFERENTIATION
								Both_WeightBearing_and_Non-WeightBearing	GO_REGIONALIZATION	342	8	0.000129052	0.00304017	WNT1:ALDH1A2:SMAD3:RPGRIP1L:IRX3:NOG:MEGF8:TP63	http://www.gsea-msigdb.org/gsea/msigdb/cards/GO_REGIONALIZATION
								Both_WeightBearing_and_Non-WeightBearing	GO_CELL_MOTILITY	1691	19	0.000135113	0.00316119	MALAT1:FAM89B:PAK1:TNFSF11:CYP19A1:ADAM10:MAP2K1:SMAD3:NOG:TGFB1:MEGF8:XBP1:PPARG:DIAPH1:FGF18:PPARD:MAPK14:JAK2:TRIM32	http://www.gsea-msigdb.org/gsea/msigdb/cards/GO_CELL_MOTILITY
								Both_WeightBearing_and_Non-WeightBearing	GO_POSITIVE_REGULATION_OF_MAP_KINASE_ACTIVITY	257	7	0.000135479	0.00316119	PAK1:TNFSF11:MAP2K1:TGFB1:FGF18:MAPK14:JAK2	http://www.gsea-msigdb.org/gsea/msigdb/cards/GO_POSITIVE_REGULATION_OF_MAP_KINASE_ACTIVITY
								Both_WeightBearing_and_Non-WeightBearing	GO_LYMPHOCYTE_DIFFERENTIATION	346	8	0.000139732	0.0032501	SPI1:SART1:WNT1:TGFB1:IL11:XBP1:DROSHA:NDFIP1	http://www.gsea-msigdb.org/gsea/msigdb/cards/GO_LYMPHOCYTE_DIFFERENTIATION
								Both_WeightBearing_and_Non-WeightBearing	GO_EAR_MORPHOGENESIS	116	5	0.000154509	0.00354888	COL11A1:COL2A1:WNT1:NOG:NKX3-2	http://www.gsea-msigdb.org/gsea/msigdb/cards/GO_EAR_MORPHOGENESIS
								Both_WeightBearing_and_Non-WeightBearing	GO_REGULATION_OF_SECRETION	782	12	0.000161451	0.00369677	ARNTL:RAPGEF3:PFKM:TNFSF11:CYP19A1:TGFB1:IL11:XBP1:PPARD:MAPK14:MYO6:JAK2	http://www.gsea-msigdb.org/gsea/msigdb/cards/GO_REGULATION_OF_SECRETION
								Both_WeightBearing_and_Non-WeightBearing	GO_SMALL_MOLECULE_BIOSYNTHETIC_PROCESS	666	11	0.000162067	0.00369935	DKK3:PTH:TM7SF2:VDR:PRKAG1:CYP19A1:ALDH1A2:ITPKC:EIF6:XBP1:CDO1	http://www.gsea-msigdb.org/gsea/msigdb/cards/GO_SMALL_MOLECULE_BIOSYNTHETIC_PROCESS
								Both_WeightBearing_and_Non-WeightBearing	GO_CELLULAR_RESPONSE_TO_EXTRACELLULAR_STIMULUS	265	7	0.00016357	0.00372211	FOSL1:VDR:DNAJC15:XBP1:ATG7:PPARG:TNC	http://www.gsea-msigdb.org/gsea/msigdb/cards/GO_CELLULAR_RESPONSE_TO_EXTRACELLULAR_STIMULUS
								Both_WeightBearing_and_Non-WeightBearing	GO_REGULATION_OF_OSTEOBLAST_DIFFERENTIATION	118	5	0.000167386	0.0037855	WNT10B:SMAD3:NOG:TP63:FBN2	http://www.gsea-msigdb.org/gsea/msigdb/cards/GO_REGULATION_OF_OSTEOBLAST_DIFFERENTIATION
								Both_WeightBearing_and_Non-WeightBearing	GO_REGULATION_OF_LEUKOCYTE_DIFFERENTIATION	270	7	0.0001834	0.00412229	SART1:TNFSF11:TGFB1:XBP1:DROSHA:NDFIP1:LRRC17	http://www.gsea-msigdb.org/gsea/msigdb/cards/GO_REGULATION_OF_LEUKOCYTE_DIFFERENTIATION
								Both_WeightBearing_and_Non-WeightBearing	GO_POSITIVE_REGULATION_OF_NEURON_DIFFERENTIATION	361	8	0.000186493	0.00416634	PAK1:TCF12:MAP2K1:IRX3:MEGF8:GDF5:CUX1:TRIM32	http://www.gsea-msigdb.org/gsea/msigdb/cards/GO_POSITIVE_REGULATION_OF_NEURON_DIFFERENTIATION
								Both_WeightBearing_and_Non-WeightBearing	GO_SIGNAL_RELEASE	460	9	0.000188088	0.00418924	ARNTL:RAPGEF3:PFKM:TNFSF11:CYP19A1:IL11:SYN2:PPARD:JAK2	http://www.gsea-msigdb.org/gsea/msigdb/cards/GO_SIGNAL_RELEASE
								Both_WeightBearing_and_Non-WeightBearing	GO_ACTOMYOSIN_STRUCTURE_ORGANIZATION	191	6	0.000191484	0.004222	PAK1:RAPGEF3:SMAD3:TNNT1:EPB41L1:SH3PXD2B	http://www.gsea-msigdb.org/gsea/msigdb/cards/GO_ACTOMYOSIN_STRUCTURE_ORGANIZATION
								Both_WeightBearing_and_Non-WeightBearing	GO_POSITIVE_REGULATION_OF_PEPTIDE_SECRETION	272	7	0.000191857	0.004222	PFKM:TNFSF11:TGFB1:XBP1:PPARD:MAPK14:JAK2	http://www.gsea-msigdb.org/gsea/msigdb/cards/GO_POSITIVE_REGULATION_OF_PEPTIDE_SECRETION
								Both_WeightBearing_and_Non-WeightBearing	GO_POSITIVE_REGULATION_OF_KINASE_ACTIVITY	569	10	0.000197127	0.00431216	PAK1:PRKAG1:TNFSF11:TNFAIP8L3:MAP2K1:ADCY9:TGFB1:FGF18:MAPK14:JAK2	http://www.gsea-msigdb.org/gsea/msigdb/cards/GO_POSITIVE_REGULATION_OF_KINASE_ACTIVITY
								Both_WeightBearing_and_Non-WeightBearing	GO_PROTEIN_ACETYLATION	194	6	0.000208296	0.00454295	ARNTL:SPI1:RAPGEF3:CREBBP:TGFB1:PHF20	http://www.gsea-msigdb.org/gsea/msigdb/cards/GO_PROTEIN_ACETYLATION
								Both_WeightBearing_and_Non-WeightBearing	GO_NEGATIVE_REGULATION_OF_CELL_ADHESION	276	7	0.000209716	0.00455193	WNT1:ADAM10:TGFB1:ITCH:NDFIP1:JAK2:TNC	http://www.gsea-msigdb.org/gsea/msigdb/cards/GO_NEGATIVE_REGULATION_OF_CELL_ADHESION
								Both_WeightBearing_and_Non-WeightBearing	GO_POSITIVE_REGULATION_OF_CELLULAR_COMPONENT_ORGANIZATION	1188	15	0.000210157	0.00455193	EHD1:PAK1:RAPGEF3:WNT10B:WNT1:MAP2K1:SMAD3:SLX4:TGFB1:MEGF8:PPARG:TP63:SH3PXD2B:MAPK14:CUX1	http://www.gsea-msigdb.org/gsea/msigdb/cards/GO_POSITIVE_REGULATION_OF_CELLULAR_COMPONENT_ORGANIZATION
								Both_WeightBearing_and_Non-WeightBearing	GO_REGULATION_OF_CELLULAR_CATABOLIC_PROCESS	805	12	0.000210565	0.00455193	MTMR2:WNT10B:WNT1:PRKAG1:PAM16:FTO:ITCH:TP53INP2:XBP1:ATG7:NPM1:MAPK14	http://www.gsea-msigdb.org/gsea/msigdb/cards/GO_REGULATION_OF_CELLULAR_CATABOLIC_PROCESS
								Both_WeightBearing_and_Non-WeightBearing	GO_DEVELOPMENTAL_MATURATION	278	7	0.000219136	0.00470346	PTH:WNT10B:WNT1:ALDH1A2:XBP1:PPARG:TCP11	http://www.gsea-msigdb.org/gsea/msigdb/cards/GO_DEVELOPMENTAL_MATURATION
								Both_WeightBearing_and_Non-WeightBearing	GO_ORGAN_GROWTH	196	6	0.000220135	0.00470346	PAK1:CYP19A1:NOG:MAPK14:COL12A1:COL27A1	http://www.gsea-msigdb.org/gsea/msigdb/cards/GO_ORGAN_GROWTH
								Both_WeightBearing_and_Non-WeightBearing	GO_RESPIRATORY_SYSTEM_DEVELOPMENT	196	6	0.000220135	0.00470346	ALDH1A2:MAP2K1:RPGRIP1L:NOG:FGF18:TNC	http://www.gsea-msigdb.org/gsea/msigdb/cards/GO_RESPIRATORY_SYSTEM_DEVELOPMENT
								Both_WeightBearing_and_Non-WeightBearing	GO_ION_HOMEOSTASIS	810	12	0.000222784	0.00473044	PTH:SLC39A13:VDR:TNFSF11:DMXL2:SMAD3:HMOX2:TGFB1:XBP1:DIAPH1:NDFIP1:JAK2	http://www.gsea-msigdb.org/gsea/msigdb/cards/GO_ION_HOMEOSTASIS
								Both_WeightBearing_and_Non-WeightBearing	GO_REGULATION_OF_PEPTIDE_SECRETION	471	9	0.000223944	0.00473044	ARNTL:RAPGEF3:PFKM:TNFSF11:TGFB1:XBP1:PPARD:MAPK14:JAK2	http://www.gsea-msigdb.org/gsea/msigdb/cards/GO_REGULATION_OF_PEPTIDE_SECRETION
								Both_WeightBearing_and_Non-WeightBearing	GO_RESPONSE_TO_XENOBIOTIC_STIMULUS	279	7	0.000223972	0.00473044	RELA:USP8:TFAP4:TGFB1:ATG7:PPARG:NR3C1	http://www.gsea-msigdb.org/gsea/msigdb/cards/GO_RESPONSE_TO_XENOBIOTIC_STIMULUS
								Both_WeightBearing_and_Non-WeightBearing	GO_MESODERM_DEVELOPMENT	126	5	0.000227267	0.00478629	SMAD3:IRX3:NOG:TP63:JAK2	http://www.gsea-msigdb.org/gsea/msigdb/cards/GO_MESODERM_DEVELOPMENT
								Both_WeightBearing_and_Non-WeightBearing	GO_REGULATION_OF_CELL_CYCLE	1201	15	0.000236047	0.00495698	USP47:ARNTL:FOSL1:CEP57:WNT10B:PRKAG1:MAP2K1:SMAD3:TFAP4:TGFB1:TTC28:TRIM36:NPM1:MAPK14:TRIM32	http://www.gsea-msigdb.org/gsea/msigdb/cards/GO_REGULATION_OF_CELL_CYCLE
								Both_WeightBearing_and_Non-WeightBearing	GO_CELL_CELL_ADHESION	819	12	0.000246305	0.00510153	RELA:SART1:PAK1:WNT1:TNFSF11:TGFB1:ITCH:XBP1:PCDHGB1:NDFIP1:MAPK14:JAK2	http://www.gsea-msigdb.org/gsea/msigdb/cards/GO_CELL_CELL_ADHESION
								Both_WeightBearing_and_Non-WeightBearing	GO_CELLULAR_RESPONSE_TO_PEPTIDE	377	8	0.000249842	0.0051438	RELA:PAK1:WNT1:ADCY9:TGFB1:XBP1:PPARG:JAK2	http://www.gsea-msigdb.org/gsea/msigdb/cards/GO_CELLULAR_RESPONSE_TO_PEPTIDE
								Both_WeightBearing_and_Non-WeightBearing	GO_POSITIVE_REGULATION_OF_HORMONE_SECRETION	129	5	0.000253483	0.00520418	PFKM:TNFSF11:CYP19A1:PPARD:JAK2	http://www.gsea-msigdb.org/gsea/msigdb/cards/GO_POSITIVE_REGULATION_OF_HORMONE_SECRETION
								Both_WeightBearing_and_Non-WeightBearing	GO_REGULATION_OF_TRANSFERASE_ACTIVITY	956	13	0.000279082	0.00563532	PAK1:PRKAG1:TNFSF11:TNFAIP8L3:MAP2K1:ADCY9:TFAP4:TGFB1:PPARG:NPM1:FGF18:MAPK14:JAK2	http://www.gsea-msigdb.org/gsea/msigdb/cards/GO_REGULATION_OF_TRANSFERASE_ACTIVITY
								Both_WeightBearing_and_Non-WeightBearing	GO_REGULATION_OF_PEPTIDE_HORMONE_SECRETION	205	6	0.000280134	0.00564105	ARNTL:RAPGEF3:PFKM:TNFSF11:PPARD:JAK2	http://www.gsea-msigdb.org/gsea/msigdb/cards/GO_REGULATION_OF_PEPTIDE_HORMONE_SECRETION
								Both_WeightBearing_and_Non-WeightBearing	GO_RENAL_SYSTEM_DEVELOPMENT	292	7	0.000295064	0.00588891	WNT1:ALDH1A2:SMAD3:RPGRIP1L:IRX3:NOG:TGFB1	http://www.gsea-msigdb.org/gsea/msigdb/cards/GO_RENAL_SYSTEM_DEVELOPMENT
								Both_WeightBearing_and_Non-WeightBearing	GO_NEURON_DEVELOPMENT	1094	14	0.000300369	0.0059668	EHD1:B3GNT1:TSKU:PAK1:MTMR2:ADAM10:MAP2K1:NOG:MEGF8:XBP1:CUX1:JAK2:TNC:TRIM32	http://www.gsea-msigdb.org/gsea/msigdb/cards/GO_NEURON_DEVELOPMENT
								Both_WeightBearing_and_Non-WeightBearing	GO_NEGATIVE_REGULATION_OF_CATABOLIC_PROCESS	295	7	0.000313799	0.00621678	RELA:MTMR2:WNT1:SMAD3:PAM16:ATG7:MAPK14	http://www.gsea-msigdb.org/gsea/msigdb/cards/GO_NEGATIVE_REGULATION_OF_CATABOLIC_PROCESS
								Both_WeightBearing_and_Non-WeightBearing	GO_RESPONSE_TO_ORGANOPHOSPHORUS	137	5	0.000334661	0.00661225	RELA:FOSL1:RAPGEF3:WNT10B:CDO1	http://www.gsea-msigdb.org/gsea/msigdb/cards/GO_RESPONSE_TO_ORGANOPHOSPHORUS
								Both_WeightBearing_and_Non-WeightBearing	GO_RESPONSE_TO_UV	138	5	0.000346044	0.00678247	USP47:RELA:CREBBP:NPM1:TRIM32	http://www.gsea-msigdb.org/gsea/msigdb/cards/GO_RESPONSE_TO_UV
								Both_WeightBearing_and_Non-WeightBearing	GO_KIDNEY_EPITHELIUM_DEVELOPMENT	138	5	0.000346044	0.00678247	WNT1:SMAD3:IRX3:NOG:TGFB1	http://www.gsea-msigdb.org/gsea/msigdb/cards/GO_KIDNEY_EPITHELIUM_DEVELOPMENT
								Both_WeightBearing_and_Non-WeightBearing	GO_CELLULAR_COMPONENT_MORPHOGENESIS	1111	14	0.000350514	0.00685181	B3GNT1:TSKU:PAK1:MTMR2:VDR:ADAM10:MAP2K1:NOG:MEGF8:TNNT1:DIAPH1:MAPK14:COL12A1:CUX1	http://www.gsea-msigdb.org/gsea/msigdb/cards/GO_CELLULAR_COMPONENT_MORPHOGENESIS
								Both_WeightBearing_and_Non-WeightBearing	GO_NEGATIVE_REGULATION_OF_DEFENSE_RESPONSE	215	6	0.000361125	0.00698492	CYP19A1:SMAD3:ITCH:PPARG:NDFIP1:PPARD	http://www.gsea-msigdb.org/gsea/msigdb/cards/GO_NEGATIVE_REGULATION_OF_DEFENSE_RESPONSE
								Both_WeightBearing_and_Non-WeightBearing	GO_POSITIVE_REGULATION_OF_LEUKOCYTE_CELL_CELL_ADHESION	215	6	0.000361125	0.00698492	RELA:SART1:PAK1:TNFSF11:TGFB1:XBP1	http://www.gsea-msigdb.org/gsea/msigdb/cards/GO_POSITIVE_REGULATION_OF_LEUKOCYTE_CELL_CELL_ADHESION
								Both_WeightBearing_and_Non-WeightBearing	GO_REGULATION_OF_KINASE_ACTIVITY	857	12	0.000370389	0.0071453	PAK1:PRKAG1:TNFSF11:TNFAIP8L3:MAP2K1:ADCY9:TFAP4:TGFB1:NPM1:FGF18:MAPK14:JAK2	http://www.gsea-msigdb.org/gsea/msigdb/cards/GO_REGULATION_OF_KINASE_ACTIVITY
								Both_WeightBearing_and_Non-WeightBearing	GO_REGULATION_OF_PROTEIN_SERINE_THREONINE_KINASE_ACTIVITY	505	9	0.000372483	0.00716342	PAK1:PRKAG1:TNFSF11:MAP2K1:TFAP4:TGFB1:FGF18:MAPK14:JAK2	http://www.gsea-msigdb.org/gsea/msigdb/cards/GO_REGULATION_OF_PROTEIN_SERINE_THREONINE_KINASE_ACTIVITY
								Both_WeightBearing_and_Non-WeightBearing	GO_DEFENSE_RESPONSE	1684	18	0.000373648	0.00716342	RELA:FOSL1:PAK1:TNFSF11:CYP19A1:SMAD3:CREBBP:TGFB1:ITCH:ATG7:PPARG:DROSHA:CDO1:NDFIP1:PPARD:MAPK14:JAK2:TRIM32	http://www.gsea-msigdb.org/gsea/msigdb/cards/GO_DEFENSE_RESPONSE
								Both_WeightBearing_and_Non-WeightBearing	GO_POSITIVE_REGULATION_OF_CANONICAL_WNT_SIGNALING_PATHWAY	141	5	0.000381958	0.00727072	USP47:ARNTL:WNT10B:USP8:SMAD3	http://www.gsea-msigdb.org/gsea/msigdb/cards/GO_POSITIVE_REGULATION_OF_CANONICAL_WNT_SIGNALING_PATHWAY
								Both_WeightBearing_and_Non-WeightBearing	GO_AXON_DEVELOPMENT	508	9	0.00038878	0.00732701	B3GNT1:TSKU:PAK1:MAP2K1:NOG:MEGF8:JAK2:TNC:TRIM32	http://www.gsea-msigdb.org/gsea/msigdb/cards/GO_AXON_DEVELOPMENT
								Both_WeightBearing_and_Non-WeightBearing	GO_MODIFICATION_DEPENDENT_MACROMOLECULE_CATABOLIC_PROCESS	623	10	0.000403403	0.00750636	USP47:ARNTL:WNT10B:WNT1:USP8:ITCH:TP53INP2:XBP1:FBXL13:TRIM32	http://www.gsea-msigdb.org/gsea/msigdb/cards/GO_MODIFICATION_DEPENDENT_MACROMOLECULE_CATABOLIC_PROCESS
								Both_WeightBearing_and_Non-WeightBearing	GO_POSITIVE_REGULATION_OF_SECRETION	412	8	0.000450799	0.00831511	PFKM:TNFSF11:CYP19A1:TGFB1:XBP1:PPARD:MAPK14:JAK2	http://www.gsea-msigdb.org/gsea/msigdb/cards/GO_POSITIVE_REGULATION_OF_SECRETION
								Both_WeightBearing_and_Non-WeightBearing	GO_REGULATION_OF_CELLULAR_PROTEIN_LOCALIZATION	519	9	0.000453654	0.00831511	PAK1:RAPGEF3:ADAM10:SMAD3:TGFB1:TP53INP2:TP63:MAPK14:ASTN2	http://www.gsea-msigdb.org/gsea/msigdb/cards/GO_REGULATION_OF_CELLULAR_PROTEIN_LOCALIZATION
								Both_WeightBearing_and_Non-WeightBearing	GO_RESPONSE_TO_FIBROBLAST_GROWTH_FACTOR	147	5	0.00046216	0.00844995	PTH:CEP57:NOG:FGF18:TNC	http://www.gsea-msigdb.org/gsea/msigdb/cards/GO_RESPONSE_TO_FIBROBLAST_GROWTH_FACTOR
								Both_WeightBearing_and_Non-WeightBearing	GO_RESPONSE_TO_BIOTIC_STIMULUS	1010	13	0.000469237	0.00855804	RELA:FOSL1:SMAD3:SLX4:TGFB1:ITCH:XBP1:ATG7:DROSHA:PPARD:FKBP5:MAPK14:JAK2	http://www.gsea-msigdb.org/gsea/msigdb/cards/GO_RESPONSE_TO_BIOTIC_STIMULUS
								Both_WeightBearing_and_Non-WeightBearing	GO_POSITIVE_REGULATION_OF_INTRACELLULAR_PROTEIN_TRANSPORT	149	5	0.000491523	0.00892023	PAK1:RAPGEF3:SMAD3:TGFB1:MAPK14	http://www.gsea-msigdb.org/gsea/msigdb/cards/GO_POSITIVE_REGULATION_OF_INTRACELLULAR_PROTEIN_TRANSPORT
								Both_WeightBearing_and_Non-WeightBearing	GO_MORPHOGENESIS_OF_EMBRYONIC_EPITHELIUM	149	5	0.000491523	0.00892023	ALDH1A2:IRX3:NOG:TGFB1:TP63	http://www.gsea-msigdb.org/gsea/msigdb/cards/GO_MORPHOGENESIS_OF_EMBRYONIC_EPITHELIUM
								Both_WeightBearing_and_Non-WeightBearing	GO_RESPONSE_TO_ANTIBIOTIC	319	7	0.000500641	0.00899609	PTH:SPI1:RELA:FOSL1:CDO1:JAK2:TNC	http://www.gsea-msigdb.org/gsea/msigdb/cards/GO_RESPONSE_TO_ANTIBIOTIC
								Both_WeightBearing_and_Non-WeightBearing	GO_REGULATION_OF_CYSTEINE_TYPE_ENDOPEPTIDASE_ACTIVITY	229	6	0.000504071	0.00899609	USP47:SMAD3:TFAP4:PPARG:TP63:JAK2	http://www.gsea-msigdb.org/gsea/msigdb/cards/GO_REGULATION_OF_CYSTEINE_TYPE_ENDOPEPTIDASE_ACTIVITY
								Both_WeightBearing_and_Non-WeightBearing	GO_POSITIVE_REGULATION_OF_NF_KAPPAB_TRANSCRIPTION_FACTOR_ACTIVITY	150	5	0.00050672	0.00899609	RELA:TNFSF11:TGFB1:NPM1:TRIM32	http://www.gsea-msigdb.org/gsea/msigdb/cards/GO_POSITIVE_REGULATION_OF_NF_KAPPAB_TRANSCRIPTION_FACTOR_ACTIVITY
								Both_WeightBearing_and_Non-WeightBearing	GO_POSITIVE_REGULATION_OF_TRANSFERASE_ACTIVITY	643	10	0.000515476	0.00900423	PAK1:PRKAG1:TNFSF11:TNFAIP8L3:MAP2K1:ADCY9:TGFB1:FGF18:MAPK14:JAK2	http://www.gsea-msigdb.org/gsea/msigdb/cards/GO_POSITIVE_REGULATION_OF_TRANSFERASE_ACTIVITY
								Both_WeightBearing_and_Non-WeightBearing	GO_CELLULAR_RESPONSE_TO_OXYGEN_LEVELS	230	6	0.000515752	0.00900423	MALAT1:CREBBP:EGLN2:ATG7:PPARG:PPARD	http://www.gsea-msigdb.org/gsea/msigdb/cards/GO_CELLULAR_RESPONSE_TO_OXYGEN_LEVELS
								Both_WeightBearing_and_Non-WeightBearing	GO_CELLULAR_RESPONSE_TO_BIOTIC_STIMULUS	230	6	0.000515752	0.00900423	RELA:SLX4:TGFB1:XBP1:PPARD:MAPK14	http://www.gsea-msigdb.org/gsea/msigdb/cards/GO_CELLULAR_RESPONSE_TO_BIOTIC_STIMULUS
								Both_WeightBearing_and_Non-WeightBearing	GO_NEGATIVE_REGULATION_OF_INFLAMMATORY_RESPONSE	151	5	0.000522268	0.00909637	CYP19A1:SMAD3:PPARG:NDFIP1:PPARD	http://www.gsea-msigdb.org/gsea/msigdb/cards/GO_NEGATIVE_REGULATION_OF_INFLAMMATORY_RESPONSE
								Both_WeightBearing_and_Non-WeightBearing	GO_MUSCLE_CELL_PROLIFERATION	232	6	0.000539747	0.00937858	PAK1:NOG:PPARG:PPARD:MAPK14:JAK2	http://www.gsea-msigdb.org/gsea/msigdb/cards/GO_MUSCLE_CELL_PROLIFERATION
								Both_WeightBearing_and_Non-WeightBearing	GO_ORGANIC_ACID_METABOLIC_PROCESS	901	12	0.000576666	0.00992622	IARS2:P4HA3:PRKAG1:ALDH1A2:EGLN2:EIF6:XBP1:PPARG:CDO1:GNPDA1:PPARD:MAPK14	http://www.gsea-msigdb.org/gsea/msigdb/cards/GO_ORGANIC_ACID_METABOLIC_PROCESS
								Both_WeightBearing_and_Non-WeightBearing	GO_METAL_ION_HOMEOSTASIS	653	10	0.00058054	0.00996956	PTH:SLC39A13:VDR:TNFSF11:SMAD3:HMOX2:TGFB1:DIAPH1:NDFIP1:JAK2	http://www.gsea-msigdb.org/gsea/msigdb/cards/GO_METAL_ION_HOMEOSTASIS
								Both_WeightBearing_and_Non-WeightBearing	GO_NEGATIVE_REGULATION_OF_NUCLEOBASE_CONTAINING_COMPOUND_METABOLIC_PROCESS	156	5	0.000605452	0.010325	RNF169:SLX4:PAM16:TGFB1:NDFIP1	http://www.gsea-msigdb.org/gsea/msigdb/cards/GO_NEGATIVE_REGULATION_OF_NUCLEOBASE_CONTAINING_COMPOUND_METABOLIC_PROCESS
								Both_WeightBearing_and_Non-WeightBearing	GO_PROTEIN_ACYLATION	238	6	0.000616973	0.0104971	ARNTL:SPI1:RAPGEF3:CREBBP:TGFB1:PHF20	http://www.gsea-msigdb.org/gsea/msigdb/cards/GO_PROTEIN_ACYLATION
								Both_WeightBearing_and_Non-WeightBearing	GO_POSITIVE_REGULATION_OF_PROTEIN_SERINE_THREONINE_KINASE_ACTIVITY	331	7	0.000622617	0.0105687	PAK1:TNFSF11:MAP2K1:TGFB1:FGF18:MAPK14:JAK2	http://www.gsea-msigdb.org/gsea/msigdb/cards/GO_POSITIVE_REGULATION_OF_PROTEIN_SERINE_THREONINE_KINASE_ACTIVITY
								Both_WeightBearing_and_Non-WeightBearing	GO_CELLULAR_ION_HOMEOSTASIS	661	10	0.000637365	0.0107941	PTH:SLC39A13:VDR:DMXL2:SMAD3:HMOX2:TGFB1:DIAPH1:NDFIP1:JAK2	http://www.gsea-msigdb.org/gsea/msigdb/cards/GO_CELLULAR_ION_HOMEOSTASIS
								Both_WeightBearing_and_Non-WeightBearing	GO_RESPONSE_TO_CYTOKINE	1182	14	0.000645156	0.0109009	SPI1:RELA:FOSL1:TNFSF11:ALDH1A2:ADAM10:SMAD3:TGFB1:IL11:XBP1:PPARG:MAPK14:JAK2:TRIM32	http://www.gsea-msigdb.org/gsea/msigdb/cards/GO_RESPONSE_TO_CYTOKINE
								Both_WeightBearing_and_Non-WeightBearing	GO_REGULATION_OF_MAP_KINASE_ACTIVITY	335	7	0.000668142	0.0111357	PAK1:TNFSF11:MAP2K1:TGFB1:FGF18:MAPK14:JAK2	http://www.gsea-msigdb.org/gsea/msigdb/cards/GO_REGULATION_OF_MAP_KINASE_ACTIVITY
								Both_WeightBearing_and_Non-WeightBearing	GO_POSITIVE_REGULATION_OF_CELL_GROWTH	160	5	0.000678852	0.0112631	USP47:PAK1:ADAM10:MEGF8:TRIM32	http://www.gsea-msigdb.org/gsea/msigdb/cards/GO_POSITIVE_REGULATION_OF_CELL_GROWTH
								Both_WeightBearing_and_Non-WeightBearing	GO_NEURAL_TUBE_DEVELOPMENT	160	5	0.000678852	0.0112631	WNT1:ALDH1A2:RPGRIP1L:NOG:TGFB1	http://www.gsea-msigdb.org/gsea/msigdb/cards/GO_NEURAL_TUBE_DEVELOPMENT
								Both_WeightBearing_and_Non-WeightBearing	GO_CELL_CYCLE_ARREST	243	6	0.000687652	0.0113834	WNT10B:PRKAG1:MAP2K1:SMAD3:TFAP4:TGFB1	http://www.gsea-msigdb.org/gsea/msigdb/cards/GO_CELL_CYCLE_ARREST
								Both_WeightBearing_and_Non-WeightBearing	GO_NUCLEAR_TRANSPORT	338	7	0.000703988	0.0115241	RAPGEF3:PRKAG1:SMAD3:TGFB1:EIF6:NPM1:MAPK14	http://www.gsea-msigdb.org/gsea/msigdb/cards/GO_NUCLEAR_TRANSPORT
								Both_WeightBearing_and_Non-WeightBearing	GO_ANATOMICAL_STRUCTURE_MATURATION	162	5	0.000717955	0.0117266	PTH:WNT10B:WNT1:ALDH1A2:XBP1	http://www.gsea-msigdb.org/gsea/msigdb/cards/GO_ANATOMICAL_STRUCTURE_MATURATION
								Both_WeightBearing_and_Non-WeightBearing	GO_POSITIVE_REGULATION_OF_CYTOKINE_PRODUCTION	445	8	0.000745067	0.0121156	RELA:SMAD3:CREBBP:TGFB1:XBP1:MAPK14:JAK2:TRIM32	http://www.gsea-msigdb.org/gsea/msigdb/cards/GO_POSITIVE_REGULATION_OF_CYTOKINE_PRODUCTION
								Both_WeightBearing_and_Non-WeightBearing	GO_PEPTIDE_HORMONE_SECRETION	248	6	0.000764447	0.0123217	ARNTL:RAPGEF3:PFKM:TNFSF11:PPARD:JAK2	http://www.gsea-msigdb.org/gsea/msigdb/cards/GO_PEPTIDE_HORMONE_SECRETION
								Both_WeightBearing_and_Non-WeightBearing	GO_CELLULAR_CHEMICAL_HOMEOSTASIS	803	11	0.000778349	0.0125132	PTH:SLC39A13:VDR:DMXL2:SMAD3:HMOX2:TGFB1:XBP1:DIAPH1:NDFIP1:JAK2	http://www.gsea-msigdb.org/gsea/msigdb/cards/GO_CELLULAR_CHEMICAL_HOMEOSTASIS
								Both_WeightBearing_and_Non-WeightBearing	GO_RESPONSE_TO_BMP	165	5	0.000779735	0.0125132	COL2A1:WNT1:NOG:MEGF8:GDF5	http://www.gsea-msigdb.org/gsea/msigdb/cards/GO_RESPONSE_TO_BMP
								Both_WeightBearing_and_Non-WeightBearing	GO_CARDIAC_CHAMBER_DEVELOPMENT	166	5	0.000801184	0.0127186	COL11A1:NOG:TGFB1:LTBP1:FHL2	http://www.gsea-msigdb.org/gsea/msigdb/cards/GO_CARDIAC_CHAMBER_DEVELOPMENT
								Both_WeightBearing_and_Non-WeightBearing	GO_TISSUE_REMODELING	166	5	0.000801184	0.0127186	PTH:VDR:TNFSF11:TGFB1:GDF5	http://www.gsea-msigdb.org/gsea/msigdb/cards/GO_TISSUE_REMODELING
								Both_WeightBearing_and_Non-WeightBearing	GO_REGULATION_OF_LYMPHOCYTE_DIFFERENTIATION	167	5	0.000823071	0.0127628	SART1:TGFB1:XBP1:DROSHA:NDFIP1	http://www.gsea-msigdb.org/gsea/msigdb/cards/GO_REGULATION_OF_LYMPHOCYTE_DIFFERENTIATION
								Both_WeightBearing_and_Non-WeightBearing	GO_POSITIVE_REGULATION_OF_CELL_CELL_ADHESION	252	6	0.000830523	0.0128512	RELA:SART1:PAK1:TNFSF11:TGFB1:XBP1	http://www.gsea-msigdb.org/gsea/msigdb/cards/GO_POSITIVE_REGULATION_OF_CELL_CELL_ADHESION
								Both_WeightBearing_and_Non-WeightBearing	GO_CELLULAR_RESPONSE_TO_XENOBIOTIC_STIMULUS	169	5	0.000868178	0.0133496	USP8:TFAP4:TGFB1:ATG7:NR3C1	http://www.gsea-msigdb.org/gsea/msigdb/cards/GO_CELLULAR_RESPONSE_TO_XENOBIOTIC_STIMULUS
								Both_WeightBearing_and_Non-WeightBearing	GO_CELL_PROJECTION_ORGANIZATION	1509	16	0.000871485	0.0133725	EHD1:B3GNT1:TSKU:PAK1:CEP57:MTMR2:WNT1:ADAM10:MAP2K1:RPGRIP1L:NOG:MEGF8:CUX1:JAK2:TNC:TRIM32	http://www.gsea-msigdb.org/gsea/msigdb/cards/GO_CELL_PROJECTION_ORGANIZATION
								Both_WeightBearing_and_Non-WeightBearing	GO_INTRACELLULAR_TRANSPORT	1815	18	0.000892379	0.0136645	EHD1:CNIH2:PAK1:MTMR2:RAPGEF3:PRKAG1:DNAJC15:AP4E1:MAP2K1:SMAD3:PAM16:MGRN1:AKTIP:TGFB1:EIF6:NPM1:MAPK14:MYO6	http://www.gsea-msigdb.org/gsea/msigdb/cards/GO_INTRACELLULAR_TRANSPORT
								Both_WeightBearing_and_Non-WeightBearing	GO_CELL_FATE_COMMITMENT	257	6	0.000919219	0.0140405	SOX5:WNT10B:WNT1:PPARG:SH3PXD2B:TEAD3	http://www.gsea-msigdb.org/gsea/msigdb/cards/GO_CELL_FATE_COMMITMENT
								Both_WeightBearing_and_Non-WeightBearing	GO_SIGNAL_TRANSDUCTION_BY_PROTEIN_PHOSPHORYLATION	952	12	0.000929255	0.0141408	PAK1:TNFSF11:TNFAIP8L3:MAP2K1:TGFB1:IL11:ITCH:GDF5:RELL2:FGF18:MAPK14:JAK2	http://www.gsea-msigdb.org/gsea/msigdb/cards/GO_SIGNAL_TRANSDUCTION_BY_PROTEIN_PHOSPHORYLATION
								Both_WeightBearing_and_Non-WeightBearing	GO_POSITIVE_REGULATION_OF_WNT_SIGNALING_PATHWAY	172	5	0.00093926	0.0142635	USP47:ARNTL:WNT10B:USP8:SMAD3	http://www.gsea-msigdb.org/gsea/msigdb/cards/GO_POSITIVE_REGULATION_OF_WNT_SIGNALING_PATHWAY
								Both_WeightBearing_and_Non-WeightBearing	GO_MULTICELLULAR_ORGANISM_REPRODUCTION	823	11	0.000949709	0.0143925	ARNTL:FOSL1:CEP57:VDR:PRKAG1:ADAM10:TGFB1:TP63:SH3PXD2B:TCP11:PPARD	http://www.gsea-msigdb.org/gsea/msigdb/cards/GO_MULTICELLULAR_ORGANISM_REPRODUCTION
								Both_WeightBearing_and_Non-WeightBearing	GO_NEGATIVE_REGULATION_OF_CELL_CELL_ADHESION	173	5	0.000963888	0.0145176	WNT1:TGFB1:ITCH:NDFIP1:JAK2	http://www.gsea-msigdb.org/gsea/msigdb/cards/GO_NEGATIVE_REGULATION_OF_CELL_CELL_ADHESION
								Both_WeightBearing_and_Non-WeightBearing	GO_TEMPERATURE_HOMEOSTASIS	173	5	0.000963888	0.0145176	ARNTL:WNT10B:TNFSF11:FTO:JAK2	http://www.gsea-msigdb.org/gsea/msigdb/cards/GO_TEMPERATURE_HOMEOSTASIS
								Both_WeightBearing_and_Non-WeightBearing	GO_REGULATION_OF_INSULIN_SECRETION	173	5	0.000963888	0.0145176	ARNTL:RAPGEF3:PFKM:PPARD:JAK2	http://www.gsea-msigdb.org/gsea/msigdb/cards/GO_REGULATION_OF_INSULIN_SECRETION
								Both_WeightBearing_and_Non-WeightBearing	GO_CELLULAR_RESPONSE_TO_DRUG	358	7	0.000983701	0.0147811	SPI1:RELA:USP8:TFAP4:TGFB1:ATG7:NR3C1	http://www.gsea-msigdb.org/gsea/msigdb/cards/GO_CELLULAR_RESPONSE_TO_DRUG
								Both_WeightBearing_and_Non-WeightBearing	GO_ALCOHOL_BIOSYNTHETIC_PROCESS	175	5	0.00101458	0.0150414	DKK3:PTH:TM7SF2:VDR:ITPKC	http://www.gsea-msigdb.org/gsea/msigdb/cards/GO_ALCOHOL_BIOSYNTHETIC_PROCESS
								Both_WeightBearing_and_Non-WeightBearing	GO_NEGATIVE_REGULATION_OF_GROWTH	262	6	0.00101504	0.0150414	PAK1:SMAD3:NOG:TGFB1:PPARG:PPARD	http://www.gsea-msigdb.org/gsea/msigdb/cards/GO_NEGATIVE_REGULATION_OF_GROWTH
								Both_WeightBearing_and_Non-WeightBearing	GO_REGULATION_OF_LYMPHOCYTE_ACTIVATION	468	8	0.00102953	0.0151949	SART1:PAK1:TNFSF11:TGFB1:ITCH:XBP1:DROSHA:NDFIP1	http://www.gsea-msigdb.org/gsea/msigdb/cards/GO_REGULATION_OF_LYMPHOCYTE_ACTIVATION
								Both_WeightBearing_and_Non-WeightBearing	GO_SENSORY_SYSTEM_DEVELOPMENT	361	7	0.00103229	0.015205	TSKU:ALDH1A2:SMAD3:RPGRIP1L:TGFB1:FBN2:SH3PXD2B	http://www.gsea-msigdb.org/gsea/msigdb/cards/GO_SENSORY_SYSTEM_DEVELOPMENT
								Both_WeightBearing_and_Non-WeightBearing	GO_ORGANIC_HYDROXY_COMPOUND_BIOSYNTHETIC_PROCESS	264	6	0.00105545	0.0154225	DKK3:PTH:TM7SF2:VDR:CYP19A1:ITPKC	http://www.gsea-msigdb.org/gsea/msigdb/cards/GO_ORGANIC_HYDROXY_COMPOUND_BIOSYNTHETIC_PROCESS
								Both_WeightBearing_and_Non-WeightBearing	GO_SIGNAL_TRANSDUCTION_BY_P53_CLASS_MEDIATOR	265	6	0.00107611	0.0156933	PRKAG1:TFAP4:PHF20:TP63:MAPK14:MYO6	http://www.gsea-msigdb.org/gsea/msigdb/cards/GO_SIGNAL_TRANSDUCTION_BY_P53_CLASS_MEDIATOR
								Both_WeightBearing_and_Non-WeightBearing	GO_PEPTIDE_SECRETION	591	9	0.00113407	0.0164406	ARNTL:RAPGEF3:PFKM:TNFSF11:TGFB1:XBP1:PPARD:MAPK14:JAK2	http://www.gsea-msigdb.org/gsea/msigdb/cards/GO_PEPTIDE_SECRETION
								Both_WeightBearing_and_Non-WeightBearing	GO_CELL_DIVISION	592	9	0.0011474	0.0165361	SAC3D1:SOX5:USP8:TGFB1:TTC28:TP63:TRIM36:NR3C1:TEAD3	http://www.gsea-msigdb.org/gsea/msigdb/cards/GO_CELL_DIVISION
								Both_WeightBearing_and_Non-WeightBearing	GO_REGULATION_OF_BINDING	369	7	0.00117112	0.0168449	SMAD3:TFAP4:AKTIP:NOG:TGFB1:PPARG:JAK2	http://www.gsea-msigdb.org/gsea/msigdb/cards/GO_REGULATION_OF_BINDING
								Both_WeightBearing_and_Non-WeightBearing	GO_GASTRULATION	181	5	0.00117857	0.0168854	COL11A1:SMAD3:NOG:MEGF8:COL12A1	http://www.gsea-msigdb.org/gsea/msigdb/cards/GO_GASTRULATION
								Both_WeightBearing_and_Non-WeightBearing	GO_POSITIVE_REGULATION_OF_DEVELOPMENTAL_GROWTH	181	5	0.00117857	0.0168854	PAK1:MEGF8:SH3PXD2B:PPARD:MAPK14	http://www.gsea-msigdb.org/gsea/msigdb/cards/GO_POSITIVE_REGULATION_OF_DEVELOPMENTAL_GROWTH
								Both_WeightBearing_and_Non-WeightBearing	GO_REGULATION_OF_CELL_ACTIVATION	596	9	0.00120203	0.0169902	SART1:PAK1:TNFSF11:TGFB1:ITCH:XBP1:DROSHA:NDFIP1:JAK2	http://www.gsea-msigdb.org/gsea/msigdb/cards/GO_REGULATION_OF_CELL_ACTIVATION
								Both_WeightBearing_and_Non-WeightBearing	GO_POSITIVE_REGULATION_OF_HEMOPOIESIS	182	5	0.0012077	0.0170376	SART1:TNFSF11:TGFB1:XBP1:MAPK14	http://www.gsea-msigdb.org/gsea/msigdb/cards/GO_POSITIVE_REGULATION_OF_HEMOPOIESIS
								Both_WeightBearing_and_Non-WeightBearing	GO_PROTEIN_IMPORT	183	5	0.00123736	0.0173639	DNAJC15:SMAD3:PAM16:TGFB1:MAPK14	http://www.gsea-msigdb.org/gsea/msigdb/cards/GO_PROTEIN_IMPORT
								Both_WeightBearing_and_Non-WeightBearing	GO_NEGATIVE_REGULATION_OF_PROTEIN_METABOLIC_PROCESS	1123	13	0.00123792	0.0173639	USP47:SPI1:RELA:CST6:SERPINH1:WNT1:TFAP4:FTO:NOG:TGFB1:ITCH:EIF6:NPM1	http://www.gsea-msigdb.org/gsea/msigdb/cards/GO_NEGATIVE_REGULATION_OF_PROTEIN_METABOLIC_PROCESS
								Both_WeightBearing_and_Non-WeightBearing	GO_REGULATION_OF_PROTEIN_STABILITY	273	6	0.00125279	0.0175391	USP47:WNT10B:USP8:SMAD3:CREBBP:XBP1	http://www.gsea-msigdb.org/gsea/msigdb/cards/GO_REGULATION_OF_PROTEIN_STABILITY
								Both_WeightBearing_and_Non-WeightBearing	GO_POSITIVE_REGULATION_OF_PEPTIDASE_ACTIVITY	184	5	0.00126755	0.017712	SMAD3:TFAP4:PPARG:MAPK14:JAK2	http://www.gsea-msigdb.org/gsea/msigdb/cards/GO_POSITIVE_REGULATION_OF_PEPTIDASE_ACTIVITY
								Both_WeightBearing_and_Non-WeightBearing	GO_CARBOHYDRATE_CATABOLIC_PROCESS	185	5	0.00129829	0.0180728	PYGM:PGM2L1:PFKM:PRKAG1:EIF6	http://www.gsea-msigdb.org/gsea/msigdb/cards/GO_CARBOHYDRATE_CATABOLIC_PROCESS
								Both_WeightBearing_and_Non-WeightBearing	GO_NEGATIVE_REGULATION_OF_CELL_GROWTH	185	5	0.00129829	0.0180728	PAK1:SMAD3:TGFB1:PPARG:PPARD	http://www.gsea-msigdb.org/gsea/msigdb/cards/GO_NEGATIVE_REGULATION_OF_CELL_GROWTH
								Both_WeightBearing_and_Non-WeightBearing	GO_ORGANIC_HYDROXY_COMPOUND_METABOLIC_PROCESS	486	8	0.00130793	0.0181726	DKK3:PTH:TM7SF2:VDR:CYP19A1:ALDH1A2:ITPKC:PPARD	http://www.gsea-msigdb.org/gsea/msigdb/cards/GO_ORGANIC_HYDROXY_COMPOUND_METABOLIC_PROCESS
								Both_WeightBearing_and_Non-WeightBearing	GO_CELLULAR_MACROMOLECULE_LOCALIZATION	1886	18	0.00137347	0.0189045	EHD1:PAK1:RAPGEF3:DNAJC15:AP4E1:ADAM10:SMAD3:PAM16:TGFB1:TP53INP2:EIF6:TP63:DIAPH1:NPM1:SH3PXD2B:MAPK14:MYO6:ASTN2	http://www.gsea-msigdb.org/gsea/msigdb/cards/GO_CELLULAR_MACROMOLECULE_LOCALIZATION
								Both_WeightBearing_and_Non-WeightBearing	GO_CELLULAR_RESPONSE_TO_RADIATION	189	5	0.00142676	0.0194198	USP47:CREBBP:TGFB1:NPM1:MAPK14	http://www.gsea-msigdb.org/gsea/msigdb/cards/GO_CELLULAR_RESPONSE_TO_RADIATION
								Both_WeightBearing_and_Non-WeightBearing	GO_REGULATION_OF_BODY_FLUID_LEVELS	497	8	0.00150561	0.0203798	EHD1:VDR:ADCY9:PROCR:XBP1:TP63:CDO1:JAK2	http://www.gsea-msigdb.org/gsea/msigdb/cards/GO_REGULATION_OF_BODY_FLUID_LEVELS
								Both_WeightBearing_and_Non-WeightBearing	GO_INTRINSIC_APOPTOTIC_SIGNALING_PATHWAY	284	6	0.00153099	0.0206853	USP47:PTPMT1:XBP1:TP63:JAK2:TRIM32	http://www.gsea-msigdb.org/gsea/msigdb/cards/GO_INTRINSIC_APOPTOTIC_SIGNALING_PATHWAY
								Both_WeightBearing_and_Non-WeightBearing	GO_REGULATION_OF_DNA_METABOLIC_PROCESS	286	6	0.00158625	0.0213534	SPI1:RNF169:SLX4:TGFB1:NDFIP1:NPM1	http://www.gsea-msigdb.org/gsea/msigdb/cards/GO_REGULATION_OF_DNA_METABOLIC_PROCESS
								Both_WeightBearing_and_Non-WeightBearing	GO_POSITIVE_REGULATION_OF_HYDROLASE_ACTIVITY	748	10	0.00161054	0.0216408	PTH:RAPGEF3:DNAJC15:SMAD3:TFAP4:PPARG:ARAP3:ARHGAP26:MAPK14:JAK2	http://www.gsea-msigdb.org/gsea/msigdb/cards/GO_POSITIVE_REGULATION_OF_HYDROLASE_ACTIVITY
								Both_WeightBearing_and_Non-WeightBearing	GO_DIVALENT_INORGANIC_CATION_HOMEOSTASIS	506	8	0.00168439	0.0223874	PTH:SLC39A13:VDR:TNFSF11:SMAD3:TGFB1:DIAPH1:JAK2	http://www.gsea-msigdb.org/gsea/msigdb/cards/GO_DIVALENT_INORGANIC_CATION_HOMEOSTASIS
								Both_WeightBearing_and_Non-WeightBearing	GO_CELLULAR_PROTEIN_CATABOLIC_PROCESS	756	10	0.00174096	0.0230975	USP47:ARNTL:WNT10B:WNT1:USP8:ITCH:TP53INP2:XBP1:FBXL13:TRIM32	http://www.gsea-msigdb.org/gsea/msigdb/cards/GO_CELLULAR_PROTEIN_CATABOLIC_PROCESS
								Both_WeightBearing_and_Non-WeightBearing	GO_ACTIN_FILAMENT_ORGANIZATION	396	7	0.00175073	0.0231854	MICAL2:PAK1:RAPGEF3:SMAD3:DIAPH1:SH3PXD2B:JAK2	http://www.gsea-msigdb.org/gsea/msigdb/cards/GO_ACTIN_FILAMENT_ORGANIZATION
								Both_WeightBearing_and_Non-WeightBearing	GO_NEGATIVE_REGULATION_OF_CELL_CYCLE	632	9	0.0017946	0.0236386	USP47:WNT10B:PRKAG1:MAP2K1:SMAD3:TFAP4:TGFB1:NPM1:MAPK14	http://www.gsea-msigdb.org/gsea/msigdb/cards/GO_NEGATIVE_REGULATION_OF_CELL_CYCLE
								Both_WeightBearing_and_Non-WeightBearing	GO_EPITHELIAL_CELL_DEVELOPMENT	200	5	0.00182833	0.0239969	ARNTL:RAPGEF3:XBP1:TP63:NKX3-2	http://www.gsea-msigdb.org/gsea/msigdb/cards/GO_EPITHELIAL_CELL_DEVELOPMENT
								Both_WeightBearing_and_Non-WeightBearing	GO_LIPID_LOCALIZATION	406	7	0.00201444	0.0261768	EHD1:TNFSF11:TNFAIP8L3:CYP19A1:FTO:PPARG:PPARD	http://www.gsea-msigdb.org/gsea/msigdb/cards/GO_LIPID_LOCALIZATION
								Both_WeightBearing_and_Non-WeightBearing	GO_POSITIVE_REGULATION_OF_CELLULAR_COMPONENT_BIOGENESIS	521	8	0.00201936	0.0261768	PAK1:RAPGEF3:WNT10B:WNT1:SMAD3:SLX4:TGFB1:SH3PXD2B	http://www.gsea-msigdb.org/gsea/msigdb/cards/GO_POSITIVE_REGULATION_OF_CELLULAR_COMPONENT_BIOGENESIS
								Both_WeightBearing_and_Non-WeightBearing	GO_NEGATIVE_REGULATION_OF_INTRACELLULAR_SIGNAL_TRANSDUCTION	521	8	0.00201936	0.0261768	USP47:ARNTL:RELA:MGRN1:FHL2:ITCH:XBP1:TRIM32	http://www.gsea-msigdb.org/gsea/msigdb/cards/GO_NEGATIVE_REGULATION_OF_INTRACELLULAR_SIGNAL_TRANSDUCTION
								Both_WeightBearing_and_Non-WeightBearing	GO_INSULIN_SECRETION	205	5	0.00203589	0.0262984	ARNTL:RAPGEF3:PFKM:PPARD:JAK2	http://www.gsea-msigdb.org/gsea/msigdb/cards/GO_INSULIN_SECRETION
								Both_WeightBearing_and_Non-WeightBearing	GO_CELLULAR_RESPONSE_TO_ACID_CHEMICAL	205	5	0.00203589	0.0262984	WNT10B:ALDH1A2:XBP1:PPARG:TNC	http://www.gsea-msigdb.org/gsea/msigdb/cards/GO_CELLULAR_RESPONSE_TO_ACID_CHEMICAL
								Both_WeightBearing_and_Non-WeightBearing	GO_REGULATION_OF_CYTOSKELETON_ORGANIZATION	522	8	0.00204343	0.0263494	PAK1:RAPGEF3:SMAD3:TGFB1:TRIM36:DIAPH1:NPM1:SH3PXD2B	http://www.gsea-msigdb.org/gsea/msigdb/cards/GO_REGULATION_OF_CYTOSKELETON_ORGANIZATION
								Both_WeightBearing_and_Non-WeightBearing	GO_REGULATION_OF_NEURON_DIFFERENTIATION	646	9	0.00208027	0.0266376	PAK1:TCF12:ADAM10:MAP2K1:IRX3:MEGF8:GDF5:CUX1:TRIM32	http://www.gsea-msigdb.org/gsea/msigdb/cards/GO_REGULATION_OF_NEURON_DIFFERENTIATION
								Both_WeightBearing_and_Non-WeightBearing	GO_CHROMATIN_ORGANIZATION	776	10	0.00210477	0.0269045	SPI1:RELA:PAK1:CREBBP:TGFB1:PHF20:TP63:NR3C1:NPM1:JAK2	http://www.gsea-msigdb.org/gsea/msigdb/cards/GO_CHROMATIN_ORGANIZATION
								Both_WeightBearing_and_Non-WeightBearing	GO_CAMERA_TYPE_EYE_DEVELOPMENT	304	6	0.00215458	0.0271848	TSKU:ALDH1A2:SMAD3:RPGRIP1L:TGFB1:FBN2	http://www.gsea-msigdb.org/gsea/msigdb/cards/GO_CAMERA_TYPE_EYE_DEVELOPMENT
								Both_WeightBearing_and_Non-WeightBearing	GO_POSITIVE_REGULATION_OF_ERK1_AND_ERK2_CASCADE	209	5	0.00221393	0.0276271	TNFSF11:TNFAIP8L3:MAP2K1:TGFB1:FGF18	http://www.gsea-msigdb.org/gsea/msigdb/cards/GO_POSITIVE_REGULATION_OF_ERK1_AND_ERK2_CASCADE
								Both_WeightBearing_and_Non-WeightBearing	GO_GLIAL_CELL_DIFFERENTIATION	209	5	0.00221393	0.0276271	RELA:MAP2K1:NOG:TGFB1:PPARG	http://www.gsea-msigdb.org/gsea/msigdb/cards/GO_GLIAL_CELL_DIFFERENTIATION
								Both_WeightBearing_and_Non-WeightBearing	GO_INTERACTION_WITH_HOST	209	5	0.00221393	0.0276271	SMAD3:TGFB1:ITCH:ATG7:TRIM32	http://www.gsea-msigdb.org/gsea/msigdb/cards/GO_INTERACTION_WITH_HOST
								Both_WeightBearing_and_Non-WeightBearing	GO_RESPONSE_TO_TUMOR_NECROSIS_FACTOR	308	6	0.00229942	0.0284938	RELA:TNFSF11:ADAM10:MAPK14:JAK2:TRIM32	http://www.gsea-msigdb.org/gsea/msigdb/cards/GO_RESPONSE_TO_TUMOR_NECROSIS_FACTOR
								Both_WeightBearing_and_Non-WeightBearing	GO_REGULATION_OF_MICROTUBULE_BASED_PROCESS	211	5	0.00230708	0.0284993	CNIH2:PAK1:TRIM36:DIAPH1:NPM1	http://www.gsea-msigdb.org/gsea/msigdb/cards/GO_REGULATION_OF_MICROTUBULE_BASED_PROCESS
								Both_WeightBearing_and_Non-WeightBearing	GO_POSITIVE_REGULATION_OF_CATABOLIC_PROCESS	418	7	0.00237041	0.0291834	FTO:EGLN2:ITCH:TP53INP2:ATG7:NDFIP1:TRIM32	http://www.gsea-msigdb.org/gsea/msigdb/cards/GO_POSITIVE_REGULATION_OF_CATABOLIC_PROCESS
								Both_WeightBearing_and_Non-WeightBearing	GO_CYCLIC_NUCLEOTIDE_MEDIATED_SIGNALING	213	5	0.00240306	0.0294866	PTH:RAPGEF3:ADCY9:MGRN1:TCP11	http://www.gsea-msigdb.org/gsea/msigdb/cards/GO_CYCLIC_NUCLEOTIDE_MEDIATED_SIGNALING
								Both_WeightBearing_and_Non-WeightBearing	GO_STRESS_ACTIVATED_PROTEIN_KINASE_SIGNALING_CASCADE	311	6	0.00241277	0.0295251	PAK1:TNFSF11:MAP2K1:ITCH:RELL2:MAPK14	http://www.gsea-msigdb.org/gsea/msigdb/cards/GO_STRESS_ACTIVATED_PROTEIN_KINASE_SIGNALING_CASCADE
								Both_WeightBearing_and_Non-WeightBearing	GO_CELLULAR_COMPONENT_DISASSEMBLY	537	8	0.0024324	0.0295996	MICAL2:WNT1:ADAM10:PAM16:TGFB1:ATG7:SH3PXD2B:SCUBE3	http://www.gsea-msigdb.org/gsea/msigdb/cards/GO_CELLULAR_COMPONENT_DISASSEMBLY
								Both_WeightBearing_and_Non-WeightBearing	GO_REGULATION_OF_IMMUNE_RESPONSE	1072	12	0.00250477	0.0304298	RELA:PAK1:COL2A1:SMAD3:CREBBP:TGFB1:ITCH:XBP1:PPARG:NDFIP1:MAPK14:JAK2	http://www.gsea-msigdb.org/gsea/msigdb/cards/GO_REGULATION_OF_IMMUNE_RESPONSE
								Both_WeightBearing_and_Non-WeightBearing	GO_POSITIVE_REGULATION_OF_PROTEIN_CATABOLIC_PROCESS	216	5	0.00255242	0.0309576	EGLN2:ITCH:ATG7:NDFIP1:TRIM32	http://www.gsea-msigdb.org/gsea/msigdb/cards/GO_POSITIVE_REGULATION_OF_PROTEIN_CATABOLIC_PROCESS
								Both_WeightBearing_and_Non-WeightBearing	GO_CARBOHYDRATE_DERIVATIVE_METABOLIC_PROCESS	934	11	0.00256431	0.0310505	COL11A1:PTH:FAR1:B3GNT1:COL2A1:PFKM:ADCY9:TGFB1:ST6GAL2:GNPDA1:PPARD	http://www.gsea-msigdb.org/gsea/msigdb/cards/GO_CARBOHYDRATE_DERIVATIVE_METABOLIC_PROCESS
								Both_WeightBearing_and_Non-WeightBearing	GO_CELL_CYCLE_PROCESS	1370	14	0.00257313	0.0311061	USP47:SAC3D1:POLD3:CEP57:WNT10B:PRKAG1:USP8:MAP2K1:SMAD3:SLX4:TFAP4:TGFB1:TRIM36:NPM1	http://www.gsea-msigdb.org/gsea/msigdb/cards/GO_CELL_CYCLE_PROCESS
								Both_WeightBearing_and_Non-WeightBearing	GO_REGULATION_OF_RNA_METABOLIC_PROCESS	219	5	0.00270841	0.0325283	RELA:MAP2K1:TGFB1:DROSHA:NPM1	http://www.gsea-msigdb.org/gsea/msigdb/cards/GO_REGULATION_OF_RNA_METABOLIC_PROCESS
								Both_WeightBearing_and_Non-WeightBearing	GO_POSITIVE_REGULATION_OF_CELLULAR_PROTEIN_LOCALIZATION	319	6	0.00273565	0.0326943	PAK1:RAPGEF3:SMAD3:TGFB1:TP63:MAPK14	http://www.gsea-msigdb.org/gsea/msigdb/cards/GO_POSITIVE_REGULATION_OF_CELLULAR_PROTEIN_LOCALIZATION
								Both_WeightBearing_and_Non-WeightBearing	GO_TISSUE_HOMEOSTASIS	221	5	0.00281617	0.0336021	PTH:COL2A1:TNFSF11:TP53INP2:TRIM32	http://www.gsea-msigdb.org/gsea/msigdb/cards/GO_TISSUE_HOMEOSTASIS
								Both_WeightBearing_and_Non-WeightBearing	GO_ORGANOPHOSPHATE_BIOSYNTHETIC_PROCESS	553	8	0.00290903	0.0345418	PTH:FAR1:PTPMT1:MTMR2:ADCY9:ITPKC:TGFB1:PPARD	http://www.gsea-msigdb.org/gsea/msigdb/cards/GO_ORGANOPHOSPHATE_BIOSYNTHETIC_PROCESS
								Both_WeightBearing_and_Non-WeightBearing	GO_SEXUAL_REPRODUCTION	813	10	0.00293853	0.0348358	ARNTL:FOSL1:CEP57:PRKAG1:ADAM10:TGFB1:TP63:TRIM36:GNPDA1:TCP11	http://www.gsea-msigdb.org/gsea/msigdb/cards/GO_SEXUAL_REPRODUCTION
								Both_WeightBearing_and_Non-WeightBearing	GO_RESPONSE_TO_OXIDATIVE_STRESS	435	7	0.00295555	0.0349811	ARNTL:RELA:FOSL1:WNT1:HMOX2:ATG7:JAK2	http://www.gsea-msigdb.org/gsea/msigdb/cards/GO_RESPONSE_TO_OXIDATIVE_STRESS
								Both_WeightBearing_and_Non-WeightBearing	GO_EXTRINSIC_APOPTOTIC_SIGNALING_PATHWAY	224	5	0.00298358	0.0352562	RELA:COL2A1:SMAD3:TGFB1:JAK2	http://www.gsea-msigdb.org/gsea/msigdb/cards/GO_EXTRINSIC_APOPTOTIC_SIGNALING_PATHWAY
								Both_WeightBearing_and_Non-WeightBearing	GO_PROTEIN_MODIFICATION_BY_SMALL_PROTEIN_CONJUGATION_OR_REMOVAL	1097	12	0.00301769	0.0352756	USP47:RELA:RNF169:USP8:SMAD3:MGRN1:ITCH:ATG7:TRIM36:NDFIP1:FBXL13:TRIM32	http://www.gsea-msigdb.org/gsea/msigdb/cards/GO_PROTEIN_MODIFICATION_BY_SMALL_PROTEIN_CONJUGATION_OR_REMOVAL
								Both_WeightBearing_and_Non-WeightBearing	GO_PROTEIN_COMPLEX_OLIGOMERIZATION	559	8	0.00310546	0.035975	EHD1:CEP57:MTMR2:PFKM:TNFSF11:TP63:NPM1:SCUBE3	http://www.gsea-msigdb.org/gsea/msigdb/cards/GO_PROTEIN_COMPLEX_OLIGOMERIZATION
								Both_WeightBearing_and_Non-WeightBearing	GO_SECOND_MESSENGER_MEDIATED_SIGNALING	439	7	0.00310805	0.035975	PTH:RAPGEF3:TNFSF11:ADCY9:MGRN1:FHL2:TCP11	http://www.gsea-msigdb.org/gsea/msigdb/cards/GO_SECOND_MESSENGER_MEDIATED_SIGNALING
								Both_WeightBearing_and_Non-WeightBearing	GO_REGULATION_OF_ORGANELLE_ORGANIZATION	1254	13	0.00323107	0.0371723	SPI1:PAK1:RAPGEF3:MAP2K1:SMAD3:SLX4:PAM16:TGFB1:TP63:TRIM36:DIAPH1:NPM1:SH3PXD2B	http://www.gsea-msigdb.org/gsea/msigdb/cards/GO_REGULATION_OF_ORGANELLE_ORGANIZATION
								Both_WeightBearing_and_Non-WeightBearing	GO_ORGANELLE_ASSEMBLY	824	10	0.00323172	0.0371723	EHD1:SAC3D1:CEP57:RPGRIP1L:TNNT1:TP53INP2:EIF6:ATG7:NPM1:SH3PXD2B	http://www.gsea-msigdb.org/gsea/msigdb/cards/GO_ORGANELLE_ASSEMBLY
								Both_WeightBearing_and_Non-WeightBearing	GO_ACTIVATION_OF_PROTEIN_KINASE_ACTIVITY	332	6	0.00332806	0.0379462	PAK1:TNFSF11:MAP2K1:ADCY9:MAPK14:JAK2	http://www.gsea-msigdb.org/gsea/msigdb/cards/GO_ACTIVATION_OF_PROTEIN_KINASE_ACTIVITY
								Both_WeightBearing_and_Non-WeightBearing	GO_RESPONSE_TO_RADIATION	446	7	0.00338934	0.038208	USP47:RELA:CREBBP:TGFB1:NPM1:MAPK14:TRIM32	http://www.gsea-msigdb.org/gsea/msigdb/cards/GO_RESPONSE_TO_RADIATION
								Both_WeightBearing_and_Non-WeightBearing	GO_RESPONSE_TO_MOLECULE_OF_BACTERIAL_ORIGIN	337	6	0.00357965	0.0401074	RELA:TGFB1:XBP1:PPARD:MAPK14:JAK2	http://www.gsea-msigdb.org/gsea/msigdb/cards/GO_RESPONSE_TO_MOLECULE_OF_BACTERIAL_ORIGIN
								Both_WeightBearing_and_Non-WeightBearing	GO_T_CELL_DIFFERENTIATION	234	5	0.00359367	0.0402032	SART1:WNT1:TGFB1:XBP1:DROSHA	http://www.gsea-msigdb.org/gsea/msigdb/cards/GO_T_CELL_DIFFERENTIATION
								Both_WeightBearing_and_Non-WeightBearing	GO_REGULATION_OF_STRESS_ACTIVATED_PROTEIN_KINASE_SIGNALING_CASCADE	235	5	0.00365924	0.0408125	PAK1:TNFSF11:MAP2K1:ITCH:RELL2	http://www.gsea-msigdb.org/gsea/msigdb/cards/GO_REGULATION_OF_STRESS_ACTIVATED_PROTEIN_KINASE_SIGNALING_CASCADE
								Both_WeightBearing_and_Non-WeightBearing	GO_REGULATION_OF_INTRACELLULAR_PROTEIN_TRANSPORT	235	5	0.00365924	0.0408125	PAK1:RAPGEF3:SMAD3:TGFB1:MAPK14	http://www.gsea-msigdb.org/gsea/msigdb/cards/GO_REGULATION_OF_INTRACELLULAR_PROTEIN_TRANSPORT
								Both_WeightBearing_and_Non-WeightBearing	GO_CELL_MORPHOGENESIS_INVOLVED_IN_NEURON_DIFFERENTIATION	575	8	0.00368004	0.0408738	B3GNT1:TSKU:PAK1:ADAM10:MAP2K1:NOG:MEGF8:CUX1	http://www.gsea-msigdb.org/gsea/msigdb/cards/GO_CELL_MORPHOGENESIS_INVOLVED_IN_NEURON_DIFFERENTIATION
								Both_WeightBearing_and_Non-WeightBearing	GO_NEGATIVE_REGULATION_OF_MOLECULAR_FUNCTION	1131	12	0.00384919	0.0421633	USP47:DKK3:CST6:SERPINH1:TFAP4:PAM16:NOG:ITCH:PPARG:NDFIP1:NPM1:JAK2	http://www.gsea-msigdb.org/gsea/msigdb/cards/GO_NEGATIVE_REGULATION_OF_MOLECULAR_FUNCTION
								Both_WeightBearing_and_Non-WeightBearing	GO_NEGATIVE_REGULATION_OF_RESPONSE_TO_EXTERNAL_STIMULUS	343	6	0.00389993	0.0425289	CYP19A1:SMAD3:ITCH:PPARG:NDFIP1:PPARD	http://www.gsea-msigdb.org/gsea/msigdb/cards/GO_NEGATIVE_REGULATION_OF_RESPONSE_TO_EXTERNAL_STIMULUS
								Both_WeightBearing_and_Non-WeightBearing	GO_REGULATION_OF_SMALL_MOLECULE_METABOLIC_PROCESS	343	6	0.00389993	0.0425289	DKK3:PTH:TM7SF2:VDR:EIF6:PPARG	http://www.gsea-msigdb.org/gsea/msigdb/cards/GO_REGULATION_OF_SMALL_MOLECULE_METABOLIC_PROCESS
								Both_WeightBearing_and_Non-WeightBearing	GO_TRANSMEMBRANE_RECEPTOR_PROTEIN_TYROSINE_KINASE_SIGNALING_PATHWAY	712	9	0.00395266	0.0428152	RELA:PAK1:CEP57:WNT1:NOG:TGFB1:FGF18:MAPK14:JAK2	http://www.gsea-msigdb.org/gsea/msigdb/cards/GO_TRANSMEMBRANE_RECEPTOR_PROTEIN_TYROSINE_KINASE_SIGNALING_PATHWAY
								Both_WeightBearing_and_Non-WeightBearing	GO_IN_UTERO_EMBRYONIC_DEVELOPMENT	344	6	0.00395531	0.0428152	FOSL1:ADAM10:MAP2K1:SMAD3:RPGRIP1L:NOG	http://www.gsea-msigdb.org/gsea/msigdb/cards/GO_IN_UTERO_EMBRYONIC_DEVELOPMENT
								Both_WeightBearing_and_Non-WeightBearing	GO_NEGATIVE_REGULATION_OF_CELLULAR_CATABOLIC_PROCESS	240	5	0.00400004	0.0431667	MTMR2:WNT1:PAM16:ATG7:MAPK14	http://www.gsea-msigdb.org/gsea/msigdb/cards/GO_NEGATIVE_REGULATION_OF_CELLULAR_CATABOLIC_PROCESS
								Both_WeightBearing_and_Non-WeightBearing	GO_EPIDERMIS_DEVELOPMENT	460	7	0.00400985	0.0431667	RELA:CST6:VDR:WNT10B:MAP2K1:TP63:PPARD	http://www.gsea-msigdb.org/gsea/msigdb/cards/GO_EPIDERMIS_DEVELOPMENT
								Both_WeightBearing_and_Non-WeightBearing	GO_NEURON_DEATH	345	6	0.00401127	0.0431667	WNT1:EGLN2:GDF5:ATG7:TP63:JAK2	http://www.gsea-msigdb.org/gsea/msigdb/cards/GO_NEURON_DEATH
								Both_WeightBearing_and_Non-WeightBearing	GO_POSITIVE_REGULATION_OF_PROTEOLYSIS	347	6	0.00412495	0.0439396	SMAD3:TFAP4:PPARG:MAPK14:JAK2:TRIM32	http://www.gsea-msigdb.org/gsea/msigdb/cards/GO_POSITIVE_REGULATION_OF_PROTEOLYSIS
								Both_WeightBearing_and_Non-WeightBearing	GO_CELL_MORPHOGENESIS_INVOLVED_IN_DIFFERENTIATION	725	9	0.00444228	0.046912	B3GNT1:TSKU:PAK1:ADAM10:MAP2K1:NOG:MEGF8:COL12A1:CUX1	http://www.gsea-msigdb.org/gsea/msigdb/cards/GO_CELL_MORPHOGENESIS_INVOLVED_IN_DIFFERENTIATION
								Both_WeightBearing_and_Non-WeightBearing	GO_INTRACELLULAR_PROTEIN_TRANSPORT	1156	12	0.00457144	0.0481377	EHD1:PAK1:RAPGEF3:DNAJC15:AP4E1:SMAD3:PAM16:TGFB1:EIF6:NPM1:MAPK14:MYO6	http://www.gsea-msigdb.org/gsea/msigdb/cards/GO_INTRACELLULAR_PROTEIN_TRANSPORT
								Both_WeightBearing_and_Non-WeightBearing	GO_HOMEOSTASIS_OF_NUMBER_OF_CELLS	248	5	0.00459169	0.0481555	PTH:SPI1:TGFB1:MAPK14:JAK2	http://www.gsea-msigdb.org/gsea/msigdb/cards/GO_HOMEOSTASIS_OF_NUMBER_OF_CELLS
								Both_WeightBearing_and_Non-WeightBearing	GO_MONOCARBOXYLIC_ACID_METABOLIC_PROCESS	474	7	0.00471307	0.0493462	PRKAG1:ALDH1A2:EIF6:XBP1:PPARG:PPARD:MAPK14	http://www.gsea-msigdb.org/gsea/msigdb/cards/GO_MONOCARBOXYLIC_ACID_METABOLIC_PROCESS
								Both_WeightBearing_and_Non-WeightBearing	GO_ORGANIC_CYCLIC_COMPOUND_CATABOLIC_PROCESS	601	8	0.00478576	0.0496797	RNASEH2C:CYP19A1:PAM16:HMOX2:FTO:DROSHA:NPM1:MAPK14	http://www.gsea-msigdb.org/gsea/msigdb/cards/GO_ORGANIC_CYCLIC_COMPOUND_CATABOLIC_PROCESS
								Both_WeightBearing_and_Non-WeightBearing	GO_REGULATION_OF_ANIMAL_ORGAN_MORPHOGENESIS	251	5	0.00482881	0.0497083	VDR:WNT1:NOG:TGFB1:XBP1	http://www.gsea-msigdb.org/gsea/msigdb/cards/GO_REGULATION_OF_ANIMAL_ORGAN_MORPHOGENESIS
Abbreviations and headers: ConsensusPathDB-human: All significant (FDR<0.05) pathway/gene set enrichment analysis results. Pathway/Gene set enrichment was performed using ConsensusPathDB-human enrichment software. Pathway Analysis Set, a description of the genes included in the pathway analysis; Enriched GeneSet, name of the gene set in ConsensusPathDB-human; p-value, Wilcoxon test P value; q-val…
